# Supplementary material for: Cyclopeptide Derivatives from the Sponge-Derived Fungus Acremonium persicinum F10
Source: Mar Drugs. 2021 Sep 24;19(10):537. doi: 10.3390/md19100537 (PMC8537450; doi:10.3390/md19100537)
Supplement: Supplementary file 1 [file marinedrugs-19-00537-s001.zip]

Archive with 4 entries (4 files):
- Supporting Information/Supplementary materials-revised version.pdf
- Supporting Information/X-ray crystallographic data for compound 3-1906910.cif
- Supporting Information/X-ray crystallographic data for compound 5 -1906912 .cif
- Supporting Information/X-ray crystallographic data forcompound 1-1906911.cif
