# Supplementary material for: Cyclopeptide Derivatives from the Sponge-Derived Fungus Acremonium persicinum F10
Source: Mar Drugs. 2021 Sep 24;19(10):537. doi: 10.3390/md19100537 (PMC8537450; doi:10.3390/md19100537)
Supplement: Supplementary file 1 [file marinedrugs-19-00537-s001.zip › Supporting Information/X-ray crystallographic data for compound 3-1906910.cif]

####################################################################### 
# 
# This file contains crystal structure data downloaded from the 
# Cambridge Structural Database (CSD) hosted by the Cambridge 
# Crystallographic Data Centre (CCDC).
# 
# Full information about CCDC data access policies and citation 
# guidelines are available at http://www.ccdc.cam.ac.uk/access/V1 
# 
# Audit and citation data items may have been added by the CCDC. 
# Please retain this information to preserve the provenance of 
# this file and to allow appropriate attribution of the data. 
# 
#######################################################################

data_p
_database_code_depnum_ccdc_archive 'CCDC 1906910'
loop_
_audit_author_name
_audit_author_address
'Brian Lee'
;Shanghai Jiao Tong university
China
;
_audit_update_record             
;
2019-04-01 deposited with the CCDC.	2020-05-17 downloaded from the CCDC.
;

_audit_creation_method           SHELXL-2014
_chemical_name_systematic        
;
 ?
;
_chemical_name_common            ?
_chemical_melting_point          ?
_chemical_formula_moiety         'C39 H58 Fe N9 O12, 2(O)'
_chemical_formula_sum            'C39 H58 Fe N9 O14'
_chemical_formula_weight         932.79

loop_
_atom_type_symbol
_atom_type_description
_atom_type_scat_dispersion_real
_atom_type_scat_dispersion_imag
_atom_type_scat_source
C C 0.0181 0.0091 'International Tables Vol C Tables 4.2.6.8 and 6.1.1.4'
H H 0.0000 0.0000 'International Tables Vol C Tables 4.2.6.8 and 6.1.1.4'
Fe Fe -1.1336 3.1974 'International Tables Vol C Tables 4.2.6.8 and 6.1.1.4'
N N 0.0311 0.0180 'International Tables Vol C Tables 4.2.6.8 and 6.1.1.4'
O O 0.0492 0.0322 'International Tables Vol C Tables 4.2.6.8 and 6.1.1.4'
Cl Cl 0.3639 0.7018 'International Tables Vol C Tables 4.2.6.8 and 6.1.1.4'

_space_group_crystal_system      monoclinic
_space_group_IT_number           4
_space_group_name_H-M_alt        'P 21'
_space_group_name_Hall           'P 2yb'

_shelx_space_group_comment       
;
The symmetry employed for this shelxl refinement is uniquely defined
by the following loop, which should always be used as a source of
symmetry information in preference to the above space-group names.
They are only intended as comments.
;

loop_
_space_group_symop_operation_xyz
'x, y, z'
'-x, y+1/2, -z'

_cell_length_a                   12.1986(5)
_cell_length_b                   11.9950(5)
_cell_length_c                   16.7889(7)
_cell_angle_alpha                90
_cell_angle_beta                 99.997(2)
_cell_angle_gamma                90
_cell_volume                     2419.29(17)
_cell_formula_units_Z            2
_cell_measurement_temperature    293(2)
_cell_measurement_reflns_used    9872
_cell_measurement_theta_min      2.67
_cell_measurement_theta_max      68.36

_exptl_crystal_description       block
_exptl_crystal_colour            Orange
_exptl_crystal_density_meas      ?
_exptl_crystal_density_method    ?
_exptl_crystal_density_diffrn    1.281
_exptl_crystal_F_000             1310
_exptl_transmission_factor_min   ?
_exptl_transmission_factor_max   ?
_exptl_crystal_size_max          0.5
_exptl_crystal_size_mid          0.4
_exptl_crystal_size_min          0.3
_exptl_absorpt_coefficient_mu    3.088
_shelx_estimated_absorpt_T_min   ?
_shelx_estimated_absorpt_T_max   ?
_exptl_absorpt_correction_type   none
_exptl_absorpt_correction_T_min  ?
_exptl_absorpt_correction_T_max  ?
_exptl_absorpt_process_details   ?

_exptl_special_details           
;
 ?
;

_diffrn_ambient_temperature      293(2)
_diffrn_radiation_wavelength     1.54178
_diffrn_radiation_type           CuK\a
_diffrn_source                   'sealed tube'
_diffrn_measurement_device_type  'CCD area detector'
_diffrn_measurement_method       'phi and omega scans'
_diffrn_detector_area_resol_mean ?
_diffrn_reflns_number            28046
_diffrn_reflns_av_unetI/netI     0.0512
_diffrn_reflns_av_R_equivalents  0.0290
_diffrn_reflns_limit_h_min       -14
_diffrn_reflns_limit_h_max       14
_diffrn_reflns_limit_k_min       -14
_diffrn_reflns_limit_k_max       13
_diffrn_reflns_limit_l_min       -20
_diffrn_reflns_limit_l_max       20
_diffrn_reflns_theta_min         2.672
_diffrn_reflns_theta_max         68.401
_diffrn_reflns_theta_full        67.679
_diffrn_measured_fraction_theta_max 0.995
_diffrn_measured_fraction_theta_full 0.996
_diffrn_reflns_Laue_measured_fraction_max 0.995
_diffrn_reflns_Laue_measured_fraction_full 0.996
_diffrn_reflns_point_group_measured_fraction_max 0.996
_diffrn_reflns_point_group_measured_fraction_full 0.997
_reflns_number_total             7663
_reflns_number_gt                7271
_reflns_threshold_expression     'I > 2\s(I)'
_reflns_Friedel_coverage         0.903
_reflns_Friedel_fraction_max     0.996
_reflns_Friedel_fraction_full    0.997

_reflns_special_details          
;
 Reflections were merged by SHELXL according to the crystal
 class for the calculation of statistics and refinement.
 
 _reflns_Friedel_fraction is defined as the number of unique
 Friedel pairs measured divided by the number that would be
 possible theoretically, ignoring centric projections and
 systematic absences.
;

_computing_data_collection       'Bruker APEX2'
_computing_cell_refinement       'Bruker SAINT'
_computing_data_reduction        'Bruker SAINT'
_computing_structure_solution    'SHELXS-97 (Sheldrick 2008)'
_computing_structure_refinement  'SHELXL-2014 (Sheldrick, 2014)'
_computing_molecular_graphics    'Bruker SHELXTL'
_computing_publication_material  'Bruker SHELXTL'

_refine_special_details          
;
 Refined as a 2-component inversion twin.
;
_refine_ls_structure_factor_coef Fsqd
_refine_ls_matrix_type           full
_refine_ls_weighting_scheme      calc
_refine_ls_weighting_details     
'w=1/[\s^2^(Fo^2^)+(0.1875P)^2^+0.5072P] where P=(Fo^2^+2Fc^2^)/3'
_atom_sites_solution_primary     ?
_atom_sites_solution_secondary   ?
_atom_sites_solution_hydrogens   geom
_refine_ls_hydrogen_treatment    constr
_refine_ls_extinction_method     none
_refine_ls_extinction_coef       .
_refine_ls_abs_structure_details 
;
 Refined as an inversion twin.
;
_refine_ls_abs_structure_Flack   0.044(8)
_chemical_absolute_configuration ad
_refine_ls_number_reflns         7663
_refine_ls_number_parameters     575
_refine_ls_number_restraints     1
_refine_ls_R_factor_all          0.0822
_refine_ls_R_factor_gt           0.0802
_refine_ls_wR_factor_ref         0.2329
_refine_ls_wR_factor_gt          0.2290
_refine_ls_goodness_of_fit_ref   1.100
_refine_ls_restrained_S_all      1.100
_refine_ls_shift/su_max          0.000
_refine_ls_shift/su_mean         0.000

loop_
_atom_site_label
_atom_site_type_symbol
_atom_site_fract_x
_atom_site_fract_y
_atom_site_fract_z
_atom_site_U_iso_or_equiv
_atom_site_adp_type
_atom_site_occupancy
_atom_site_site_symmetry_order
_atom_site_calc_flag
_atom_site_refinement_flags_posn
_atom_site_refinement_flags_adp
_atom_site_refinement_flags_occupancy
_atom_site_disorder_assembly
_atom_site_disorder_group
C1 C 0.2864(7) 0.8921(9) 0.0907(5) 0.0623(19) Uani 1 1 d . . . . .
C2 C 0.1938(8) 0.9044(15) 0.0208(8) 0.098(5) Uani 1 1 d . . . . .
H2A H 0.1239 0.8980 0.0393 0.147 Uiso 1 1 calc R U . . .
H2B H 0.1992 0.8471 -0.0182 0.147 Uiso 1 1 calc R U . . .
H2C H 0.1985 0.9762 -0.0037 0.147 Uiso 1 1 calc R U . . .
C3 C 0.5484(6) 1.0335(6) 0.3185(4) 0.0439(14) Uani 1 1 d . . . . .
C4 C 0.5447(7) 1.1311(7) 0.3741(5) 0.0526(16) Uani 1 1 d . . . . .
H4A H 0.5706 1.1967 0.3504 0.079 Uiso 1 1 calc R U . . .
H4B H 0.5914 1.1164 0.4251 0.079 Uiso 1 1 calc R U . . .
H4C H 0.4695 1.1427 0.3823 0.079 Uiso 1 1 calc R U . . .
C5 C 0.6781(6) 0.8638(6) 0.0985(4) 0.0445(15) Uani 1 1 d . . . . .
C6 C 0.7798(7) 0.8842(9) 0.0618(4) 0.0569(18) Uani 1 1 d . . . . .
H6A H 0.7664 0.8596 0.0065 0.085 Uiso 1 1 calc R U . . .
H6B H 0.8414 0.8435 0.0915 0.085 Uiso 1 1 calc R U . . .
H6C H 0.7967 0.9624 0.0638 0.085 Uiso 1 1 calc R U . . .
C7 C 0.6958(6) 0.6570(7) 0.0952(4) 0.0479(15) Uani 1 1 d . . . . .
H7A H 0.7647 0.6708 0.0753 0.058 Uiso 1 1 calc R U . . .
H7B H 0.6469 0.6146 0.0545 0.058 Uiso 1 1 calc R U . . .
C8 C 0.7203(6) 0.5901(6) 0.1734(4) 0.0448(14) Uani 1 1 d . . . . .
H8A H 0.6507 0.5701 0.1901 0.054 Uiso 1 1 calc R U . . .
H8B H 0.7583 0.5216 0.1637 0.054 Uiso 1 1 calc R U . . .
C9 C 0.7915(5) 0.6548(6) 0.2404(4) 0.0407(13) Uani 1 1 d . . . . .
H9A H 0.7550 0.7250 0.2475 0.049 Uiso 1 1 calc R U . . .
H9B H 0.8622 0.6716 0.2242 0.049 Uiso 1 1 calc R U . . .
C10 C 0.8138(5) 0.5933(5) 0.3219(4) 0.0372(12) Uani 1 1 d . . . . .
H10 H 0.8629 0.6408 0.3601 0.045 Uiso 1 1 calc R U . . .
C11 C 0.9825(5) 0.4834(6) 0.3284(4) 0.0399(13) Uani 1 1 d . . . . .
C12 C 1.0316(5) 0.3682(5) 0.3172(4) 0.0389(13) Uani 1 1 d . . . . .
H12 H 1.0545 0.3675 0.2641 0.047 Uiso 1 1 calc R U . . .
C13 C 1.1366(5) 0.3448(6) 0.3812(4) 0.0434(14) Uani 1 1 d . . . . .
H13A H 1.1911 0.4029 0.3785 0.052 Uiso 1 1 calc R U . . .
H13B H 1.1168 0.3469 0.4347 0.052 Uiso 1 1 calc R U . . .
C14 C 1.1870(5) 0.2338(6) 0.3684(4) 0.0426(14) Uani 1 1 d . . . . .
C15 C 1.2005(6) 0.1514(7) 0.4276(4) 0.0477(15) Uani 1 1 d . . . . .
H15 H 1.1813 0.1665 0.4778 0.057 Uiso 1 1 calc R U . . .
C16 C 1.2423(6) 0.0463(7) 0.4129(5) 0.0549(17) Uani 1 1 d . . . . .
H16 H 1.2500 -0.0078 0.4532 0.066 Uiso 1 1 calc R U . . .
C17 C 1.2722(6) 0.0221(7) 0.3396(5) 0.0581(19) Uani 1 1 d . . . . .
H17 H 1.2999 -0.0480 0.3301 0.070 Uiso 1 1 calc R U . . .
C18 C 1.2605(6) 0.1035(7) 0.2796(5) 0.0548(18) Uani 1 1 d . . . . .
H18 H 1.2810 0.0878 0.2300 0.066 Uiso 1 1 calc R U . . .
C19 C 1.2184(6) 0.2083(7) 0.2934(4) 0.0485(15) Uani 1 1 d . . . . .
H19 H 1.2108 0.2619 0.2529 0.058 Uiso 1 1 calc R U . . .
C20 C 0.7099(5) 0.5687(5) 0.3594(4) 0.0375(12) Uani 1 1 d . . . . .
C21 C 0.5399(5) 0.6392(6) 0.3972(4) 0.0390(13) Uani 1 1 d . . . . .
H21 H 0.5682 0.6082 0.4508 0.047 Uiso 1 1 calc R U . . .
C22 C 0.4822(5) 0.7508(6) 0.4094(4) 0.0410(13) Uani 1 1 d . . . . .
H22A H 0.4575 0.7837 0.3566 0.049 Uiso 1 1 calc R U . . .
H22B H 0.4162 0.7345 0.4323 0.049 Uiso 1 1 calc R U . . .
C23 C 0.5496(6) 0.8384(6) 0.4627(4) 0.0446(14) Uani 1 1 d . . . . .
H23A H 0.5856 0.8022 0.5120 0.054 Uiso 1 1 calc R U . . .
H23B H 0.4981 0.8929 0.4777 0.054 Uiso 1 1 calc R U . . .
C24 C 0.6386(5) 0.9007(7) 0.4265(4) 0.0422(12) Uani 1 1 d . . . . .
H24A H 0.6641 0.9642 0.4605 0.051 Uiso 1 1 calc R U . . .
H24B H 0.7018 0.8517 0.4261 0.051 Uiso 1 1 calc R U . . .
C25 C 0.1830(7) 0.7635(10) 0.1689(6) 0.070(2) Uani 1 1 d . . . . .
H25A H 0.1331 0.7477 0.1186 0.084 Uiso 1 1 calc R U . . .
H25B H 0.1430 0.8081 0.2025 0.084 Uiso 1 1 calc R U . . .
C26 C 0.2200(6) 0.6554(9) 0.2115(5) 0.059(2) Uani 1 1 d . . . . .
H26A H 0.1546 0.6164 0.2226 0.071 Uiso 1 1 calc R U . . .
H26B H 0.2659 0.6729 0.2632 0.071 Uiso 1 1 calc R U . . .
C27 C 0.2847(6) 0.5770(8) 0.1656(4) 0.0525(18) Uani 1 1 d . . . . .
H27A H 0.3346 0.6201 0.1385 0.063 Uiso 1 1 calc R U . . .
H27B H 0.2332 0.5376 0.1247 0.063 Uiso 1 1 calc R U . . .
C28 C 0.3525(5) 0.4923(7) 0.2225(4) 0.0481(16) Uani 1 1 d . . . . .
H28 H 0.3036 0.4644 0.2586 0.058 Uiso 1 1 calc R U . . .
C29 C 0.3874(5) 0.3919(8) 0.1775(4) 0.0487(15) Uani 1 1 d . . . . .
C30 C 0.4516(5) 0.5588(6) 0.3541(4) 0.0405(13) Uani 1 1 d . . . . .
C31 C 0.5454(6) 0.2713(6) 0.1558(4) 0.0482(15) Uani 1 1 d . . . . .
H31 H 0.4996 0.2047 0.1586 0.058 Uiso 1 1 calc R U . . .
C32 C 0.5584(9) 0.2929(10) 0.0674(5) 0.070(2) Uani 1 1 d . . . . .
H32A H 0.4868 0.3081 0.0355 0.104 Uiso 1 1 calc R U . . .
H32B H 0.5899 0.2282 0.0464 0.104 Uiso 1 1 calc R U . . .
H32C H 0.6066 0.3557 0.0653 0.104 Uiso 1 1 calc R U . . .
C33 C 0.6587(5) 0.2562(6) 0.2101(4) 0.0448(14) Uani 1 1 d . . . . .
C34 C 0.8159(5) 0.1416(6) 0.2657(4) 0.0422(14) Uani 1 1 d . . . . .
H34 H 0.7999 0.1547 0.3202 0.051 Uiso 1 1 calc R U . . .
C35 C 0.8555(6) 0.0220(7) 0.2622(5) 0.0503(16) Uani 1 1 d . . . . .
H35A H 0.8736 0.0085 0.2090 0.060 Uiso 1 1 calc R U . . .
H35B H 0.7948 -0.0275 0.2687 0.060 Uiso 1 1 calc R U . . .
C36 C 0.9570(6) -0.0078(6) 0.3259(5) 0.0487(15) Uani 1 1 d . . . . .
H36 H 1.0191 0.0398 0.3170 0.058 Uiso 1 1 calc R U . . .
C37 C 0.9907(8) -0.1280(8) 0.3172(7) 0.070(3) Uani 1 1 d . . . . .
H37A H 0.9308 -0.1762 0.3253 0.105 Uiso 1 1 calc R U . . .
H37B H 1.0554 -0.1445 0.3568 0.105 Uiso 1 1 calc R U . . .
H37C H 1.0073 -0.1397 0.2640 0.105 Uiso 1 1 calc R U . . .
C38 C 0.9378(7) 0.0112(8) 0.4141(5) 0.061(2) Uani 1 1 d . . . . .
H38A H 0.8751 -0.0320 0.4234 0.091 Uiso 1 1 calc R U . . .
H38B H 0.9238 0.0888 0.4220 0.091 Uiso 1 1 calc R U . . .
H38C H 1.0029 -0.0115 0.4512 0.091 Uiso 1 1 calc R U . . .
C39 C 0.9046(5) 0.2243(6) 0.2514(4) 0.0418(14) Uani 1 1 d . . . . .
Fe1 Fe 0.50129(8) 0.89589(10) 0.18143(5) 0.0407(3) Uani 1 1 d . . . . .
N1 N 0.7120(5) 0.1605(5) 0.2076(4) 0.0463(13) Uani 1 1 d . . . . .
H1 H 0.6865 0.1102 0.1727 0.056 Uiso 1 1 calc R U . . .
N2 N 0.4452(5) 0.5482(5) 0.2732(3) 0.0444(12) Uani 1 1 d . . . . .
H2 H 0.4978 0.5754 0.2510 0.053 Uiso 1 1 calc R U . . .
N3 N 0.2801(5) 0.8258(7) 0.1519(4) 0.0551(15) Uani 1 1 d . . . . .
N4 N 0.6434(5) 0.7628(5) 0.1088(3) 0.0420(12) Uani 1 1 d . . . . .
N5 N 0.5975(5) 0.9400(5) 0.3435(3) 0.0420(11) Uani 1 1 d . . . . .
N6 N 0.8714(4) 0.4887(5) 0.3167(3) 0.0398(11) Uani 1 1 d . . . . .
H6 H 0.8333 0.4286 0.3059 0.048 Uiso 1 1 calc R U . . .
N7 N 0.9510(4) 0.2807(5) 0.3174(3) 0.0380(11) Uani 1 1 d . . . . .
H7 H 0.9314 0.2637 0.3627 0.046 Uiso 1 1 calc R U . . .
N8 N 0.4955(5) 0.3666(6) 0.1904(4) 0.0485(14) Uani 1 1 d . . . . .
H8 H 0.5396 0.4100 0.2218 0.058 Uiso 1 1 calc R U . . .
N9 N 0.6339(4) 0.6527(5) 0.3557(3) 0.0376(11) Uani 1 1 d . . . . .
H9 H 0.6416 0.7128 0.3293 0.045 Uiso 1 1 calc R U . . .
O1 O 0.6220(4) 0.9467(4) 0.1191(3) 0.0457(10) Uani 1 1 d . . . . .
O2 O 0.5461(4) 0.7514(4) 0.1395(3) 0.0422(10) Uani 1 1 d . . . . .
O3 O 0.6010(4) 0.8598(4) 0.2857(3) 0.0418(10) Uani 1 1 d . . . . .
O4 O 0.5066(4) 1.0425(4) 0.2447(3) 0.0492(11) Uani 1 1 d . . . . .
O5 O 0.3786(4) 0.9460(5) 0.0901(3) 0.0526(12) Uani 1 1 d . . . . .
O6 O 0.3705(4) 0.8266(5) 0.2141(3) 0.0477(11) Uani 1 1 d . . . . .
O7 O 0.3886(4) 0.5108(4) 0.3921(3) 0.0468(11) Uani 1 1 d . . . . .
O8 O 0.3158(5) 0.3373(6) 0.1328(3) 0.0591(15) Uani 1 1 d . . . . .
O9 O 0.6995(4) 0.3340(5) 0.2539(3) 0.0508(12) Uani 1 1 d . . . . .
O10 O 0.9320(5) 0.2348(5) 0.1852(3) 0.0538(12) Uani 1 1 d . . . . .
O11 O 1.0416(4) 0.5647(4) 0.3449(4) 0.0522(12) Uani 1 1 d . . . . .
O12 O 0.6984(4) 0.4823(4) 0.3944(3) 0.0450(10) Uani 1 1 d . . . . .
O1W O 0.8402(5) 0.3002(5) 0.4518(3) 0.0562(13) Uani 1 1 d . . . . .
O2W O 0.2231(5) 0.6363(7) 0.4510(5) 0.0736(19) Uani 1 1 d . . . . .

loop_
_atom_site_aniso_label
_atom_site_aniso_U_11
_atom_site_aniso_U_22
_atom_site_aniso_U_33
_atom_site_aniso_U_23
_atom_site_aniso_U_13
_atom_site_aniso_U_12
C1 0.057(4) 0.073(5) 0.058(4) 0.019(4) 0.012(3) 0.018(4)
C2 0.050(4) 0.137(11) 0.105(8) 0.067(9) 0.009(5) 0.011(6)
C3 0.048(3) 0.040(3) 0.047(3) -0.002(3) 0.017(3) 0.000(3)
C4 0.061(4) 0.047(4) 0.051(4) -0.006(3) 0.014(3) 0.007(3)
C5 0.049(3) 0.056(4) 0.028(3) -0.004(2) 0.008(2) -0.007(3)
C6 0.059(4) 0.072(5) 0.042(3) -0.007(4) 0.017(3) -0.017(4)
C7 0.049(3) 0.058(4) 0.038(3) -0.010(3) 0.011(3) -0.004(3)
C8 0.042(3) 0.044(3) 0.050(4) -0.006(3) 0.011(3) -0.004(3)
C9 0.040(3) 0.039(3) 0.045(3) -0.001(3) 0.013(3) 0.002(2)
C10 0.034(3) 0.034(3) 0.043(3) 0.000(2) 0.005(2) -0.001(2)
C11 0.037(3) 0.038(3) 0.045(3) 0.000(2) 0.007(2) 0.002(2)
C12 0.037(3) 0.034(3) 0.046(3) -0.004(2) 0.008(2) -0.003(2)
C13 0.036(3) 0.040(3) 0.053(4) -0.006(3) 0.003(3) -0.004(3)
C14 0.033(3) 0.049(4) 0.044(3) -0.005(3) 0.000(2) -0.003(2)
C15 0.047(3) 0.049(4) 0.046(3) -0.002(3) 0.004(3) -0.004(3)
C16 0.054(4) 0.045(4) 0.063(4) 0.002(3) -0.001(3) 0.004(3)
C17 0.047(4) 0.050(4) 0.071(5) -0.011(4) -0.005(3) 0.013(3)
C18 0.047(4) 0.061(5) 0.057(4) -0.009(3) 0.010(3) 0.017(3)
C19 0.042(3) 0.055(4) 0.048(4) 0.003(3) 0.010(3) 0.007(3)
C20 0.035(3) 0.040(3) 0.037(3) 0.000(2) 0.005(2) 0.002(2)
C21 0.033(3) 0.048(3) 0.036(3) 0.005(3) 0.007(2) 0.003(3)
C22 0.039(3) 0.043(3) 0.042(3) 0.004(2) 0.011(2) 0.001(3)
C23 0.052(4) 0.047(4) 0.037(3) -0.004(3) 0.014(3) -0.001(3)
C24 0.047(3) 0.043(3) 0.037(3) 0.003(3) 0.007(2) 0.001(3)
C25 0.039(4) 0.093(7) 0.077(5) 0.028(5) 0.009(4) 0.011(4)
C26 0.041(3) 0.075(5) 0.064(5) 0.018(4) 0.014(3) 0.000(3)
C27 0.036(3) 0.073(5) 0.045(4) 0.014(3) -0.001(3) -0.004(3)
C28 0.035(3) 0.070(5) 0.037(3) 0.012(3) 0.001(2) -0.009(3)
C29 0.040(3) 0.063(4) 0.041(3) 0.013(3) 0.000(2) -0.011(3)
C30 0.040(3) 0.041(3) 0.041(3) 0.007(3) 0.010(2) 0.005(2)
C31 0.048(4) 0.047(4) 0.046(3) 0.002(3) -0.005(3) -0.009(3)
C32 0.072(5) 0.086(7) 0.046(4) 0.005(4) -0.002(4) 0.007(5)
C33 0.040(3) 0.049(4) 0.043(3) -0.002(3) 0.002(3) -0.010(3)
C34 0.035(3) 0.045(4) 0.046(3) -0.007(3) 0.006(3) -0.006(3)
C35 0.045(3) 0.048(4) 0.060(4) -0.014(3) 0.013(3) -0.009(3)
C36 0.041(3) 0.041(4) 0.066(4) -0.003(3) 0.015(3) -0.001(3)
C37 0.060(5) 0.048(5) 0.099(7) -0.014(4) 0.007(5) 0.002(3)
C38 0.058(4) 0.064(5) 0.062(5) 0.018(4) 0.016(4) 0.005(4)
C39 0.040(3) 0.040(3) 0.046(3) -0.009(3) 0.010(3) -0.003(2)
Fe1 0.0449(5) 0.0397(5) 0.0382(5) 0.0042(4) 0.0097(4) 0.0038(4)
N1 0.047(3) 0.041(3) 0.048(3) -0.010(2) 0.001(2) -0.008(2)
N2 0.040(3) 0.056(3) 0.035(2) 0.006(2) 0.004(2) -0.010(2)
N3 0.042(3) 0.067(4) 0.056(3) 0.013(3) 0.011(3) 0.012(3)
N4 0.044(3) 0.049(3) 0.034(2) -0.003(2) 0.012(2) 0.000(2)
N5 0.044(3) 0.045(3) 0.039(3) 0.000(2) 0.013(2) 0.004(2)
N6 0.033(2) 0.035(3) 0.051(3) -0.006(2) 0.005(2) -0.0028(19)
N7 0.033(2) 0.037(3) 0.044(3) -0.002(2) 0.006(2) -0.004(2)
N8 0.046(3) 0.050(4) 0.046(3) 0.004(2) -0.002(2) -0.008(2)
N9 0.032(2) 0.040(3) 0.042(3) 0.005(2) 0.011(2) 0.005(2)
O1 0.054(3) 0.044(2) 0.040(2) 0.0005(19) 0.010(2) -0.004(2)
O2 0.041(2) 0.046(2) 0.041(2) 0.0001(18) 0.0113(18) -0.0011(18)
O3 0.046(2) 0.039(2) 0.041(2) -0.0012(17) 0.0096(18) 0.0051(17)
O4 0.060(3) 0.039(2) 0.051(3) 0.002(2) 0.017(2) 0.006(2)
O5 0.053(3) 0.055(3) 0.052(3) 0.013(2) 0.014(2) 0.010(2)
O6 0.044(2) 0.058(3) 0.042(2) 0.006(2) 0.0090(19) 0.004(2)
O7 0.045(2) 0.049(3) 0.048(2) 0.007(2) 0.013(2) -0.006(2)
O8 0.047(3) 0.076(4) 0.050(3) 0.003(3) -0.004(2) -0.023(3)
O9 0.043(2) 0.046(3) 0.060(3) -0.006(2) -0.001(2) -0.004(2)
O10 0.061(3) 0.060(3) 0.044(2) -0.007(2) 0.017(2) -0.014(2)
O11 0.036(2) 0.037(2) 0.083(4) -0.008(2) 0.010(2) -0.0068(18)
O12 0.045(2) 0.040(2) 0.052(2) 0.0050(19) 0.013(2) 0.0003(18)
O1W 0.062(3) 0.055(3) 0.055(3) 0.007(2) 0.021(2) 0.015(2)
O2W 0.050(3) 0.088(5) 0.087(4) -0.040(4) 0.020(3) -0.016(3)

_geom_special_details            
;
 All esds (except the esd in the dihedral angle between two l.s. planes)
 are estimated using the full covariance matrix.  The cell esds are taken
 into account individually in the estimation of esds in distances, angles
 and torsion angles; correlations between esds in cell parameters are only
 used when they are defined by crystal symmetry.  An approximate (isotropic)
 treatment of cell esds is used for estimating esds involving l.s. planes.
;

loop_
_geom_bond_atom_site_label_1
_geom_bond_atom_site_label_2
_geom_bond_distance
_geom_bond_site_symmetry_2
_geom_bond_publ_flag
C1 O5 1.298(12) . ?
C1 N3 1.313(11) . ?
C1 C2 1.488(13) . ?
C2 H2A 0.9600 . ?
C2 H2B 0.9600 . ?
C2 H2C 0.9600 . ?
C3 O4 1.259(9) . ?
C3 N5 1.306(9) . ?
C3 C4 1.504(10) . ?
C4 H4A 0.9600 . ?
C4 H4B 0.9600 . ?
C4 H4C 0.9600 . ?
C5 O1 1.288(9) . ?
C5 N4 1.304(10) . ?
C5 C6 1.498(10) . ?
C6 H6A 0.9600 . ?
C6 H6B 0.9600 . ?
C6 H6C 0.9600 . ?
C7 N4 1.457(10) . ?
C7 C8 1.523(11) . ?
C7 H7A 0.9700 . ?
C7 H7B 0.9700 . ?
C8 C9 1.512(10) . ?
C8 H8A 0.9700 . ?
C8 H8B 0.9700 . ?
C9 C10 1.537(9) . ?
C9 H9A 0.9700 . ?
C9 H9B 0.9700 . ?
C10 N6 1.448(8) . ?
C10 C20 1.539(9) . ?
C10 H10 0.9800 . ?
C11 O11 1.215(9) . ?
C11 N6 1.337(9) . ?
C11 C12 1.530(9) . ?
C12 N7 1.439(8) . ?
C12 C13 1.547(9) . ?
C12 H12 0.9800 . ?
C13 C14 1.498(10) . ?
C13 H13A 0.9700 . ?
C13 H13B 0.9700 . ?
C14 C15 1.392(11) . ?
C14 C19 1.410(10) . ?
C15 C16 1.397(12) . ?
C15 H15 0.9300 . ?
C16 C17 1.374(13) . ?
C16 H16 0.9300 . ?
C17 C18 1.393(13) . ?
C17 H17 0.9300 . ?
C18 C19 1.392(11) . ?
C18 H18 0.9300 . ?
C19 H19 0.9300 . ?
C20 O12 1.212(8) . ?
C20 N9 1.363(8) . ?
C21 N9 1.450(8) . ?
C21 C30 1.530(10) . ?
C21 C22 1.544(9) . ?
C21 H21 0.9800 . ?
C22 C23 1.524(10) . ?
C22 H22A 0.9700 . ?
C22 H22B 0.9700 . ?
C23 C24 1.529(9) . ?
C23 H23A 0.9700 . ?
C23 H23B 0.9700 . ?
C24 N5 1.474(8) . ?
C24 H24A 0.9700 . ?
C24 H24B 0.9700 . ?
C25 N3 1.469(12) . ?
C25 C26 1.512(13) . ?
C25 H25A 0.9700 . ?
C25 H25B 0.9700 . ?
C26 C27 1.520(13) . ?
C26 H26A 0.9700 . ?
C26 H26B 0.9700 . ?
C27 C28 1.534(10) . ?
C27 H27A 0.9700 . ?
C27 H27B 0.9700 . ?
C28 N2 1.456(9) . ?
C28 C29 1.521(13) . ?
C28 H28 0.9800 . ?
C29 O8 1.236(9) . ?
C29 N8 1.333(10) . ?
C30 O7 1.224(8) . ?
C30 N2 1.354(9) . ?
C31 N8 1.463(11) . ?
C31 C33 1.530(9) . ?
C31 C32 1.541(12) . ?
C31 H31 0.9800 . ?
C32 H32A 0.9600 . ?
C32 H32B 0.9600 . ?
C32 H32C 0.9600 . ?
C33 O9 1.237(9) . ?
C33 N1 1.323(10) . ?
C34 N1 1.477(9) . ?
C34 C35 1.518(11) . ?
C34 C39 1.519(9) . ?
C34 H34 0.9800 . ?
C35 C36 1.532(11) . ?
C35 H35A 0.9700 . ?
C35 H35B 0.9700 . ?
C36 C37 1.514(11) . ?
C36 C38 1.554(12) . ?
C36 H36 0.9800 . ?
C37 H37A 0.9600 . ?
C37 H37B 0.9600 . ?
C37 H37C 0.9600 . ?
C38 H38A 0.9600 . ?
C38 H38B 0.9600 . ?
C38 H38C 0.9600 . ?
C39 O10 1.221(9) . ?
C39 N7 1.337(9) . ?
Fe1 O6 1.959(5) . ?
Fe1 O2 1.983(5) . ?
Fe1 O3 1.999(5) . ?
Fe1 O5 2.039(5) . ?
Fe1 O1 2.042(5) . ?
Fe1 O4 2.050(5) . ?
N1 H1 0.8600 . ?
N2 H2 0.8600 . ?
N3 O6 1.381(8) . ?
N4 O2 1.381(7) . ?
N5 O3 1.372(7) . ?
N6 H6 0.8600 . ?
N7 H7 0.8600 . ?
N8 H8 0.8600 . ?
N9 H9 0.8600 . ?

loop_
_geom_angle_atom_site_label_1
_geom_angle_atom_site_label_2
_geom_angle_atom_site_label_3
_geom_angle
_geom_angle_site_symmetry_1
_geom_angle_site_symmetry_3
_geom_angle_publ_flag
O5 C1 N3 118.4(7) . . ?
O5 C1 C2 119.0(8) . . ?
N3 C1 C2 122.5(9) . . ?
C1 C2 H2A 109.5 . . ?
C1 C2 H2B 109.5 . . ?
H2A C2 H2B 109.5 . . ?
C1 C2 H2C 109.5 . . ?
H2A C2 H2C 109.5 . . ?
H2B C2 H2C 109.5 . . ?
O4 C3 N5 118.4(6) . . ?
O4 C3 C4 119.5(6) . . ?
N5 C3 C4 122.1(6) . . ?
C3 C4 H4A 109.5 . . ?
C3 C4 H4B 109.5 . . ?
H4A C4 H4B 109.5 . . ?
C3 C4 H4C 109.5 . . ?
H4A C4 H4C 109.5 . . ?
H4B C4 H4C 109.5 . . ?
O1 C5 N4 118.8(6) . . ?
O1 C5 C6 120.0(7) . . ?
N4 C5 C6 121.1(7) . . ?
C5 C6 H6A 109.5 . . ?
C5 C6 H6B 109.5 . . ?
H6A C6 H6B 109.5 . . ?
C5 C6 H6C 109.5 . . ?
H6A C6 H6C 109.5 . . ?
H6B C6 H6C 109.5 . . ?
N4 C7 C8 110.5(5) . . ?
N4 C7 H7A 109.6 . . ?
C8 C7 H7A 109.6 . . ?
N4 C7 H7B 109.6 . . ?
C8 C7 H7B 109.6 . . ?
H7A C7 H7B 108.1 . . ?
C9 C8 C7 111.8(6) . . ?
C9 C8 H8A 109.2 . . ?
C7 C8 H8A 109.2 . . ?
C9 C8 H8B 109.2 . . ?
C7 C8 H8B 109.2 . . ?
H8A C8 H8B 107.9 . . ?
C8 C9 C10 114.0(6) . . ?
C8 C9 H9A 108.7 . . ?
C10 C9 H9A 108.7 . . ?
C8 C9 H9B 108.7 . . ?
C10 C9 H9B 108.7 . . ?
H9A C9 H9B 107.6 . . ?
N6 C10 C9 112.0(5) . . ?
N6 C10 C20 107.6(5) . . ?
C9 C10 C20 115.1(5) . . ?
N6 C10 H10 107.3 . . ?
C9 C10 H10 107.3 . . ?
C20 C10 H10 107.3 . . ?
O11 C11 N6 122.8(6) . . ?
O11 C11 C12 121.5(6) . . ?
N6 C11 C12 115.7(6) . . ?
N7 C12 C11 112.1(5) . . ?
N7 C12 C13 110.5(5) . . ?
C11 C12 C13 111.9(5) . . ?
N7 C12 H12 107.4 . . ?
C11 C12 H12 107.4 . . ?
C13 C12 H12 107.4 . . ?
C14 C13 C12 111.9(5) . . ?
C14 C13 H13A 109.2 . . ?
C12 C13 H13A 109.2 . . ?
C14 C13 H13B 109.2 . . ?
C12 C13 H13B 109.2 . . ?
H13A C13 H13B 107.9 . . ?
C15 C14 C19 117.8(7) . . ?
C15 C14 C13 121.9(6) . . ?
C19 C14 C13 120.2(7) . . ?
C14 C15 C16 121.0(7) . . ?
C14 C15 H15 119.5 . . ?
C16 C15 H15 119.5 . . ?
C17 C16 C15 120.7(8) . . ?
C17 C16 H16 119.6 . . ?
C15 C16 H16 119.6 . . ?
C16 C17 C18 119.3(7) . . ?
C16 C17 H17 120.3 . . ?
C18 C17 H17 120.3 . . ?
C19 C18 C17 120.5(7) . . ?
C19 C18 H18 119.8 . . ?
C17 C18 H18 119.8 . . ?
C18 C19 C14 120.6(7) . . ?
C18 C19 H19 119.7 . . ?
C14 C19 H19 119.7 . . ?
O12 C20 N9 121.3(6) . . ?
O12 C20 C10 122.3(6) . . ?
N9 C20 C10 116.2(5) . . ?
N9 C21 C30 113.3(5) . . ?
N9 C21 C22 112.6(5) . . ?
C30 C21 C22 108.0(5) . . ?
N9 C21 H21 107.6 . . ?
C30 C21 H21 107.6 . . ?
C22 C21 H21 107.6 . . ?
C23 C22 C21 117.7(5) . . ?
C23 C22 H22A 107.9 . . ?
C21 C22 H22A 107.9 . . ?
C23 C22 H22B 107.9 . . ?
C21 C22 H22B 107.9 . . ?
H22A C22 H22B 107.2 . . ?
C22 C23 C24 116.9(5) . . ?
C22 C23 H23A 108.1 . . ?
C24 C23 H23A 108.1 . . ?
C22 C23 H23B 108.1 . . ?
C24 C23 H23B 108.1 . . ?
H23A C23 H23B 107.3 . . ?
N5 C24 C23 112.5(5) . . ?
N5 C24 H24A 109.1 . . ?
C23 C24 H24A 109.1 . . ?
N5 C24 H24B 109.1 . . ?
C23 C24 H24B 109.1 . . ?
H24A C24 H24B 107.8 . . ?
N3 C25 C26 110.1(6) . . ?
N3 C25 H25A 109.6 . . ?
C26 C25 H25A 109.6 . . ?
N3 C25 H25B 109.6 . . ?
C26 C25 H25B 109.6 . . ?
H25A C25 H25B 108.2 . . ?
C25 C26 C27 115.4(7) . . ?
C25 C26 H26A 108.4 . . ?
C27 C26 H26A 108.4 . . ?
C25 C26 H26B 108.4 . . ?
C27 C26 H26B 108.4 . . ?
H26A C26 H26B 107.5 . . ?
C26 C27 C28 111.4(6) . . ?
C26 C27 H27A 109.3 . . ?
C28 C27 H27A 109.3 . . ?
C26 C27 H27B 109.3 . . ?
C28 C27 H27B 109.3 . . ?
H27A C27 H27B 108.0 . . ?
N2 C28 C29 113.5(6) . . ?
N2 C28 C27 109.8(7) . . ?
C29 C28 C27 112.5(6) . . ?
N2 C28 H28 106.9 . . ?
C29 C28 H28 106.9 . . ?
C27 C28 H28 106.9 . . ?
O8 C29 N8 123.5(9) . . ?
O8 C29 C28 119.5(7) . . ?
N8 C29 C28 117.0(6) . . ?
O7 C30 N2 123.2(6) . . ?
O7 C30 C21 120.3(6) . . ?
N2 C30 C21 116.5(6) . . ?
N8 C31 C33 104.5(6) . . ?
N8 C31 C32 111.8(7) . . ?
C33 C31 C32 111.1(7) . . ?
N8 C31 H31 109.8 . . ?
C33 C31 H31 109.8 . . ?
C32 C31 H31 109.8 . . ?
C31 C32 H32A 109.5 . . ?
C31 C32 H32B 109.5 . . ?
H32A C32 H32B 109.5 . . ?
C31 C32 H32C 109.5 . . ?
H32A C32 H32C 109.5 . . ?
H32B C32 H32C 109.5 . . ?
O9 C33 N1 121.7(6) . . ?
O9 C33 C31 119.5(7) . . ?
N1 C33 C31 118.8(6) . . ?
N1 C34 C35 111.2(6) . . ?
N1 C34 C39 110.4(6) . . ?
C35 C34 C39 111.8(6) . . ?
N1 C34 H34 107.8 . . ?
C35 C34 H34 107.8 . . ?
C39 C34 H34 107.8 . . ?
C34 C35 C36 114.6(6) . . ?
C34 C35 H35A 108.6 . . ?
C36 C35 H35A 108.6 . . ?
C34 C35 H35B 108.6 . . ?
C36 C35 H35B 108.6 . . ?
H35A C35 H35B 107.6 . . ?
C37 C36 C35 110.8(7) . . ?
C37 C36 C38 108.6(7) . . ?
C35 C36 C38 113.2(6) . . ?
C37 C36 H36 108.0 . . ?
C35 C36 H36 108.0 . . ?
C38 C36 H36 108.0 . . ?
C36 C37 H37A 109.5 . . ?
C36 C37 H37B 109.5 . . ?
H37A C37 H37B 109.5 . . ?
C36 C37 H37C 109.5 . . ?
H37A C37 H37C 109.5 . . ?
H37B C37 H37C 109.5 . . ?
C36 C38 H38A 109.5 . . ?
C36 C38 H38B 109.5 . . ?
H38A C38 H38B 109.5 . . ?
C36 C38 H38C 109.5 . . ?
H38A C38 H38C 109.5 . . ?
H38B C38 H38C 109.5 . . ?
O10 C39 N7 124.0(6) . . ?
O10 C39 C34 121.8(6) . . ?
N7 C39 C34 114.2(6) . . ?
O6 Fe1 O2 90.9(2) . . ?
O6 Fe1 O3 93.7(2) . . ?
O2 Fe1 O3 87.61(19) . . ?
O6 Fe1 O5 79.0(2) . . ?
O2 Fe1 O5 101.7(2) . . ?
O3 Fe1 O5 168.1(2) . . ?
O6 Fe1 O1 164.7(2) . . ?
O2 Fe1 O1 79.1(2) . . ?
O3 Fe1 O1 97.5(2) . . ?
O5 Fe1 O1 91.6(2) . . ?
O6 Fe1 O4 99.9(2) . . ?
O2 Fe1 O4 161.5(2) . . ?
O3 Fe1 O4 76.83(19) . . ?
O5 Fe1 O4 95.1(2) . . ?
O1 Fe1 O4 92.8(2) . . ?
C33 N1 C34 118.8(6) . . ?
C33 N1 H1 120.6 . . ?
C34 N1 H1 120.6 . . ?
C30 N2 C28 122.2(6) . . ?
C30 N2 H2 118.9 . . ?
C28 N2 H2 118.9 . . ?
C1 N3 O6 116.1(7) . . ?
C1 N3 C25 128.2(7) . . ?
O6 N3 C25 115.0(6) . . ?
C5 N4 O2 117.5(6) . . ?
C5 N4 C7 128.8(6) . . ?
O2 N4 C7 113.7(5) . . ?
C3 N5 O3 116.3(5) . . ?
C3 N5 C24 129.8(6) . . ?
O3 N5 C24 113.4(5) . . ?
C11 N6 C10 121.5(5) . . ?
C11 N6 H6 119.3 . . ?
C10 N6 H6 119.3 . . ?
C39 N7 C12 123.9(6) . . ?
C39 N7 H7 118.0 . . ?
C12 N7 H7 118.0 . . ?
C29 N8 C31 125.5(6) . . ?
C29 N8 H8 117.2 . . ?
C31 N8 H8 117.2 . . ?
C20 N9 C21 118.9(5) . . ?
C20 N9 H9 120.6 . . ?
C21 N9 H9 120.6 . . ?
C5 O1 Fe1 111.7(4) . . ?
N4 O2 Fe1 110.7(4) . . ?
N5 O3 Fe1 112.3(4) . . ?
C3 O4 Fe1 114.0(4) . . ?
C1 O5 Fe1 111.8(5) . . ?
N3 O6 Fe1 111.9(4) . . ?

loop_
_geom_torsion_atom_site_label_1
_geom_torsion_atom_site_label_2
_geom_torsion_atom_site_label_3
_geom_torsion_atom_site_label_4
_geom_torsion
_geom_torsion_site_symmetry_1
_geom_torsion_site_symmetry_2
_geom_torsion_site_symmetry_3
_geom_torsion_site_symmetry_4
_geom_torsion_publ_flag
N4 C7 C8 C9 -56.2(8) . . . . ?
C7 C8 C9 C10 177.1(6) . . . . ?
C8 C9 C10 N6 60.2(7) . . . . ?
C8 C9 C10 C20 -63.1(7) . . . . ?
O11 C11 C12 N7 166.0(7) . . . . ?
N6 C11 C12 N7 -15.6(8) . . . . ?
O11 C11 C12 C13 41.3(9) . . . . ?
N6 C11 C12 C13 -140.4(6) . . . . ?
N7 C12 C13 C14 56.4(7) . . . . ?
C11 C12 C13 C14 -177.9(6) . . . . ?
C12 C13 C14 C15 -121.2(7) . . . . ?
C12 C13 C14 C19 56.1(8) . . . . ?
C19 C14 C15 C16 -0.8(10) . . . . ?
C13 C14 C15 C16 176.6(6) . . . . ?
C14 C15 C16 C17 0.5(11) . . . . ?
C15 C16 C17 C18 0.1(12) . . . . ?
C16 C17 C18 C19 -0.4(12) . . . . ?
C17 C18 C19 C14 0.1(12) . . . . ?
C15 C14 C19 C18 0.5(10) . . . . ?
C13 C14 C19 C18 -177.0(7) . . . . ?
N6 C10 C20 O12 15.8(8) . . . . ?
C9 C10 C20 O12 141.4(6) . . . . ?
N6 C10 C20 N9 -168.4(5) . . . . ?
C9 C10 C20 N9 -42.7(8) . . . . ?
N9 C21 C22 C23 -63.5(7) . . . . ?
C30 C21 C22 C23 170.7(5) . . . . ?
C21 C22 C23 C24 74.5(8) . . . . ?
C22 C23 C24 N5 46.5(9) . . . . ?
N3 C25 C26 C27 -59.0(11) . . . . ?
C25 C26 C27 C28 160.1(7) . . . . ?
C26 C27 C28 N2 -71.0(8) . . . . ?
C26 C27 C28 C29 161.6(6) . . . . ?
N2 C28 C29 O8 179.7(6) . . . . ?
C27 C28 C29 O8 -54.9(8) . . . . ?
N2 C28 C29 N8 1.1(9) . . . . ?
C27 C28 C29 N8 126.5(7) . . . . ?
N9 C21 C30 O7 155.8(6) . . . . ?
C22 C21 C30 O7 -78.9(7) . . . . ?
N9 C21 C30 N2 -26.6(8) . . . . ?
C22 C21 C30 N2 98.8(7) . . . . ?
N8 C31 C33 O9 -18.7(9) . . . . ?
C32 C31 C33 O9 102.1(9) . . . . ?
N8 C31 C33 N1 162.8(6) . . . . ?
C32 C31 C33 N1 -76.4(9) . . . . ?
N1 C34 C35 C36 -174.7(6) . . . . ?
C39 C34 C35 C36 61.5(8) . . . . ?
C34 C35 C36 C37 -179.6(7) . . . . ?
C34 C35 C36 C38 58.1(9) . . . . ?
N1 C34 C39 O10 -54.6(9) . . . . ?
C35 C34 C39 O10 69.7(9) . . . . ?
N1 C34 C39 N7 127.3(6) . . . . ?
C35 C34 C39 N7 -108.4(7) . . . . ?
O9 C33 N1 C34 7.6(11) . . . . ?
C31 C33 N1 C34 -174.0(6) . . . . ?
C35 C34 N1 C33 171.6(6) . . . . ?
C39 C34 N1 C33 -63.8(8) . . . . ?
O7 C30 N2 C28 9.6(11) . . . . ?
C21 C30 N2 C28 -167.9(6) . . . . ?
C29 C28 N2 C30 -120.0(7) . . . . ?
C27 C28 N2 C30 113.1(7) . . . . ?
O5 C1 N3 O6 5.1(12) . . . . ?
C2 C1 N3 O6 -177.2(10) . . . . ?
O5 C1 N3 C25 174.9(9) . . . . ?
C2 C1 N3 C25 -7.3(17) . . . . ?
C26 C25 N3 C1 147.9(10) . . . . ?
C26 C25 N3 O6 -42.2(11) . . . . ?
O1 C5 N4 O2 1.7(9) . . . . ?
C6 C5 N4 O2 -177.0(6) . . . . ?
O1 C5 N4 C7 -175.7(6) . . . . ?
C6 C5 N4 C7 5.6(10) . . . . ?
C8 C7 N4 C5 120.0(7) . . . . ?
C8 C7 N4 O2 -57.4(7) . . . . ?
O4 C3 N5 O3 1.3(9) . . . . ?
C4 C3 N5 O3 -176.1(6) . . . . ?
O4 C3 N5 C24 -170.2(6) . . . . ?
C4 C3 N5 C24 12.3(11) . . . . ?
C23 C24 N5 C3 88.7(9) . . . . ?
C23 C24 N5 O3 -83.0(7) . . . . ?
O11 C11 N6 C10 1.0(11) . . . . ?
C12 C11 N6 C10 -177.4(6) . . . . ?
C9 C10 N6 C11 88.2(7) . . . . ?
C20 C10 N6 C11 -144.3(6) . . . . ?
O10 C39 N7 C12 6.0(11) . . . . ?
C34 C39 N7 C12 -175.9(6) . . . . ?
C11 C12 N7 C39 107.4(7) . . . . ?
C13 C12 N7 C39 -127.0(7) . . . . ?
O8 C29 N8 C31 -1.1(11) . . . . ?
C28 C29 N8 C31 177.4(6) . . . . ?
C33 C31 N8 C29 -160.9(6) . . . . ?
C32 C31 N8 C29 78.8(9) . . . . ?
O12 C20 N9 C21 2.2(9) . . . . ?
C10 C20 N9 C21 -173.7(5) . . . . ?
C30 C21 N9 C20 -74.3(7) . . . . ?
C22 C21 N9 C20 162.8(5) . . . . ?
N4 C5 O1 Fe1 9.2(7) . . . . ?
C6 C5 O1 Fe1 -172.1(5) . . . . ?
C5 N4 O2 Fe1 -11.9(7) . . . . ?
C7 N4 O2 Fe1 165.8(4) . . . . ?
C3 N5 O3 Fe1 -12.0(7) . . . . ?
C24 N5 O3 Fe1 160.9(4) . . . . ?
N5 C3 O4 Fe1 10.0(8) . . . . ?
C4 C3 O4 Fe1 -172.5(5) . . . . ?
N3 C1 O5 Fe1 7.7(11) . . . . ?
C2 C1 O5 Fe1 -170.1(10) . . . . ?
C1 N3 O6 Fe1 -15.7(9) . . . . ?
C25 N3 O6 Fe1 173.1(7) . . . . ?

_refine_diff_density_max         2.753
_refine_diff_density_min         -0.424
_refine_diff_density_rms         0.143

_shelxl_version_number           2014-3

_shelx_res_file                  
;
TITL 160729SKY_0m_a.res in P2(1) New: P21
CELL  1.54178   12.1986   11.9950   16.7889    90.000    99.997    90.000
ZERR  2           0.0005    0.0005    0.0007     0.000     0.002     0.000
LATT -1
SYMM             - X ,    0.50000 + Y ,            - Z
SFAC C  H  Fe N  O  Cl
UNIT 84 0 2 22 24 24
L.S. 22
ACTA
BOND $H
FMAP 2
PLAN 5
CONF
TWIN
WGHT    0.187500    0.507200
BASF   0.04441
FVAR       0.75342
C1    1    0.286413    0.892086    0.090664    11.00000    0.05672    0.07334 =
         0.05756    0.01907    0.01166    0.01776
C2    1    0.193794    0.904412    0.020815    11.00000    0.04977    0.13745 =
         0.10487    0.06746    0.00936    0.01115
AFIX 137
H2A   2    0.123860    0.897980    0.039276    11.00000   -1.50000
H2B   2    0.199249    0.847060   -0.018187    11.00000   -1.50000
H2C   2    0.198511    0.976151   -0.003714    11.00000   -1.50000
AFIX   0
C3    1    0.548380    1.033474    0.318477    11.00000    0.04787    0.04038 =
         0.04664   -0.00158    0.01710   -0.00008
C4    1    0.544659    1.131144    0.374101    11.00000    0.06085    0.04723 =
         0.05140   -0.00599    0.01416    0.00701
AFIX 137
H4A   2    0.570636    1.196736    0.350397    11.00000   -1.50000
H4B   2    0.591442    1.116385    0.425144    11.00000   -1.50000
H4C   2    0.469524    1.142660    0.382271    11.00000   -1.50000
AFIX   0
C5    1    0.678083    0.863796    0.098508    11.00000    0.04932    0.05596 =
         0.02845   -0.00442    0.00752   -0.00669
C6    1    0.779796    0.884165    0.061802    11.00000    0.05943    0.07171 =
         0.04243   -0.00744    0.01695   -0.01693
AFIX 137
H6A   2    0.766395    0.859626    0.006536    11.00000   -1.50000
H6B   2    0.841439    0.843541    0.091523    11.00000   -1.50000
H6C   2    0.796731    0.962380    0.063825    11.00000   -1.50000
AFIX   0
C7    1    0.695846    0.657017    0.095214    11.00000    0.04896    0.05798 =
         0.03795   -0.00968    0.01071   -0.00412
AFIX  23
H7A   2    0.764667    0.670849    0.075341    11.00000   -1.20000
H7B   2    0.646930    0.614565    0.054504    11.00000   -1.20000
AFIX   0
C8    1    0.720306    0.590054    0.173352    11.00000    0.04170    0.04380 =
         0.05016   -0.00552    0.01112   -0.00437
AFIX  23
H8A   2    0.650679    0.570079    0.190108    11.00000   -1.20000
H8B   2    0.758315    0.521647    0.163665    11.00000   -1.20000
AFIX   0
C9    1    0.791512    0.654759    0.240420    11.00000    0.04015    0.03893 =
         0.04480   -0.00087    0.01262    0.00170
AFIX  23
H9A   2    0.755048    0.725020    0.247542    11.00000   -1.20000
H9B   2    0.862227    0.671582    0.224174    11.00000   -1.20000
AFIX   0
C10   1    0.813844    0.593266    0.321934    11.00000    0.03364    0.03402 =
         0.04343   -0.00035    0.00488   -0.00149
AFIX  13
H10   2    0.862858    0.640818    0.360100    11.00000   -1.20000
AFIX   0
C11   1    0.982531    0.483430    0.328352    11.00000    0.03709    0.03797 =
         0.04464   -0.00005    0.00740    0.00167
C12   1    1.031642    0.368231    0.317223    11.00000    0.03693    0.03423 =
         0.04601   -0.00411    0.00812   -0.00283
AFIX  13
H12   2    1.054505    0.367525    0.264077    11.00000   -1.20000
AFIX   0
C13   1    1.136559    0.344848    0.381151    11.00000    0.03604    0.03972 =
         0.05276   -0.00568    0.00327   -0.00418
AFIX  23
H13A  2    1.191121    0.402939    0.378480    11.00000   -1.20000
H13B  2    1.116800    0.346871    0.434660    11.00000   -1.20000
AFIX   0
C14   1    1.187044    0.233821    0.368352    11.00000    0.03274    0.04915 =
         0.04350   -0.00512    0.00018   -0.00343
C15   1    1.200476    0.151374    0.427628    11.00000    0.04726    0.04855 =
         0.04585   -0.00240    0.00424   -0.00363
AFIX  43
H15   2    1.181304    0.166457    0.477785    11.00000   -1.20000
AFIX   0
C16   1    1.242309    0.046325    0.412943    11.00000    0.05355    0.04471 =
         0.06262    0.00242   -0.00093    0.00413
AFIX  43
H16   2    1.250035   -0.007751    0.453227    11.00000   -1.20000
AFIX   0
C17   1    1.272163    0.022060    0.339600    11.00000    0.04702    0.05028 =
         0.07145   -0.01125   -0.00549    0.01301
AFIX  43
H17   2    1.299874   -0.048026    0.330137    11.00000   -1.20000
AFIX   0
C18   1    1.260484    0.103513    0.279601    11.00000    0.04734    0.06052 =
         0.05697   -0.00913    0.01039    0.01699
AFIX  43
H18   2    1.280957    0.087810    0.229953    11.00000   -1.20000
AFIX   0
C19   1    1.218374    0.208283    0.293429    11.00000    0.04232    0.05543 =
         0.04845    0.00253    0.01006    0.00733
AFIX  43
H19   2    1.210832    0.261948    0.252863    11.00000   -1.20000
AFIX   0
C20   1    0.709860    0.568732    0.359404    11.00000    0.03532    0.03993 =
         0.03687   -0.00029    0.00537    0.00247
C21   1    0.539950    0.639151    0.397167    11.00000    0.03323    0.04773 =
         0.03625    0.00457    0.00677    0.00280
AFIX  13
H21   2    0.568228    0.608205    0.450824    11.00000   -1.20000
AFIX   0
C22   1    0.482201    0.750823    0.409420    11.00000    0.03941    0.04303 =
         0.04211    0.00378    0.01145    0.00087
AFIX  23
H22A  2    0.457455    0.783665    0.356559    11.00000   -1.20000
H22B  2    0.416182    0.734530    0.432253    11.00000   -1.20000
AFIX   0
C23   1    0.549562    0.838379    0.462656    11.00000    0.05189    0.04699 =
         0.03722   -0.00372    0.01381   -0.00083
AFIX  23
H23A  2    0.585566    0.802175    0.511979    11.00000   -1.20000
H23B  2    0.498115    0.892927    0.477707    11.00000   -1.20000
AFIX   0
C24   1    0.638623    0.900681    0.426489    11.00000    0.04713    0.04286 =
         0.03651    0.00261    0.00676    0.00066
AFIX  23
H24A  2    0.664088    0.964167    0.460502    11.00000   -1.20000
H24B  2    0.701786    0.851695    0.426062    11.00000   -1.20000
AFIX   0
C25   1    0.182984    0.763468    0.168855    11.00000    0.03921    0.09304 =
         0.07670    0.02762    0.00871    0.01099
AFIX  23
H25A  2    0.133073    0.747716    0.118560    11.00000   -1.20000
H25B  2    0.142951    0.808112    0.202536    11.00000   -1.20000
AFIX   0
C26   1    0.219970    0.655366    0.211542    11.00000    0.04088    0.07457 =
         0.06363    0.01780    0.01403   -0.00025
AFIX  23
H26A  2    0.154566    0.616418    0.222619    11.00000   -1.20000
H26B  2    0.265939    0.672894    0.263158    11.00000   -1.20000
AFIX   0
C27   1    0.284693    0.577012    0.165647    11.00000    0.03646    0.07308 =
         0.04486    0.01425   -0.00135   -0.00405
AFIX  23
H27A  2    0.334552    0.620144    0.138534    11.00000   -1.20000
H27B  2    0.233203    0.537617    0.124679    11.00000   -1.20000
AFIX   0
C28   1    0.352473    0.492290    0.222503    11.00000    0.03541    0.06982 =
         0.03721    0.01187    0.00148   -0.00887
AFIX  13
H28   2    0.303561    0.464429    0.258596    11.00000   -1.20000
AFIX   0
C29   1    0.387386    0.391940    0.177492    11.00000    0.03995    0.06266 =
         0.04081    0.01323   -0.00036   -0.01067
C30   1    0.451564    0.558830    0.354145    11.00000    0.04006    0.04082 =
         0.04147    0.00722    0.00981    0.00530
C31   1    0.545356    0.271291    0.155770    11.00000    0.04770    0.04670 =
         0.04578    0.00208   -0.00461   -0.00867
AFIX  13
H31   2    0.499621    0.204715    0.158591    11.00000   -1.20000
AFIX   0
C32   1    0.558390    0.292854    0.067395    11.00000    0.07239    0.08564 =
         0.04645    0.00470   -0.00182    0.00730
AFIX 137
H32A  2    0.486764    0.308149    0.035483    11.00000   -1.50000
H32B  2    0.589940    0.228186    0.046369    11.00000   -1.50000
H32C  2    0.606584    0.355657    0.065288    11.00000   -1.50000
AFIX   0
C33   1    0.658748    0.256182    0.210114    11.00000    0.04005    0.04899 =
         0.04338   -0.00227    0.00151   -0.00984
C34   1    0.815882    0.141555    0.265728    11.00000    0.03491    0.04523 =
         0.04588   -0.00704    0.00552   -0.00622
AFIX  13
H34   2    0.799935    0.154725    0.320183    11.00000   -1.20000
AFIX   0
C35   1    0.855496    0.022015    0.262166    11.00000    0.04472    0.04792 =
         0.05977   -0.01418    0.01323   -0.00877
AFIX  23
H35A  2    0.873589    0.008507    0.208974    11.00000   -1.20000
H35B  2    0.794775   -0.027460    0.268677    11.00000   -1.20000
AFIX   0
C36   1    0.957013   -0.007761    0.325944    11.00000    0.04142    0.04072 =
         0.06622   -0.00286    0.01549   -0.00065
AFIX  13
H36   2    1.019080    0.039753    0.316966    11.00000   -1.20000
AFIX   0
C37   1    0.990718   -0.128040    0.317224    11.00000    0.06009    0.04761 =
         0.09891   -0.01412    0.00683    0.00239
AFIX 137
H37A  2    0.930764   -0.176200    0.325322    11.00000   -1.50000
H37B  2    1.055427   -0.144490    0.356812    11.00000   -1.50000
H37C  2    1.007332   -0.139684    0.264011    11.00000   -1.50000
AFIX   0
C38   1    0.937849    0.011194    0.414074    11.00000    0.05827    0.06367 =
         0.06185    0.01833    0.01609    0.00461
AFIX 137
H38A  2    0.875051   -0.031975    0.423448    11.00000   -1.50000
H38B  2    0.923757    0.088803    0.421964    11.00000   -1.50000
H38C  2    1.002903   -0.011537    0.451245    11.00000   -1.50000
AFIX   0
C39   1    0.904646    0.224330    0.251361    11.00000    0.03957    0.04021 =
         0.04650   -0.00897    0.01002   -0.00256
FE1   3    0.501291    0.895888    0.181433    11.00000    0.04494    0.03973 =
         0.03818    0.00415    0.00973    0.00384
N1    4    0.711960    0.160455    0.207587    11.00000    0.04743    0.04103 =
         0.04771   -0.01008    0.00088   -0.00823
AFIX  43
H1    2    0.686500    0.110171    0.172731    11.00000   -1.20000
AFIX   0
N2    4    0.445244    0.548228    0.273208    11.00000    0.04046    0.05648 =
         0.03548    0.00561    0.00408   -0.01025
AFIX  43
H2    2    0.497779    0.575441    0.250977    11.00000   -1.20000
AFIX   0
N3    4    0.280089    0.825782    0.151945    11.00000    0.04250    0.06743 =
         0.05624    0.01347    0.01124    0.01172
N4    4    0.643415    0.762816    0.108817    11.00000    0.04401    0.04942 =
         0.03445   -0.00295    0.01166    0.00006
N5    4    0.597526    0.939988    0.343491    11.00000    0.04427    0.04521 =
         0.03864    0.00042    0.01333    0.00387
N6    4    0.871401    0.488660    0.316734    11.00000    0.03301    0.03455 =
         0.05078   -0.00622    0.00465   -0.00276
AFIX  43
H6    2    0.833271    0.428562    0.305933    11.00000   -1.20000
AFIX   0
N7    4    0.950978    0.280716    0.317396    11.00000    0.03282    0.03747 =
         0.04356   -0.00233    0.00597   -0.00411
AFIX  43
H7    2    0.931401    0.263661    0.362668    11.00000   -1.20000
AFIX   0
N8    4    0.495453    0.366625    0.190445    11.00000    0.04597    0.04959 =
         0.04611    0.00358   -0.00240   -0.00819
AFIX  43
H8    2    0.539552    0.410011    0.221841    11.00000   -1.20000
AFIX   0
N9    4    0.633927    0.652740    0.355744    11.00000    0.03243    0.03981 =
         0.04224    0.00500    0.01099    0.00539
AFIX  43
H9    2    0.641637    0.712809    0.329300    11.00000   -1.20000
AFIX   0
O1    5    0.622027    0.946741    0.119099    11.00000    0.05364    0.04427 =
         0.03997    0.00054    0.01033   -0.00368
O2    5    0.546078    0.751373    0.139537    11.00000    0.04120    0.04578 =
         0.04097    0.00015    0.01132   -0.00105
O3    5    0.601008    0.859810    0.285743    11.00000    0.04629    0.03918 =
         0.04057   -0.00120    0.00959    0.00510
O4    5    0.506565    1.042534    0.244714    11.00000    0.06038    0.03908 =
         0.05050    0.00243    0.01663    0.00591
O5    5    0.378564    0.946001    0.090120    11.00000    0.05266    0.05498 =
         0.05211    0.01273    0.01416    0.00975
O6    5    0.370546    0.826625    0.214136    11.00000    0.04443    0.05761 =
         0.04156    0.00570    0.00900    0.00386
O7    5    0.388623    0.510764    0.392127    11.00000    0.04502    0.04906 =
         0.04798    0.00674    0.01303   -0.00608
O8    5    0.315821    0.337348    0.132756    11.00000    0.04663    0.07610 =
         0.05001    0.00301   -0.00418   -0.02284
O9    5    0.699458    0.333977    0.253894    11.00000    0.04326    0.04616 =
         0.05952   -0.00606   -0.00089   -0.00362
O10   5    0.932006    0.234778    0.185192    11.00000    0.06107    0.05956 =
         0.04361   -0.00749    0.01662   -0.01353
O11   5    1.041618    0.564694    0.344861    11.00000    0.03648    0.03748 =
         0.08257   -0.00768    0.00989   -0.00683
O12   5    0.698429    0.482278    0.394416    11.00000    0.04455    0.03981 =
         0.05203    0.00497    0.01256    0.00033
O1W   5    0.840244    0.300210    0.451816    11.00000    0.06247    0.05520 =
         0.05469    0.00748    0.02063    0.01467
O2W   5    0.223146    0.636301    0.451001    11.00000    0.04963    0.08759 =
         0.08651   -0.03966    0.01972   -0.01631
HKLF 4

REM  160729SKY_0m_a.res in P2(1) New: P21
REM R1 =  0.0802 for    7271 Fo > 4sig(Fo)  and  0.0822 for all    7663 data
REM    575 parameters refined using      1 restraints

END

WGHT      0.1875      0.5072

REM Highest difference peak  2.753,  deepest hole -0.424,  1-sigma level  0.143
Q1    1   1.0672  0.3965  0.1113  11.00000  0.05    2.75
Q2    1  -0.0195  0.6224  0.0788  11.00000  0.05    2.09
Q3    1   1.2514  0.1416  0.0852  11.00000  0.05    2.04
Q4    1   0.0272  1.0847  0.0862  11.00000  0.05    1.48
Q5    1   0.9053  0.7373 -0.0807  11.00000  0.05    0.89
;
_shelx_res_checksum              48079

_shelx_hkl_file                  
;
   2   0   0  113.79    9.00
   2   0   0  115.49    9.20
  -2   0   0  122.89    9.20
  -2   0   0  117.59    9.30
  -3   0   0   53.49    4.60
  -4   0   0 3713.93  271.77
   4   0   0 3944.71  271.77
  -5   0   0   63.09    5.50
   5   0   0   54.79    5.60
  -5   0   0   60.79    5.80
   6   0   0 1449.15  103.09
  -6   0   0 1441.86  103.19
  -6   0   0 1452.75  103.29
  -7   0   0  548.65   40.90
   7   0   0  535.55   40.70
  -7   0   0  550.84   40.00
  -7   0   0  581.64   40.20
   8   0   0   30.00    4.30
  -8   0   0   27.20    4.60
  -8   0   0   24.00    3.50
  -8   0   0   23.60    3.50
  -9   0   0  756.12   54.39
   9   0   0  701.53   55.09
  -9   0   0  792.32   54.99
  -9   0   0  767.52   54.39
 -10   0   0  121.09   10.40
 -10   0   0  123.69   11.20
  10   0   0  119.69   10.80
  11   0   0    3.30    3.40
 -11   0   0    4.00    3.30
 -11   0   0   11.90    3.20
 -11   0   0    6.60    3.40
 -12   0   0  364.56   26.70
 -12   0   0  355.26   27.30
 -12   0   0  369.06   27.20
 -13   0   0    3.70    2.60
  13   0   0    8.30    4.40
 -14   0   0   36.70    3.90
  14   0   0   30.60    6.00
   0  -1   0    0.40    0.60
   0   1   0    0.00    0.60
  -1  -1   0   70.29    5.30
  -1   1   0   64.29    5.30
   1   1   0   67.29    5.30
  -2  -1   0 1775.02  126.29
  -2   1   0 1776.62  126.29
  -3  -1   0 9743.33  693.63
  -3   1   0 9999.00  693.83
   3   1   0 9798.52  693.63
  -3   1   0 9590.84  693.63
  -4  -1   0  479.25   35.60
  -4  -1   0  513.45   35.60
  -4   1   0  501.15   35.80
  -4   1   0  489.45   35.50
  -5  -1   0  368.36   26.20
  -5  -1   0  363.66   26.40
  -5   1   0  333.17   26.30
   5   1   0  371.16   26.20
  -5   1   0  364.06   26.40
   5   1   0  367.86   26.30
  -6  -1   0  880.51   60.79
  -6  -1   0  865.61   60.89
  -6   1   0  833.02   60.69
   6   1   0  825.52   60.79
  -6   1   0  856.51   60.79
   6   1   0  833.82   60.69
  -7  -1   0  109.99   11.20
  -7  -1   0  121.09    9.90
   7   1   0  125.89    9.90
   7   1   0  128.49    9.90
  -7   1   0  122.69    9.80
  -7   1   0  130.19    9.90
   7   1   0  121.89   11.30
  -7   1   0  110.79   12.10
  -8  -1   0  129.09   10.90
   8  -1   0  118.89   11.20
  -8  -1   0  125.79    9.80
  -8  -1   0  110.39    9.80
   8  -1   0  107.99   16.00
   8   1   0  114.09   10.00
  -8   1   0  108.09    9.70
  -8   1   0  128.49   11.30
  -8   1   0  114.49    9.60
   8   1   0  117.89   10.50
  -9  -1   0   77.59    7.20
   9  -1   0   76.79    8.50
  -9  -1   0   67.89    8.10
   9  -1   0   71.39   13.80
  -9   1   0   63.79    8.20
  -9   1   0   66.89    7.20
   9   1   0   71.29    7.70
  -9   1   0   68.69    7.00
  10  -1   0   85.09    9.80
 -10  -1   0   83.59    8.30
 -10  -1   0   90.59    8.80
 -10  -1   0   87.99    9.10
  10   1   0   92.69    8.70
 -10   1   0   88.39    8.20
 -10   1   0   93.39    8.50
 -10   1   0   96.79    9.30
 -11  -1   0   47.60    7.10
 -11  -1   0   39.10    6.10
 -11  -1   0   37.90    5.80
 -11   1   0   42.60    5.70
  11   1   0   32.50    4.50
 -11   1   0   33.50    5.10
 -12  -1   0   55.29    7.50
 -12  -1   0   78.09    7.70
 -12   1   0   77.79    7.60
 -12   1   0   68.99    7.00
 -12   1   0   73.09    7.70
  12   1   0   76.09    6.90
 -13  -1   0    8.00    2.70
  13  -1   0   10.00    4.30
 -13   1   0    3.60    5.30
  13   1   0    3.10    4.20
 -13   1   0    6.40    2.50
 -14  -1   0    2.40    1.80
  14  -1   0    4.00    3.20
  14   1   0   -4.40    3.70
 -14   1   0    1.40    1.80
   0  -2   0 1296.97   94.99
   0   2   0 1365.26   95.49
  -1  -2   0 3204.58  221.18
   1  -2   0 3171.08  221.18
   1   2   0 3002.90  221.18
  -1   2   0 3062.29  221.28
   2   2   0 5578.34  400.26
  -2   2   0 5710.63  400.86
   3   2   0 1826.62  130.19
  -3   2   0 1925.61  130.89
  -3   2   0 1745.63  130.09
  -4  -2   0 1800.82  140.49
  -4  -2   0 1771.92  140.79
   4   2   0 2100.99  140.49
  -4   2   0 2162.78  141.09
  -4   2   0 2043.40  140.29
  -5  -2   0  718.53   44.40
  -5  -2   0  702.03   44.50
  -5   2   0  548.95   44.20
  -5   2   0  578.44   44.60
  -5   2   0  570.04   44.00
   5   2   0  570.04   44.10
   6   2   0  953.20   68.19
  -6   2   0  952.20   68.19
  -6   2   0  965.60   68.09
   6   2   0  941.51   68.09
   7   2   0  254.27   19.90
  -7   2   0  257.17   21.60
   7   2   0  271.87   19.60
   7   2   0  272.57   20.70
  -7   2   0  266.17   19.80
  -7   2   0  272.57   19.70
  -8  -2   0 1134.89   93.79
  -8  -2   0 1207.48   93.59
  -8  -2   0 1181.28   93.49
  -8   2   0 1367.66   93.49
  -8   2   0 1419.16   94.19
   8   2   0 1302.47   93.29
  -8   2   0 1341.07   93.49
   8   2   0 1411.36   93.99
   8   2   0 1407.06   93.39
  -9  -2   0  668.93   51.39
  -9  -2   0  658.73   51.69
  -9  -2   0  683.23   51.29
   9   2   0  747.93   51.09
   9   2   0  737.93   51.69
  -9   2   0  755.42   51.89
  -9   2   0  746.83   51.29
  -9   2   0  682.53   51.59
 -10  -2   0  267.77   19.90
 -10  -2   0  258.17   19.50
 -10  -2   0  242.48   20.30
  10  -2   0  262.67   22.00
  10   2   0  258.67   19.70
 -10   2   0  250.67   19.30
 -10   2   0  257.67   20.10
 -10   2   0  246.58   19.50
  11  -2   0  299.17   26.40
 -11  -2   0  305.57   24.70
 -11  -2   0  296.77   24.60
 -11   2   0  346.37   24.80
  11   2   0  334.47   24.40
 -11   2   0  343.47   24.30
 -11   2   0  351.86   24.30
  12  -2   0  125.39   16.50
 -12   2   0   96.29    8.40
  12   2   0   83.29    8.10
 -12   2   0   86.99    8.70
 -13  -2   0    1.20    2.20
  13  -2   0    3.60    3.80
  13   2   0    6.70    2.60
  13   2   0    5.10    4.60
 -13   2   0    8.00    3.80
 -13   2   0   11.30    2.70
 -13   2   0    8.30    2.60
 -14  -2   0    9.80    2.00
  14  -2   0    8.80    3.20
 -14   2   0   13.50    2.30
 -14   2   0   11.70    3.90
   0  -3   0    0.20    1.90
   0   3   0    0.50    2.40
  -1  -3   0 1808.02  135.29
   1  -3   0 1891.61  135.29
   1   3   0 1904.51  135.49
  -1   3   0 1973.40  135.59
  -2  -3   0  298.47   22.00
  -2   3   0  287.27   22.30
   2   3   0  291.77   22.00
   2   3   0  287.57   21.00
  -3  -3   0 1000.30   70.69
  -3   3   0  981.80   70.99
   3   3   0  959.80   69.89
  -4  -3   0  833.62   58.79
  -4   3   0  795.62   57.79
   4   3   0  787.12   58.09
  -4   3   0  829.42   59.19
  -5  -3   0   10.30    2.90
  -5  -3   0   15.70    3.80
  -5   3   0    7.00    1.70
  -5   3   0    8.90    5.10
   5   3   0    8.70    2.00
   5   3   0    8.60    2.30
  -6  -3   0  474.95   32.30
  -6  -3   0  436.76   32.00
   6  -3   0  479.65   39.10
  -6  -3   0  444.16   32.00
  -6  -3   0  427.96   33.20
   6   3   0  434.56   31.70
  -6   3   0  407.46   31.60
  -6   3   0  422.76   31.40
   6   3   0  416.46   32.50
   6   3   0  428.06   31.60
   7  -3   0  147.29   15.60
  -7  -3   0  148.59   13.60
  -7  -3   0  160.88   13.00
  -7  -3   0  172.98   13.50
   7   3   0  164.48   12.30
  -7   3   0  164.98   12.40
  -7   3   0  146.79   15.50
   7   3   0  145.39   13.30
   7   3   0  161.98   12.20
  -7   3   0  158.98   12.20
  -8  -3   0   48.50    6.90
   8  -3   0   47.90    9.70
  -8   3   0   41.70    5.50
  -8   3   0   44.20    5.30
   8   3   0   41.80    5.20
   8   3   0   50.89    6.90
  -8   3   0   52.49    8.50
   8   3   0   45.80    5.20
  -9  -3   0   29.20    4.80
   9  -3   0   35.40    6.40
   9   3   0   26.20    4.60
  -9   3   0   39.30    5.00
   9   3   0   30.60    4.80
  -9   3   0   32.80    5.20
   9   3   0   31.40    5.30
  -9   3   0   34.10    5.40
  10  -3   0  232.68   20.00
 -10  -3   0  225.88   18.50
 -10   3   0  238.78   18.10
  10   3   0  232.08   18.30
 -10   3   0  234.78   18.60
 -10   3   0  245.68   18.00
  11  -3   0    7.70    5.10
 -11  -3   0    0.10    3.00
 -11   3   0    3.10    2.90
 -11   3   0    6.30    3.50
  11   3   0   -0.90    2.80
 -11   3   0   -1.30    2.80
 -12  -3   0   25.10    3.80
  12  -3   0   26.10    5.60
  12  -3   0   18.00    5.50
 -12   3   0   28.60    4.10
 -12   3   0   22.00    3.70
  12   3   0   22.30    3.60
 -12   3   0   20.80    3.60
  13  -3   0   92.09    9.80
 -13  -3   0  103.69    8.20
  13   3   0  101.59    8.00
 -13   3   0   96.69    8.40
 -13   3   0   95.79    9.00
 -13   3   0  100.59    8.50
  13   3   0   94.29   11.60
  14  -3   0   13.90    3.60
 -14   3   0   17.00    2.90
 -14   3   0   18.20    3.00
   0  -4   0 3703.93  238.48
   0   4   0 2982.60  238.48
   1  -4   0 1128.99   67.29
   1   4   0  823.92   67.29
  -1   4   0  823.32   67.39
  -2  -4   0  949.80   66.69
   2   4   0  909.31   65.39
  -2   4   0  918.81   67.29
   2   4   0  896.21   66.89
  -3   4   0  243.58   20.70
   3   4   0  236.38   17.50
   4   4   0 2370.16  170.68
  -4   4   0 2304.67  170.18
   4   4   0 2522.95  170.58
   5   4   0  429.16   31.00
   5   4   0  437.16   31.10
  -5   4   0  417.76   30.70
   6  -4   0  397.06   28.60
  -6  -4   0  395.56   27.60
  -6  -4   0  390.86   28.70
  -6  -4   0  388.76   27.20
  -6   4   0  317.67   25.80
   6   4   0  329.27   26.10
  -6   4   0  312.47   26.10
   6   4   0  337.87   27.00
  -7  -4   0 1075.39   94.89
  -7   4   0 1398.76   94.59
  -7   4   0 1344.17   94.59
   7   4   0 1349.77   94.69
   7   4   0 1434.16   95.29
  -7   4   0 1307.17   95.69
   7   4   0 1365.06   94.59
  -8  -4   0  352.56   32.60
   8  -4   0  358.56   32.60
  -8   4   0  441.36   32.30
   8   4   0  440.26   30.90
  -8   4   0  450.95   31.00
   8   4   0  442.36   30.90
  -8   4   0  432.66   31.00
   8   4   0  461.05   31.70
   9   4   0   74.59    7.30
   9   4   0   82.29    7.50
  -9   4   0   75.59    7.60
  -9   4   0   83.99    7.50
   9   4   0   75.09    8.20
  -9   4   0   75.29    9.30
  10  -4   0  792.42   60.09
 -10  -4   0  806.52   59.19
  10  -4   0  827.12   60.99
 -10   4   0  814.22   59.29
 -10   4   0  800.22   59.09
  10   4   0  827.42   59.19
  10   4   0  841.22   58.59
 -10   4   0  824.72   58.79
  11  -4   0   85.99   11.50
 -11  -4   0   87.39    8.40
  11  -4   0   89.49   10.20
 -11   4   0   85.09    8.10
 -11   4   0   89.09    8.70
  11   4   0   82.09    8.20
 -11   4   0   83.39    8.10
  12  -4   0   15.30    6.40
 -12   4   0   27.90    4.60
  12   4   0   22.20    3.30
 -12   4   0   20.20    3.80
 -13   4   0    3.50    2.30
  13   4   0    3.80    2.00
 -13   4   0    2.40    3.10
 -13   4   0    1.90    2.30
   0  -5   0    3.30    3.00
   1  -5   0  668.23   49.20
  -2  -5   0   70.79    7.80
   2   5   0   64.19    5.70
  -3  -5   0 2797.62  199.38
   3   5   0 2687.13  198.08
   3   5   0 2876.71  197.98
  -4  -5   0   67.99    8.10
   4   5   0   61.99    5.80
   4   5   0   69.69    6.30
  -5  -5   0  105.89   10.50
  -5  -5   0   88.09   11.80
   5  -5   0   89.49   14.30
  -5  -5   0   96.99   11.60
  -5  -5   0  101.69   10.20
   5  -5   0   96.09   12.00
   5   5   0   93.59   11.00
  -5   5   0   92.89    7.50
   5   5   0   94.19    7.90
  -6  -5   0   45.30    8.60
   6  -5   0   32.90    6.40
  -6  -5   0   42.50    6.50
  -6  -5   0   36.00    5.70
   6  -5   0   52.19    8.50
   6   5   0   27.90    5.10
   6   5   0   33.90    4.70
  -6   5   0   38.00    4.80
   6   5   0   35.90    4.50
  -6   5   0   32.40    4.10
   7  -5   0  480.55   36.50
  -7  -5   0  500.35   34.70
  -7  -5   0  454.95   34.80
  -7  -5   0  445.96   35.80
   7  -5   0  471.05   37.80
  -7   5   0  451.15   33.80
   7   5   0  472.35   34.50
  -7   5   0  464.95   33.60
   7   5   0  455.75   33.80
   7   5   0  444.56   33.70
  -8  -5   0   18.10    4.60
   8  -5   0   16.00    6.70
  -8  -5   0   22.20    5.80
   8  -5   0   19.50    5.40
  -8   5   0   19.20    3.40
   8   5   0   19.50    4.10
  -8   5   0   17.80    3.80
  -8   5   0   21.00    9.30
   8   5   0   13.20    3.20
   9  -5   0   55.49    8.80
  -9  -5   0   54.99    7.10
   9  -5   0   69.89   12.90
   9  -5   0   53.89    9.10
  -9   5   0   43.30    6.00
  -9   5   0   47.20    5.80
   9   5   0   40.80    5.60
   9   5   0   40.50    6.60
  -9   5   0   46.10    6.50
   9   5   0   40.40    5.40
  10  -5   0   59.89   11.10
  10  -5   0   58.99    9.10
 -10  -5   0   54.79    7.40
  10  -5   0   65.49   12.50
 -10   5   0   64.49    6.80
 -10   5   0   60.69    6.50
  10   5   0   61.39    6.20
  10   5   0   56.39    7.00
 -10   5   0   66.49    8.20
  10   5   0   70.39    7.10
  11  -5   0   34.80    7.70
 -11  -5   0   35.90    5.50
  11  -5   0   29.90    5.60
  11  -5   0   24.70    6.20
 -11   5   0   25.10    3.80
  11   5   0   22.30    3.90
 -11   5   0   30.10    4.60
 -11   5   0   24.10    3.80
  12  -5   0   20.10    4.10
  12  -5   0   16.20    4.70
 -12   5   0   22.60    3.70
  12   5   0   18.80    3.10
 -12   5   0   15.40    3.00
  13  -5   0    3.20    3.30
  13  -5   0   -0.60    5.20
 -13   5   0    1.10    2.10
 -13   5   0   -2.50    2.30
 -13   5   0    5.40    3.40
  13   5   0    1.00    1.70
   0  -6   0  487.15   36.90
  -1  -6   0  519.65   41.60
   1   6   0  587.54   39.60
  -2  -6   0 2851.51  208.88
   2   6   0 2981.50  207.08
  -3  -6   0  746.23   55.09
  -3  -6   0  786.42   55.69
  -3  -6   0  703.83   55.19
  -3  -6   0  704.73   55.39
   3   6   0  804.12   53.69
   3   6   0  751.92   53.89
   4  -6   0 1202.38   86.49
  -4  -6   0 1226.98   85.89
  -4  -6   0 1188.38   86.49
  -4  -6   0 1204.78   85.79
   4  -6   0 1197.08   86.99
   4   6   0 1140.49   84.69
   4   6   0 1147.39   84.79
   5  -6   0  791.02   54.39
   5  -6   0  713.33   55.29
  -5  -6   0  792.72   54.49
  -5  -6   0  808.62   53.69
  -5  -6   0  830.52   53.89
   5  -6   0  789.52   55.19
   5   6   0  612.14   52.39
   5   6   0  623.04   53.29
   5   6   0  621.24   52.49
  -6  -6   0   46.80    7.90
   6  -6   0   51.39    9.30
   6  -6   0   54.89    9.70
   6  -6   0   63.49   11.90
   6   6   0   48.50    7.40
  -6   6   0   36.10    4.70
   6   6   0   40.90    5.30
   6   6   0   37.70    5.00
  -7  -6   0  348.97   30.30
   7  -6   0  355.06   33.10
  -7  -6   0  377.56   30.90
   7  -6   0  373.36   32.50
   7  -6   0  367.56   31.40
  -7   6   0  430.26   29.70
   7   6   0  434.66   29.80
   7   6   0  443.76   29.70
  -7   6   0  443.66   29.50
   7   6   0  457.95   30.50
  -8   6   0   49.99    5.80
   8   6   0   54.09    6.00
   8   6   0   57.49    7.00
  -8   6   0   46.80    6.40
   8   6   0   53.49    5.80
   9  -6   0  140.09   13.60
  -9  -6   0  124.39   14.00
   9  -6   0  118.49   15.00
  -9  -6   0  117.89   12.60
   9  -6   0  130.99   15.80
  -9   6   0  142.49   13.30
   9   6   0  142.69   11.80
   9   6   0  146.29   11.10
  -9   6   0  140.29   11.00
  10   6   0   48.60    6.30
 -10   6   0   50.89    6.00
 -10   6   0   61.69    8.30
  10   6   0   54.39    6.50
  10   6   0   52.09    5.70
 -10   6   0   53.59    6.20
 -11   6   0  111.29    9.30
 -11   6   0  105.69   10.30
  11   6   0  102.09    9.00
  11   6   0  104.99    9.30
 -11   6   0  118.79    9.40
  12  -6   0  102.39    9.90
  12  -6   0  108.89   10.90
 -12   6   0  124.29    9.30
 -12   6   0  122.99    9.50
 -12   6   0  102.99    9.80
  12   6   0  118.59    9.20
  13   6   0   71.09    5.70
 -13   6   0   74.19    6.20
 -13   6   0   59.19    6.60
   0  -7   0   -1.00    5.00
  -1  -7   0  619.04   45.70
   1  -7   0  594.84   46.00
  -1  -7   0  598.34   46.00
   1   7   0  645.34   44.30
   2  -7   0  194.28   20.20
  -2  -7   0  204.28   17.20
   2  -7   0  175.38   18.70
  -2  -7   0  205.88   17.80
  -2  -7   0  202.68   17.20
   2   7   0  207.28   14.80
  -3  -7   0   60.09    8.50
   3  -7   0   69.29   10.10
   3  -7   0   56.39    9.30
  -3  -7   0   60.89    8.50
   3  -7   0   58.69   10.40
  -3  -7   0   53.69    9.30
   3   7   0   47.90    5.30
   3   7   0   56.09    6.60
   4  -7   0  129.59   13.40
  -4  -7   0  120.19   12.20
   4  -7   0  139.49   16.30
   4  -7   0  114.89   15.30
  -4  -7   0  134.09   11.90
   4   7   0  119.39    9.90
   4   7   0  118.09   10.10
   4   7   0  122.19   14.20
  -5  -7   0    5.60    4.10
   5  -7   0    7.10    7.90
   5  -7   0    5.30    4.70
   5  -7   0   12.40    6.80
  -5  -7   0    4.60    4.10
   5   7   0   -0.40    2.40
  -5   7   0    5.40    2.30
   5   7   0    4.20    4.50
   5   7   0    0.80    2.30
   6  -7   0   81.89   15.10
  -6  -7   0   73.89    9.40
   6  -7   0   79.09   10.30
   6  -7   0   87.09   12.60
  -6  -7   0   87.49    9.80
   6   7   0   85.09    8.00
   6   7   0   81.09    7.60
  -6   7   0   77.29    7.20
   6   7   0   81.49    9.30
  -7  -7   0   41.30    7.00
  -7  -7   0   39.50    7.70
   7  -7   0   61.09    9.80
   7  -7   0   39.80    7.80
   7  -7   0   43.80    8.90
   7   7   0   36.90    5.30
   7   7   0   43.60    6.70
  -7   7   0   42.20    5.20
   7   7   0   38.50    5.20
  -7   7   0   35.80    5.20
   8  -7   0   69.89   13.80
   8  -7   0   58.19   11.10
  -8  -7   0   57.99    7.90
   8  -7   0   62.49    9.90
  -8   7   0   67.39    6.70
   8   7   0   68.69    6.70
  -8   7   0   69.19    7.40
   8   7   0   63.69    6.60
   8   7   0   72.19    7.70
   9  -7   0   30.90    6.80
   9  -7   0   35.30    6.30
  -9  -7   0   44.80    6.80
  -9   7   0   31.60    5.10
   9   7   0   27.30    4.40
   9   7   0   30.10    4.00
  -9   7   0   39.60    5.60
   9   7   0   28.80    4.60
  10  -7   0   12.70    5.00
  10  -7   0   17.00    6.70
 -10   7   0   12.80    3.30
  10   7   0   14.70    3.30
  10   7   0   11.20    2.70
 -10   7   0   14.80    3.10
  10   7   0   18.90    6.20
  11  -7   0   17.20    5.00
  11  -7   0   32.90    5.70
 -11   7   0   20.50    3.40
  11   7   0   23.90    4.00
  11   7   0   21.40    3.00
 -11   7   0   27.20    3.50
  12  -7   0    6.80    2.70
  12  -7   0    5.10    3.30
 -12   7   0    7.90    2.40
  12   7   0    9.10    2.20
 -12   7   0    8.80    2.90
   0  -8   0 1700.43  124.09
   0  -8   0 1743.33  123.79
   1  -8   0  481.85   35.20
  -1  -8   0  491.85   35.30
   1  -8   0  407.16   36.40
   1  -8   0  462.85   35.80
  -1  -8   0  486.15   35.10
   1  -8   0  438.96   36.30
   2  -8   0  501.95   38.30
   2  -8   0  486.05   37.40
  -2  -8   0  475.35   36.40
   2  -8   0  497.75   37.40
  -2  -8   0  505.25   36.50
   2  -8   0  508.75   36.90
   2   8   0  417.76   34.80
   3  -8   0 1011.40   74.19
   3  -8   0  935.81   73.09
  -3  -8   0  975.80   72.89
   3  -8   0 1021.40   73.49
   3  -8   0  911.31   73.49
  -3  -8   0 1004.20   72.99
   3   8   0 1072.99   71.89
   3   8   0 1082.49   71.69
  -4  -8   0  371.76   28.70
   4  -8   0  360.96   31.30
  -4  -8   0  378.16   28.80
   4  -8   0  392.66   29.70
   4  -8   0  394.16   30.50
   4   8   0  364.76   27.40
   4   8   0  365.76   27.60
   5  -8   0   45.90    8.70
   6  -8   0  249.88   18.70
   6  -8   0  234.88   21.10
  -6  -8   0  234.48   17.40
  -6  -8   0  236.58   17.70
   6   8   0  177.58   16.10
   6   8   0  191.68   16.00
  -6   8   0  186.48   15.90
   6   8   0  188.48   17.00
   7  -8   0  492.25   36.80
  -7  -8   0  501.95   36.00
  -7  -8   0  458.85   35.40
   7  -8   0  456.65   37.40
   7   8   0  473.85   34.80
   7   8   0  485.25   34.90
   7   8   0  477.95   35.30
  -7   8   0  470.85   34.60
  -8  -8   0   61.69    7.20
   8  -8   0   61.39   11.10
   8  -8   0   65.19    9.20
  -8   8   0   48.90    6.10
   8   8   0   53.49    6.70
  -8   8   0   61.59    7.20
   8   8   0   51.59    5.80
   8   8   0   45.70    5.80
  -9   8   0   31.80    4.90
   9   8   0   23.30    3.50
  -9   8   0   26.00    4.00
   9   8   0   23.80    3.50
   9   8   0   21.70    3.90
 -10   8   0   10.40    3.00
  10   8   0    5.00    2.20
  10   8   0    9.30    3.00
 -10   8   0    4.60    2.80
  10   8   0    5.70    2.70
  11  -8   0   12.10    4.10
 -11   8   0   -0.40    2.40
  11   8   0    1.90    2.20
  11   8   0    4.80    2.20
  12  -8   0   23.60    5.00
  12  -8   0   28.80    5.30
   0  -9   0    1.10    4.20
   0  -9   0    1.90    4.60
   1  -9   0   -1.10    4.60
   1  -9   0   -2.70    5.30
   1  -9   0   -4.10    7.80
  -1  -9   0    5.10    5.90
   1  -9   0   -3.60    8.60
  -1  -9   0    5.40    4.20
   1   9   0   -1.40    2.30
   2  -9   0   48.60    9.50
  -2  -9   0   58.99    8.20
  -2  -9   0   52.89    8.30
   2  -9   0   52.89    8.90
   2  -9   0   52.49   11.00
   2   9   0   53.89    5.50
   3  -9   0    5.40    6.20
  -3  -9   0   14.80    4.50
   3  -9   0    6.10    5.80
  -3  -9   0   12.40    4.50
   3  -9   0   12.90    7.20
   3  -9   0    9.60    5.10
   3   9   0    8.80    3.40
   3   9   0    8.20    3.10
   4  -9   0  153.68   14.30
   4  -9   0  140.69   15.70
  -4  -9   0  139.99   13.00
   4  -9   0  133.89   16.20
  -4  -9   0  148.39   13.20
   4   9   0  141.59   11.70
   4   9   0  143.79   11.40
   5  -9   0   82.79   13.20
   5  -9   0   84.69   10.70
  -5  -9   0   79.39    9.40
   5  -9   0   66.39   15.50
  -5  -9   0   76.19    9.50
   5   9   0   88.39    7.50
   5   9   0   80.39    7.70
   5   9   0   78.99    9.80
  -6  -9   0  141.19   12.60
   6  -9   0  149.69   14.20
   6  -9   0  137.39   15.90
  -6  -9   0  136.49   12.80
   6   9   0  148.89   11.40
   6   9   0  133.29   12.20
  -6   9   0  145.79   11.50
   7  -9   0   89.49   10.40
  -7  -9   0   73.89    8.90
   7  -9   0   74.69   12.20
  -7  -9   0   78.69    8.50
   7   9   0   81.69    7.50
  -7   9   0   83.39    7.90
   7   9   0   88.69    7.40
   7   9   0   80.59    8.20
  -8  -9   0   25.60    5.80
   8  -9   0   30.20    5.80
  -8   9   0   25.70    3.80
  -8   9   0   30.20    4.80
   8   9   0   30.00    4.60
   8   9   0   17.90    6.10
   8   9   0   26.80    4.30
  -9  -9   0    7.70    3.10
   9  -9   0    5.00    5.00
   9  -9   0    4.80    3.80
   9   9   0    8.10    2.40
  -9   9   0    6.10    3.10
   9   9   0    8.20    2.90
   9   9   0    8.10    2.50
  -9   9   0    5.60    3.60
  10  -9   0   23.50    4.90
  10  -9   0   17.10    4.80
  10   9   0   15.70    2.80
 -10   9   0   14.30    3.30
  10   9   0   13.60    2.40
 -10   9   0   11.80    3.20
  10   9   0   18.20    3.30
  11  -9   0   -0.10    2.30
  11  -9   0    0.30    3.00
  11   9   0    2.80    1.80
 -11   9   0   -2.00    2.60
   0 -10   0  338.87   26.00
   0 -10   0  328.87   26.10
   1 -10   0   92.09   10.80
   1 -10   0   89.29   11.20
  -1 -10   0   88.49   10.60
  -1 -10   0  109.49   10.70
   1  10   0  112.49    8.60
   2 -10   0   97.29   12.30
   2 -10   0  113.19   11.50
   2 -10   0  109.19   14.80
  -2 -10   0   99.39   10.70
   2 -10   0  108.29   12.30
  -2 -10   0  117.89   11.30
   3 -10   0   35.50    6.20
   3 -10   0   42.40    7.40
   3 -10   0   38.10    7.90
   3 -10   0   34.00    6.40
  -3 -10   0   36.10    7.30
  -3 -10   0   36.00    6.90
  -4 -10   0  172.38   14.60
   4 -10   0  148.99   17.20
  -4 -10   0  173.48   14.40
   4 -10   0  159.98   15.30
  -5 -10   0   87.19    9.60
   5 -10   0   92.39   10.70
   5 -10   0   83.09   13.00
  -5 -10   0   84.09    9.30
   5  10   0   89.49    7.80
   5  10   0   97.09    8.10
   5  10   0   85.79   10.40
   6 -10   0  140.59   12.50
   6 -10   0  109.69   14.10
  -6 -10   0  118.89   10.90
  -6 -10   0  112.09   11.00
   7 -10   0    8.80    5.80
   7 -10   0   13.40    4.80
  -7 -10   0   11.90    3.50
   7  10   0   19.60    3.70
   7  10   0   11.00    2.80
  -8 -10   0   82.29    8.20
   8 -10   0   76.39   10.70
   8 -10   0   94.29    9.50
   8  10   0   96.09    8.20
   8  10   0   93.09    7.80
  -8  10   0   85.29    8.80
   8  10   0   94.99    7.70
   9 -10   0   84.29    8.20
  -9 -10   0   75.59    7.30
   9 -10   0   66.79    9.30
   9  10   0   86.59    6.90
   9  10   0   82.09    7.20
   9  10   0   83.89    7.20
  10  10   0   10.20    2.20
  10  10   0    9.60    1.90
   0 -11   0   -2.40    4.20
   0 -11   0    5.80    4.10
   1 -11   0   70.19    9.70
  -1 -11   0   71.29    9.00
  -1 -11   0   73.29    9.00
   1 -11   0   82.49    9.30
   1  11   0   72.69    7.00
  -2 -11   0    4.30    3.80
   2 -11   0    0.20    5.20
   2 -11   0    3.30    4.20
  -2 -11   0    0.50    3.60
   2  11   0    3.60    4.50
   2  11   0    4.70    2.50
   3 -11   0   60.99    8.90
   3 -11   0   51.59    8.80
  -3 -11   0   61.49    8.30
  -3 -11   0   56.39    7.60
   3 -11   0   39.70    8.70
   3  11   0   53.39    6.40
   3  11   0   55.39    5.70
  -4 -11   0   30.10    6.30
   4 -11   0   27.40    8.60
  -4 -11   0   35.00    6.90
   4 -11   0   30.40    5.60
   4  11   0   30.90    4.50
   4  11   0   31.00    4.90
   5 -11   0   18.10    6.40
  -5 -11   0   21.30    6.00
  -5 -11   0   24.10    4.40
   5 -11   0   24.90    5.00
   5  11   0   19.60    3.10
   5  11   0   22.20    3.30
   6 -11   0   54.99   10.40
   6 -11   0   60.69    7.80
  -6 -11   0   62.09    6.80
  -6 -11   0   59.69    6.90
   6  11   0   60.69    5.80
   6  11   0   54.39    5.80
   6  11   0   56.09    7.90
   7 -11   0    0.10    3.10
  -7 -11   0    1.50    2.50
   7 -11   0    3.60    4.90
   7  11   0    1.90    3.20
   7  11   0    0.50    2.10
   7  11   0    2.70    2.20
   8 -11   0   20.50    4.90
  -8 -11   0   19.80    4.10
   8 -11   0   30.50    5.10
   8  11   0   19.30    2.80
   8  11   0   23.00    3.40
   8  11   0   22.60    3.00
   9 -11   0    3.70    3.70
   9 -11   0    3.50    2.40
   9  11   0    3.70    2.30
   9  11   0    4.00    1.70
   0 -12   0  184.68   17.20
   0 -12   0  186.08   15.50
   1 -12   0   20.80    4.90
   1 -12   0   14.20    4.30
  -1 -12   0    9.80    4.50
  -1 -12   0    6.10    4.30
   1  12   0   11.20    3.20
   2 -12   0  128.49   11.80
  -2 -12   0  134.19   11.80
  -3 -12   0  137.29   11.60
  -3 -12   0  143.99   11.70
   3 -12   0  118.79   11.80
   4 -12   0  155.68   13.10
  -4 -12   0  159.78   12.00
  -4 -12   0  151.98   12.10
   4  12   0  126.29   11.20
   4  12   0  126.39   11.30
  -5 -12   0   62.89    6.40
   5 -12   0   53.79    7.70
  -5 -12   0   55.79    6.30
  -6 -12   0   38.30    5.40
   6 -12   0   36.50    6.40
   6  12   0   48.50    4.90
   6  12   0   53.69    4.80
  -7 -12   0   53.49    5.10
   7 -12   0   41.90    5.80
   7  12   0   38.30    5.10
   7  12   0   39.70    4.60
   8 -12   0   14.20    3.00
  -8 -12   0   21.80    3.50
   0 -13   0   -0.60    2.70
  -1 -13   0   13.40    4.10
  -1 -13   0   14.00    3.10
   1 -13   0   14.80    3.30
  -2 -13   0   15.00    3.60
   2 -13   0   15.40    3.50
   2  13   0   12.00    3.40
  -3 -13   0    3.60    2.60
  -3 -13   0    6.00    3.10
   3  13   0    4.30    2.70
   3  13   0    4.00    2.90
  -4 -13   0   43.80    5.10
   4  13   0   38.20    5.00
   4  13   0   33.70    4.90
  -5 -13   0   18.10    2.90
   5  13   0   15.10    2.50
   6 -13   0   -6.40    4.10
  -6 -13   0   -2.20    2.00
   6  13   0    3.20    1.80
   0 -14   0    8.70    2.70
  -1 -14   0  119.89    9.40
   1 -14   0  112.19    9.70
  -2 -14   0   36.50    4.50
  -3 -14   0   37.50    4.40
 -14   0   1   12.40    2.40
  14   0  -1   14.50    4.00
 -13   0   1    4.60    2.50
  13   0  -1    1.50    4.20
 -13   0   1    9.50    3.20
 -12   0   1   76.79    8.50
 -12   0   1   65.09    7.80
 -12   0   1   82.59    7.30
 -11   0   1   11.60    5.40
  11   0  -1    5.00    3.30
 -11   0   1    7.00    3.30
 -11   0   1    4.50    3.40
  10   0  -1  161.18   13.10
 -10   0   1  161.98   12.80
 -10   0   1  150.58   13.50
   9   0  -1    3.00    3.40
  -9   0   1    5.90    2.70
  -9   0   1    4.90    3.60
  -9   0   1    5.40    2.90
   8   0  -1   60.09    7.50
  -8   0   1   59.09    7.70
  -8   0   1   59.09    6.10
  -8   0   1   63.69    6.30
   7   0  -1 1124.89   80.99
  -7   0   1 1152.08   80.29
  -7   0   1 1091.99   80.89
  -6   0   1 1150.98   83.19
  -6   0   1 1200.98   83.09
   6   0  -1 1143.19   83.09
  -5   0   1  445.36   31.90
  -5   0   1  443.96   32.10
   5   0  -1  440.06   31.90
  -4   0   1   16.70    2.70
  -3   0   1  634.84   45.30
   2   0  -1   78.59    6.50
  -2   0   1   79.29    6.70
  -2   0   1   75.99    6.40
   2   0  -1   79.79    6.70
  -1   0   1 3538.25  251.17
   0   0   1   85.99    6.20
   0   0  -1   80.39    6.20
   1   0   1    7.00    1.40
   1   0   1    4.00    1.00
  -1   0  -1    5.30    1.10
  -2   0  -1  340.77   25.20
   2   0   1  338.47   25.30
   2   0   1  355.26   25.20
  -2   0  -1  347.47   25.40
  -3   0  -1 8465.25  600.24
   4   0   1  218.48   16.40
  -4   0  -1  225.78   16.30
   5   0   1 1109.79   78.09
  -5   0  -1 1076.69   78.19
  -5   0  -1 1099.19   78.09
  -6   0  -1   88.39    7.30
  -6   0  -1   94.19    7.50
   6   0   1   79.49    7.90
  -7   0  -1   55.79    7.80
   7   0   1   53.29    7.70
  -7   0  -1   45.40    5.40
  -7   0  -1   46.70    5.10
  -8   0  -1   32.10    4.80
   8   0   1   40.60    6.40
  -8   0  -1   41.70    5.50
  -8   0  -1   39.80    5.10
  -9   0  -1  137.99   10.90
  -9   0  -1  136.19   11.00
   9   0   1  118.19   11.40
  -9   0  -1  129.19   11.80
 -10   0  -1   96.19    8.90
 -10   0  -1  100.49    9.00
 -10   0  -1  104.19    9.80
  10   0   1   96.29    9.40
 -11   0  -1   12.10    3.60
 -11   0  -1   14.50    3.40
  11   0   1   11.50    3.70
 -11   0  -1   11.70    3.80
 -12   0  -1   11.70    5.40
 -12   0  -1   15.90    3.70
 -12   0  -1    9.00    3.10
 -13   0  -1   13.40    2.90
 -14   0  -1   20.70    3.00
  14   0   1   17.90    3.80
  14  -1  -1   40.90    6.00
 -14   1   1   32.90    4.00
  14   1  -1   29.60    5.40
  13   1  -1   20.80    5.00
 -13   1   1   20.40    4.60
 -13   1   1   19.60    3.40
 -12   1   1  282.67   21.00
 -12   1   1  278.47   20.80
 -12   1   1  286.97   21.30
  12   1  -1  261.97   21.00
 -11  -1   1   19.60    4.30
 -11  -1   1   11.20    4.00
 -11   1   1   35.00    5.40
 -11   1   1   37.20    5.70
 -10  -1   1  209.58   14.70
 -10  -1   1  190.08   15.10
  10  -1  -1  176.18   16.10
 -10  -1   1  209.58   14.90
 -10   1   1  170.28   15.20
 -10   1   1  182.38   14.60
  10   1  -1  168.98   14.80
 -10   1   1  173.48   14.60
   9  -1  -1  442.66   37.50
  -9  -1   1  475.35   37.20
  -9  -1   1  456.65   37.70
  -9  -1   1  473.95   37.30
   9  -1  -1  448.36   40.80
  -9   1   1  594.94   37.30
  -9   1   1  594.64   38.00
   9   1  -1  600.04   37.70
   8  -1  -1  557.14   45.20
   8  -1  -1  580.44   43.10
  -8  -1   1  609.74   42.60
  -8  -1   1  605.94   42.60
  -8  -1   1  626.84   43.20
  -8   1   1  575.64   42.50
   8   1  -1  561.24   42.90
  -8   1   1  584.24   43.20
  -8   1   1  600.94   42.50
   8   1  -1  576.34   42.40
   7   1  -1  467.65   35.70
  -7   1   1  463.15   36.20
   7   1  -1  519.95   35.10
  -7   1   1  483.85   35.10
   6   1  -1  177.58   13.40
   6   1  -1  193.28   13.40
  -6   1   1  170.18   13.50
  -6   1   1  168.98   13.30
   5   1  -1 1526.05  109.99
  -5   1   1 1505.55  109.99
   5   1  -1 1600.84  109.89
  -4  -1   1 1530.55  103.79
   4   1  -1 1425.56  103.69
  -4   1   1 1418.56  103.69
  -3  -1   1 6344.67  475.65
   3   1  -1 7133.09  475.65
  -3   1   1 6502.35  475.55
  -3   1   1 6844.42  475.55
   2  -1  -1 1321.47  100.79
  -2  -1   1 1320.97  100.79
   2   1  -1 1458.95  100.79
  -2   1   1 1567.94  100.79
   0  -1  -1  314.87   20.90
   0  -1   1  310.77   21.00
   0  -1   1  283.17   20.90
   0  -1  -1  316.67   20.90
   0   1   1  267.77   20.90
   0   1  -1  274.87   21.00
   0   1   1  274.77   20.90
   2  -1   1  179.18   13.30
  -2  -1  -1  169.18   13.40
  -2  -1  -1  170.68   13.30
   2  -1   1  180.48   13.10
   3   1   1   54.09    4.80
  -3   1  -1   56.09    4.60
  -4   1  -1  531.35   38.40
   4   1   1  542.25   38.50
  -5  -1  -1  355.36   32.40
   5   1   1  462.15   32.30
   5   1   1  486.15   32.50
  -5   1  -1  466.65   32.40
  -5   1  -1  470.25   32.30
  -6  -1  -1  312.37   24.00
  -6  -1  -1  323.17   24.10
  -6  -1  -1  333.77   24.10
  -6   1  -1  333.27   24.10
  -6   1  -1  330.67   24.70
   6   1   1  322.57   24.10
   6   1   1  328.87   24.00
  -6   1  -1  339.77   23.90
  -7  -1  -1  536.75   40.00
  -7  -1  -1  525.35   39.90
  -7  -1  -1  507.45   40.60
  -7   1  -1  567.34   40.90
   7   1   1  561.94   39.90
  -7   1  -1  573.54   40.00
   7   1   1  560.24   40.60
  -7   1  -1  554.44   39.90
   7   1   1  587.04   39.90
   8  -1   1 1267.37   97.59
   8  -1   1 1325.27   96.19
  -8  -1  -1 1345.57   95.99
  -8  -1  -1 1440.36   95.99
  -8  -1  -1 1388.96   96.49
  -8   1  -1 1370.96   96.59
   8   1   1 1312.57   96.29
  -8   1  -1 1335.17   95.99
  -8   1  -1 1265.67   95.89
   8   1   1 1371.86   95.99
   9  -1   1  230.78   18.50
  -9  -1  -1  232.08   17.90
   9  -1   1  214.48   21.70
  -9  -1  -1  227.08   18.50
  -9  -1  -1  236.68   17.90
   9   1   1  233.78   18.30
  -9   1  -1  241.28   18.70
  -9   1  -1  241.08   17.80
  -9   1  -1  240.88   17.80
 -10  -1  -1   31.70    4.70
  10  -1   1   34.00    5.40
 -10  -1  -1   28.50    4.80
 -10  -1  -1   37.50    5.50
  11   1   1   64.39    7.10
 -11   1  -1   66.99    6.90
 -11   1  -1   70.29    7.90
 -11   1  -1   63.19    7.00
 -12  -1  -1  183.08   16.20
 -12   1  -1  212.68   16.30
  12   1   1  217.58   15.80
 -12   1  -1  211.88   15.80
 -13  -1  -1   51.89    5.50
  13  -1   1   52.69    7.80
 -13   1  -1   50.59    5.60
  14  -1   1    7.20    3.20
 -14  -1  -1   12.40    2.00
 -14   1  -1    7.00    2.00
  14   1   1    6.90    3.60
  14  -2  -1   11.70    3.50
  14  -2  -1    7.40    4.50
 -14  -2   1   11.60    2.10
 -14   2   1   18.80    3.00
 -13  -2   1   25.40    4.40
  13  -2  -1   22.60    5.00
 -13   2   1   43.70    6.10
  13   2  -1   34.50    4.40
 -13   2   1   33.50    4.70
 -13   2   1   36.20    4.70
  13   2  -1   33.40    6.10
 -12   2   1   66.09    6.80
 -12   2   1   62.39    7.40
  12   2  -1   69.29    7.10
 -12   2   1   67.99    7.20
 -11  -2   1  108.39   11.40
 -11  -2   1  107.19   11.30
 -11   2   1  157.88   11.70
  11   2  -1  146.19   11.00
  10  -2  -1   29.00    7.00
 -10  -2   1   21.60    4.50
 -10  -2   1   29.60    5.50
  10   2  -1   40.00    5.80
 -10   2   1   38.50    5.20
 -10   2   1   34.90    5.30
  -9  -2   1   27.20    4.30
  -9  -2   1   25.70    4.60
  -9  -2   1   26.70    4.60
   9  -2  -1   25.80    7.40
  -9   2   1   42.70    6.90
  -9   2   1   34.20    5.30
   9   2  -1   37.80    5.30
  -9   2   1   43.60    5.10
  -8  -2   1    2.20    2.70
  -8  -2   1    0.50    3.10
   8  -2  -1   -8.30    5.80
  -8  -2   1    0.50    2.80
   8   2  -1    3.20    2.40
   8   2  -1    5.20    3.20
  -8   2   1    7.70    2.60
  -8   2   1    4.20    2.30
  -8   2   1   10.20    4.30
   8   2  -1    8.60    2.50
  -7  -2   1  439.06   34.10
  -7  -2   1  466.55   33.40
  -7  -2   1  473.85   33.50
   7  -2  -1  424.06   35.90
   7   2  -1  471.25   33.20
   7   2  -1  466.35   34.00
  -7   2   1  441.36   33.60
   7   2  -1  470.05   33.20
  -7   2   1  452.05   34.60
  -7   2   1  469.75   33.20
   6   2  -1  224.98   16.10
  -6   2   1  223.28   16.00
  -6   2   1  210.08   16.20
   6   2  -1  207.68   16.20
  -5  -2   1 2184.68  149.59
  -5  -2   1 2300.77  149.49
   5   2  -1 1818.92  149.39
  -4  -2   1 1380.06   98.19
  -4  -2   1 1396.06   98.39
   4   2  -1 1415.76   98.09
  -4   2   1 1322.57   97.99
  -3  -2   1  738.43   49.60
   3   2  -1  687.53   49.20
  -3   2   1  639.64   49.90
  -2  -2   1 2608.54  167.18
   2  -2  -1 2645.64  167.18
   2   2  -1 2138.89  167.38
   2   2  -1 2230.98  166.68
  -2   2   1 2116.29  167.38
   1  -2  -1 1745.13  122.59
  -1  -2   1 1798.52  122.59
   1   2  -1 1657.73  122.69
  -1   2   1 1675.23  122.59
   0   2  -1 6320.27  449.95
   0   2   1 6354.46  449.86
  -1  -2  -1 4421.36  310.77
  -1   2  -1 4326.27  310.87
  -2  -2  -1 1839.02  142.79
  -2   2  -1 2133.09  142.99
   2   2   1 2039.30  142.29
  -3  -2  -1 4366.46  317.97
  -3   2  -1 4500.55  317.27
  -3   2  -1 4593.24  318.17
   3   2   1 4436.96  317.47
  -4  -2  -1  702.13   45.50
   4   2   1  621.14   44.30
   4   2   1  593.14   44.70
  -4   2  -1  587.94   45.10
  -4   2  -1  586.54   44.10
  -5  -2  -1  370.26   29.10
  -5  -2  -1  378.86   29.20
  -5  -2  -1  363.06   29.50
  -5   2  -1  404.66   30.20
   5   2   1  437.16   29.10
  -5   2  -1  414.86   28.90
  -5   2  -1  398.26   29.10
   5   2   1  438.76   29.20
  -6  -2  -1  193.28   16.30
  -6  -2  -1  184.68   16.20
  -6  -2  -1  193.58   16.90
   6   2   1  239.38   16.20
  -6   2  -1  229.68   16.20
   6   2   1  243.58   16.30
  -6   2  -1  228.98   16.00
  -7  -2  -1 1437.36   97.19
   7  -2   1 1230.58   98.59
  -7  -2  -1 1330.77   97.59
  -7   2  -1 1330.17   96.99
   7   2   1 1391.16   97.59
  -7   2  -1 1365.96   97.79
  -7   2  -1 1374.86   96.99
   7   2   1 1384.16   96.99
   7   2   1 1385.16   96.99
   8  -2   1  251.17   24.60
  -8  -2  -1  249.28   22.70
  -8  -2  -1  252.97   22.10
   8   2   1  311.67   22.10
   8   2   1  341.47   22.90
   8   2   1  317.57   22.00
  -8   2  -1  320.77   22.10
  -8   2  -1  323.27   23.30
  -8   2  -1  306.87   22.20
  -9  -2  -1   40.30    5.80
  -9  -2  -1   31.50    5.20
   9  -2   1   27.30    7.00
  -9   2  -1   50.59    5.30
   9   2   1   45.00    6.30
  -9   2  -1   48.70    7.20
 -10  -2  -1  359.66   27.60
 -10  -2  -1  368.46   27.20
  10  -2   1  352.76   29.00
  10   2   1  356.96   27.30
 -10   2  -1  361.46   27.00
 -10   2  -1  379.36   27.70
 -10   2  -1  381.36   27.20
 -11  -2  -1   80.29    7.40
  11  -2   1   83.49   11.90
 -11   2  -1   65.99    6.90
 -11   2  -1   53.19    7.50
 -11   2  -1   56.49    6.80
  11   2   1   54.49    6.80
 -12  -2  -1   49.90    6.00
 -12   2  -1   50.09    5.80
  12   2   1   42.80    5.50
 -12   2  -1   50.29    6.30
 -12   2  -1   46.50    6.10
 -13  -2  -1    6.10    2.30
  13  -2   1    5.90    3.90
 -13   2  -1    5.70    2.60
 -13   2  -1    4.50    2.50
 -13   2  -1    1.70    3.90
  13   2   1    7.70    2.70
 -14  -2  -1    2.50    1.60
  14  -2   1    3.10    2.90
 -14   2  -1   -0.40    1.70
  14   2   1   -1.50    4.30
  14  -3  -1   23.80    5.20
 -14   3   1   34.20    3.70
 -14   3   1   27.30    4.40
  13  -3  -1   20.50    5.00
  13  -3  -1   15.80    4.20
 -13  -3   1   17.80    2.80
 -13   3   1   10.30    2.80
 -13   3   1   14.20    3.00
  13   3  -1   12.00    2.50
 -13   3   1   12.80    3.30
  12  -3  -1    1.00    5.10
 -12  -3   1    4.40    2.80
  12  -3  -1    5.30    4.70
 -12   3   1    6.50    2.90
 -12   3   1   10.90    3.50
  12   3  -1    7.80    2.80
 -12   3   1    8.10    3.10
 -11   3   1  107.99   10.40
 -11   3   1  115.19    9.90
  11   3  -1  114.19   10.10
 -11   3   1  120.59    9.90
  10  -3  -1  264.07   23.60
 -10  -3   1  266.97   22.50
  10   3  -1  285.67   22.30
 -10   3   1  306.07   22.70
  10   3  -1  304.87   22.30
 -10   3   1  313.47   22.10
 -10   3   1  303.57   21.90
   9  -3  -1  176.08   16.20
  -9  -3   1  186.98   14.40
  -9  -3   1  155.68   14.30
  -9   3   1  165.58   13.40
   9   3  -1  172.98   14.00
  -9   3   1  166.98   13.50
   9   3  -1  167.98   13.30
   9   3  -1  174.18   13.40
  -9   3   1  168.18   14.60
  -8   3   1   10.30    5.00
   8   3  -1    8.00    3.40
  -8   3   1    8.40    2.70
   8   3  -1   11.10    2.70
  -8   3   1    6.80    2.70
   8   3  -1    9.20    2.70
   7   3  -1  391.66   28.10
  -7   3   1  393.86   28.20
  -7   3   1  369.26   30.20
   7   3  -1  384.26   28.90
   7   3  -1  382.56   28.00
  -7   3   1  387.26   28.00
   6   3  -1  318.67   23.80
  -6   3   1  322.77   23.90
   6   3  -1  340.67   23.70
   6   3  -1  314.17   24.90
  -6   3   1  327.17   23.60
   5   3  -1  149.29   11.10
  -5   3   1  152.88   11.00
   5   3  -1  134.39   11.30
  -5   3   1  146.99   13.00
  -4   3   1  315.27   23.30
  -4   3   1  295.47   21.80
   4   3  -1  310.07   22.20
   4   3  -1  292.17   22.20
   3   3  -1 1590.64  111.19
   3   3  -1 1543.25  110.39
  -3   3   1 1523.25  111.29
   2  -3  -1  898.21   67.59
  -2  -3   1  915.91   67.59
   2   3  -1  928.31   66.79
  -2   3   1  945.81   67.79
   2   3  -1 1006.20   67.89
  -1  -3   1  970.60   63.79
   1  -3  -1  962.10   63.79
  -1   3   1  788.62   63.69
   1   3  -1  810.72   63.79
   0  -3  -1 6208.08  465.65
   0   3  -1 6901.71  465.95
  -2   3  -1  222.58   17.60
   2   3   1  217.48   16.00
  -3   3  -1   98.49   10.20
  -3   3  -1  102.49    7.70
   3   3   1  102.39    7.90
   4   3   1   29.40    4.20
   4   3   1   23.70    3.20
  -4   3  -1   22.60    5.40
  -4   3  -1   21.90    2.80
  -5   3  -1  873.51   64.99
   5   3   1  941.51   65.09
  -5   3  -1  921.41   64.89
  -5   3  -1  901.41   66.89
   6  -3   1  249.68   22.20
  -6  -3  -1  269.17   20.10
  -6  -3  -1  256.87   19.60
  -6  -3  -1  252.07   20.30
  -6  -3  -1  236.18   20.70
  -6  -3  -1  265.97   19.60
   7  -3   1  314.57   28.00
  -7  -3  -1  294.27   28.50
  -7  -3  -1  310.67   26.50
  -7  -3  -1  324.67   27.60
  -7  -3  -1  306.47   26.10
  -7   3  -1  389.86   25.70
  -7   3  -1  367.26   27.30
   7   3   1  392.26   25.80
  -7   3  -1  382.06   25.80
   7   3   1  384.36   25.80
   7   3   1  378.36   26.60
   8   3   1   54.49    5.60
  -8   3  -1   49.10    5.90
   8   3   1   46.80    5.50
  -8   3  -1   55.59    5.70
  -8   3  -1   52.59    6.70
  -9   3  -1   81.19    7.50
   9   3   1   82.69    8.40
   9   3   1   73.79    7.30
   9   3   1   73.59    7.80
  -9   3  -1   79.49    9.10
  -9   3  -1   80.89    7.60
  10   3   1  116.29   10.40
 -10   3  -1  110.09   10.90
 -10   3  -1  121.29   10.10
 -10   3  -1  116.49    9.90
 -11   3  -1  188.38   15.50
  11   3   1  193.68   15.10
 -11   3  -1  189.18   14.90
 -11   3  -1  192.38   15.00
 -12   3  -1   24.30    4.00
 -12   3  -1   30.30    4.70
  12   3   1   29.50    4.40
  13   3   1   22.70    3.60
 -13   3  -1   27.10    4.30
 -13   3  -1   27.50    4.20
 -13   3  -1   24.80    3.30
 -14   3  -1    8.90    2.40
 -14   4   1    3.10    1.80
 -14   4   1    5.30    2.20
  13  -4  -1   32.30    6.00
 -13   4   1   29.80    4.20
 -13   4   1   21.00    3.60
  13   4  -1   22.50    3.00
 -13   4   1   22.50    3.30
  12  -4  -1   25.70    5.20
 -12   4   1   16.90    3.40
  12   4  -1   14.00    3.00
 -12   4   1    9.30    3.40
 -12   4   1   15.10    3.30
  11  -4  -1  248.48   20.00
  11  -4  -1  245.18   21.00
 -11  -4   1  265.87   18.90
  11   4  -1  243.08   18.70
 -11   4   1  230.48   18.50
 -11   4   1  240.88   19.00
 -11   4   1  235.68   18.50
  10  -4  -1  471.05   33.00
 -10  -4   1  483.25   31.80
  10  -4  -1  456.25   33.90
  10   4  -1  419.56   31.60
 -10   4   1  393.06   31.30
  10   4  -1  406.56   31.00
 -10   4   1  392.16   31.80
 -10   4   1  395.56   31.20
  -9  -4   1  196.68   17.50
   9  -4  -1  190.68   20.20
   9  -4  -1  199.88   19.00
   9   4  -1  235.28   16.80
   9   4  -1  218.98   17.60
  -9   4   1  232.78   18.10
  -9   4   1  239.78   17.10
  -9   4   1  229.88   16.90
   9   4  -1  238.18   17.50
  -8   4   1    2.70    5.40
   8   4  -1    5.00    3.30
   8   4  -1    5.30    2.60
   8   4  -1    1.60    2.40
  -8   4   1    3.20    2.60
  -8   4   1    6.90    2.80
   7  -4  -1   17.70    5.70
  -7  -4   1   21.20    5.90
   7   4  -1   16.50    4.00
   7   4  -1   18.60    2.90
  -7   4   1   20.20    3.30
  -7   4   1   17.80    2.80
   7   4  -1   16.20    2.90
  -6  -4   1   47.10    9.00
  -5   4   1   63.79    5.30
   5   4  -1   63.29    5.50
   5   4  -1   65.29    5.90
  -5   4   1   49.30    9.20
  -4  -4   1 3370.06  218.78
   4   4  -1 3036.80  217.78
  -4   4   1 2972.30  219.18
  -4   4   1 2876.81  217.38
   4   4  -1 3069.29  217.68
  -3  -4   1 2819.72  217.88
   3   4  -1 3178.88  216.98
   3   4  -1 3065.69  218.28
  -3   4   1 3158.78  218.58
   2  -4  -1  916.91   67.29
  -2  -4   1  884.11   67.19
   2   4  -1  918.21   66.09
  -2   4   1  963.30   67.89
   2   4  -1  961.70   67.79
  -1  -4   1  358.36   29.70
   1  -4  -1  370.56   29.80
   1   4  -1  471.85   30.90
   0  -4  -1 1827.92  128.19
   0   4   1 1744.43  128.39
   0   4  -1 1790.92  128.69
  -1  -4  -1  815.62   53.99
  -1   4  -1  657.13   54.29
  -2  -4  -1 1822.92  130.09
  -2   4  -1 1785.32  130.59
   2   4   1 1828.22  128.79
  -3  -4  -1  335.17   23.20
   3   4   1  262.97   21.60
  -4   4  -1  232.98   17.30
   4   4   1  241.18   17.80
   4   4   1  241.08   17.60
  -5  -4  -1 1367.46   93.39
   5  -4   1 1237.28   94.59
  -5  -4  -1 1404.76   93.39
   5   4   1 1338.37   92.19
  -5   4  -1 1130.09   91.99
  -5   4  -1 1260.47   91.79
   5   4   1 1295.17   92.09
   6  -4   1  219.48   18.20
  -6  -4  -1  207.58   18.20
  -6  -4  -1  224.38   16.80
  -6  -4  -1  232.88   16.70
  -6  -4  -1  217.98   16.80
   6   4   1  185.28   16.20
  -6   4  -1  179.88   14.70
   6   4   1  177.68   14.90
   6   4   1  187.58   15.10
  -6   4  -1  170.78   15.10
   7   4   1   40.50    5.10
  -7   4  -1   45.70    4.90
   7   4   1   48.20    6.80
  -7   4  -1   38.40    7.40
  -7   4  -1   37.20    5.30
   7   4   1   40.80    5.20
   8  -4   1   42.30    9.80
  -8   4  -1   64.69    9.90
   8   4   1   71.99    6.50
   8   4   1   74.99    7.80
  -8   4  -1   62.29    6.50
  -8   4  -1   66.49    6.50
   8   4   1   62.19    6.40
   9  -4   1  644.44   49.00
  -9  -4  -1  698.63   48.00
  -9   4  -1  641.14   47.40
   9   4   1  655.13   47.90
   9   4   1  642.34   47.30
  -9   4  -1  660.13   47.50
  -9   4  -1  657.83   48.20
   9   4   1  651.33   47.40
 -10   4  -1   40.40    6.00
 -10   4  -1   47.20    5.80
  10   4   1   46.00    6.40
 -10   4  -1   47.00    7.20
  11  -4   1   51.69    8.50
 -11  -4  -1   47.00    6.20
  11  -4   1   54.19   10.10
 -11   4  -1   40.90    5.80
 -11   4  -1   51.89    6.60
 -11   4  -1   47.10    5.90
  11   4   1   40.70    5.80
  12  -4   1   66.69    9.20
 -12  -4  -1   67.49    6.50
  12  -4   1   69.59    8.50
  12   4   1   63.19    6.30
 -12   4  -1   65.49    6.60
 -12   4  -1   68.09    6.80
 -13  -4  -1    8.90    2.50
  13  -4   1    2.60    3.40
 -13   4  -1    3.90    2.40
  13   4   1    4.80    1.80
 -13   4  -1    3.70    3.20
 -13   5   1   48.00    5.70
 -13   5   1   57.99    6.40
 -13   5   1   67.19    6.50
  13   5  -1   55.19    5.10
  12  -5  -1   24.30    5.20
  12  -5  -1   28.70    6.30
  12  -5  -1   26.30    4.30
  12   5  -1   20.20    3.30
 -12   5   1   25.10    3.70
 -12   5   1   21.60    3.50
 -12   5   1   20.40    3.80
  11  -5  -1  135.49   12.90
  11   5  -1  103.39    9.40
 -11   5   1  101.09    9.20
 -11   5   1   96.39   10.00
 -11   5   1   98.79    9.20
 -10   5   1   27.70    5.00
  10   5  -1   22.00    4.20
  10   5  -1   22.60    3.90
 -10   5   1   24.30    3.80
 -10   5   1   23.40    3.90
  10   5  -1   23.30    3.40
   9   5  -1   15.00    3.80
  -9   5   1   18.30    5.50
   9   5  -1   16.60    3.10
  -9   5   1   12.70    3.30
   9   5  -1   11.90    2.90
  -9   5   1   12.30    3.10
   8   5  -1  143.29   11.80
   8   5  -1  152.08   11.90
  -8   5   1  148.69   12.10
   8   5  -1  155.58   12.80
  -7  -5   1  682.83   41.60
   7  -5  -1  685.03   42.70
   7   5  -1  502.35   40.40
  -7   5   1  497.35   40.30
   7   5  -1  503.55   40.50
   7   5  -1  500.75   41.10
   6  -5  -1  306.87   24.70
  -6  -5   1  310.27   24.00
   6  -5  -1  324.97   25.70
  -6  -5   1  302.67   23.70
  -6  -5   1  299.47   23.70
   6   5  -1  303.17   22.40
   6   5  -1  315.97   23.40
  -6   5   1  302.87   22.10
   6   5  -1  305.67   22.30
  -6   5   1  263.17   22.60
  -5  -5   1   37.70    7.50
  -5   5   1   22.60    3.30
   5   5  -1   24.20    5.70
   5   5  -1   21.40    3.50
   5   5  -1   24.70    5.10
   4   5  -1   12.30    2.20
   4   5  -1   10.60    2.60
   3   5  -1  965.70   71.19
   3   5  -1 1022.90   70.89
   2  -5  -1  193.68   16.00
  -2  -5   1  193.78   16.00
   1  -5  -1 2496.65  191.08
   1   5  -1 2845.82  189.58
   0  -5  -1  152.58   13.20
  -1  -5  -1  298.17   27.10
   1   5   1  410.76   25.60
  -2  -5  -1  606.74   48.60
   2   5   1  707.53   47.00
   3   5   1 1011.30   75.79
   3   5   1 1106.39   75.59
  -4   5  -1  295.17   22.00
   4   5   1  313.17   22.50
   4   5   1  308.57   22.30
   5  -5   1  386.56   33.40
  -5  -5  -1  399.86   33.20
  -5  -5  -1  394.16   32.70
  -5  -5  -1  399.46   33.20
  -5  -5  -1  403.46   32.80
  -5   5  -1  473.25   31.00
   5   5   1  489.65   31.40
   5   5   1  500.15   32.70
  -6  -5  -1  383.66   30.70
  -6  -5  -1  392.56   30.80
  -6  -5  -1  342.87   30.90
   6  -5   1  366.46   31.50
  -6  -5  -1  338.57   30.90
  -6  -5  -1  357.66   31.30
   6   5   1  452.35   29.50
  -6   5  -1  454.95   29.20
   6   5   1  464.85   30.50
   6   5   1  445.06   29.60
  -6   5  -1  421.66   29.50
  -7  -5  -1  105.29   11.50
  -7  -5  -1   97.59   10.40
  -7  -5  -1   89.79   10.10
   7  -5   1   99.79   12.60
  -7  -5  -1   79.79   11.00
  -8  -5  -1  438.36   28.60
   8  -5   1  396.76   37.20
   8  -5   1  401.56   29.80
  -8  -5  -1  410.56   29.30
  -8   5  -1  350.36   27.60
   8   5   1  352.36   27.60
  -8   5  -1  363.66   27.60
   8   5   1  348.17   28.20
  -8   5  -1  359.86   29.40
   8   5   1  354.86   27.60
  -9   5  -1  354.06   25.80
  -9   5  -1  361.56   25.70
  -9   5  -1  328.27   26.70
   9   5   1  346.57   25.60
   9   5   1  346.17   26.20
   9   5   1  345.67   25.60
  10   5   1  110.69    8.90
 -10   5  -1  108.09    9.20
  10   5   1   97.19    9.60
 -10   5  -1  100.89   10.30
  10   5   1  116.79    9.60
 -10   5  -1  102.29    9.30
 -11  -5  -1   63.49    7.30
  11  -5   1   67.89   13.00
  11  -5   1   65.09    9.00
 -11   5  -1   75.89    7.10
  11   5   1   65.79    8.80
 -11   5  -1   73.59    7.00
 -11   5  -1   72.19    7.60
  12  -5   1  168.18   13.70
  12  -5   1  171.68   12.90
 -12   5  -1  139.59   12.10
 -12   5  -1  131.19   11.70
  12   5   1  145.89   11.70
 -13   5  -1    5.40    2.50
  13   5   1    1.20    1.70
 -13   5  -1    2.40    2.10
  13  -6  -1   15.00    3.40
  13  -6  -1   14.80    2.90
 -13   6   1    3.30    3.10
  13   6  -1    8.80    2.00
 -13   6   1    8.40    2.20
 -12   6   1   41.20    5.20
  12   6  -1   45.10    4.70
 -12   6   1   35.40    6.20
 -12   6   1   51.19    5.50
  11   6  -1   38.20    5.20
 -11   6   1   40.90    5.50
  11   6  -1   40.50    4.90
 -11   6   1   34.40    5.30
 -11   6   1   38.50    5.50
  10  -6  -1   41.70    7.30
  10  -6  -1   58.29   10.70
 -10   6   1   33.50    6.10
 -10   6   1   39.90    5.40
  10   6  -1   39.70    5.80
  10   6  -1   33.50    4.90
 -10   6   1   48.00    5.80
  10   6  -1   41.10    5.70
   9  -6  -1    3.80    6.90
  -9  -6   1    7.20    5.20
   9  -6  -1   10.50    5.70
   9  -6  -1   11.30    4.90
   9   6  -1   13.80    3.70
   9   6  -1   16.30    3.20
   9   6  -1   15.50    3.10
  -9   6   1   16.70    3.50
  -9   6   1   14.60    3.10
  -8  -6   1  240.08   23.90
  -8  -6   1  253.67   21.40
   8  -6  -1  266.37   22.80
   8  -6  -1  263.87   23.70
   8  -6  -1  242.48   24.10
  -8   6   1  305.87   20.60
   8   6  -1  279.97   20.50
   8   6  -1  292.57   20.60
   8   6  -1  290.17   21.30
  -8   6   1  295.97   20.80
   7  -6  -1   92.59   11.50
   7  -6  -1   98.09   12.90
  -7  -6   1   91.99   10.30
  -7  -6   1   90.29   10.50
   7  -6  -1   98.99   16.70
   7   6  -1  102.39    9.90
   7   6  -1  108.39    8.80
  -7   6   1  103.59    9.50
  -7   6   1  109.39    8.50
   6  -6  -1  221.98   18.50
  -6  -6   1  219.08   16.20
   6  -6  -1  224.88   17.40
   6  -6  -1  212.78   19.70
   6   6  -1  170.08   15.80
   6   6  -1  160.98   14.60
  -6   6   1  156.48   14.30
   5   6  -1   64.69    9.40
  -5   6   1   66.19    6.00
   5   6  -1   73.89    6.30
   5   6  -1   71.59    6.60
   4  -6  -1   78.39   11.00
   4  -6  -1   89.89   13.10
  -4  -6   1   85.19    9.90
  -4  -6   1   89.59   10.00
  -3  -6   1  215.48   18.90
   3   6  -1  239.48   16.80
   3   6  -1  224.48   17.30
   2   6  -1 1047.80   74.69
   1  -6  -1  378.66   32.20
   1   6  -1  463.15   30.30
   0  -6  -1 1261.77   91.69
  -1  -6  -1  304.17   22.80
   1   6   1  261.17   20.40
  -2  -6  -1   18.50    4.60
   2   6   1   11.30    2.20
   3  -6   1  863.11   62.69
  -3  -6  -1  864.51   62.09
  -3  -6  -1  817.22   61.69
  -3  -6  -1  870.01   61.89
  -3  -6  -1  891.91   62.49
   3   6   1  819.42   60.39
   3   6   1  784.52   60.59
  -4  -6  -1  210.68   17.20
  -4  -6  -1  200.28   16.90
  -4  -6  -1  212.78   16.70
   4  -6   1  212.28   18.10
  -4  -6  -1  202.58   17.20
   4  -6   1  227.88   20.50
   4   6   1  157.98   14.80
   4   6   1  161.68   14.50
  -5  -6  -1  647.44   47.60
  -5  -6  -1  634.74   46.90
   5  -6   1  674.43   48.50
  -5  -6  -1  663.63   46.70
  -5  -6  -1  659.73   46.70
   5  -6   1  654.23   47.50
   5   6   1  601.54   45.40
   5   6   1  602.34   45.50
  -5   6  -1  567.44   45.00
   5   6   1  603.14   46.30
  -6  -6  -1   67.69   11.20
   6  -6   1   63.19    9.80
  -6  -6  -1   58.29    9.20
  -6  -6  -1   55.29    9.30
  -6  -6  -1   48.60    9.00
   6   6   1   68.69    6.50
   6   6   1   64.19    8.10
  -6   6  -1   61.99    7.70
  -6   6  -1   66.09    5.80
   6   6   1   62.49    6.20
  -7  -6  -1  329.97   27.20
   7  -6   1  381.26   29.80
   7  -6   1  358.56   28.40
  -7  -6  -1  368.16   27.70
  -7   6  -1  378.66   26.20
   7   6   1  351.06   27.00
   7   6   1  331.17   27.10
   7   6   1  368.86   26.50
  -7   6  -1  347.47   26.30
  -8  -6  -1  110.19   11.20
   8  -6   1  109.79   12.30
   8  -6   1  112.89   14.20
  -8   6  -1  109.29    9.80
   8   6   1  115.29    9.50
   8   6   1  110.99   10.50
  -8   6  -1  123.39    9.50
   8   6   1  107.49    9.60
   9  -6   1   42.50    8.20
   9  -6   1   36.90    7.50
   9   6   1   21.00    4.40
   9   6   1   29.20    4.80
  -9   6  -1   19.60    6.10
  -9   6  -1   28.20    3.90
  -9   6  -1   26.80    4.10
   9   6   1   29.40    4.80
  10  -6   1   68.19   10.30
  10   6   1   42.00    6.10
 -10   6  -1   42.00    5.70
  10   6   1   55.09    6.20
  10   6   1   50.09    5.30
 -10   6  -1   42.10    5.90
  11  -6   1  105.69   11.40
  11  -6   1  120.09   10.70
  11   6   1   98.09    8.90
 -11   6  -1  108.49    9.00
 -11   6  -1  106.09   10.50
  11   6   1  104.29    9.00
 -11   6  -1   92.39    9.60
  12  -6   1    9.80    3.20
  12  -6   1    4.00    3.80
 -12   6  -1   11.30    3.30
 -12   6  -1    2.50    2.30
  12   6   1    2.40    2.10
  13  -6   1   10.50    3.40
  13  -6   1   11.90    3.30
 -13   6  -1   11.60    3.20
 -13   6  -1    9.10    2.20
  13   6   1   12.00    2.50
  12  -7  -1   16.50    3.90
  12  -7  -1   15.50    3.10
 -12   7   1    9.80    3.00
  12   7  -1   12.80    2.30
 -12   7   1   11.20    2.60
  11   7  -1  118.89    9.10
 -11   7   1  110.29    9.50
  11   7  -1  112.59    9.50
  10  -7  -1   97.39   14.80
  10   7  -1  121.39   10.80
 -10   7   1  125.99   10.20
  10   7  -1  133.49   10.20
  10   7  -1  121.29    9.80
 -10   7   1  121.49   10.30
  -9   7   1   29.00    4.60
  -9   7   1   16.20    3.90
   9   7  -1   17.00    3.30
   9   7  -1   23.00    3.50
   9   7  -1   25.10    3.90
   8   7  -1  362.16   27.20
  -8   7   1  367.36   27.10
   8   7  -1  378.26   27.70
  -8   7   1  378.76   27.40
   8   7  -1  360.86   27.10
   7  -7  -1  290.77   30.00
  -7   7   1  409.26   28.80
   7   7  -1  411.56   28.60
  -7   7   1  411.76   28.30
   7   7  -1  412.36   28.50
   6  -7  -1  758.72   59.09
   6  -7  -1  738.73   59.89
  -6  -7   1  741.73   57.49
  -6  -7   1  763.82   57.89
   6  -7  -1  764.32   58.49
   6   7  -1  806.92   56.79
   6   7  -1  848.62   57.49
  -6   7   1  820.22   56.49
   6   7  -1  858.51   56.89
  -5  -7   1  297.87   22.00
   5  -7  -1  291.77   24.50
   5  -7  -1  314.87   24.10
  -5  -7   1  291.57   22.10
   5  -7  -1  287.07   22.80
   5   7  -1  254.47   20.40
   5   7  -1  252.97   20.50
   5   7  -1  268.27   21.90
  -5   7   1  244.68   20.10
   4  -7  -1  699.53   48.60
  -4  -7   1  685.03   47.30
  -4  -7   1  678.23   47.40
   4  -7  -1  698.63   48.10
   4  -7  -1  667.43   48.70
   4   7  -1  532.35   45.90
   4   7  -1  534.75   46.10
   3  -7  -1  527.45   42.20
   3  -7  -1  534.55   41.30
   3  -7  -1  525.85   42.00
  -3  -7   1  524.05   40.70
   3  -7  -1  526.55   42.10
  -3  -7   1  541.75   40.60
   3   7  -1  600.14   39.40
   3   7  -1  580.34   39.60
   2  -7  -1   19.70    7.30
  -2  -7   1   22.70    5.30
   2  -7  -1   14.90    6.80
   2  -7  -1   19.00    8.30
  -2  -7   1   13.60    4.50
   2  -7  -1   13.60    6.90
   1  -7  -1  274.67   25.40
   1  -7  -1  308.37   25.10
  -1  -7   1  317.77   24.40
   1   7  -1  317.77   22.20
   0  -7  -1  534.35   40.00
   0  -7  -1  532.05   39.70
   0  -7   1  524.05   39.50
   0  -7  -1  499.85   39.90
   1  -7   1  296.27   25.30
  -1  -7  -1  324.17   25.00
  -1  -7  -1  316.97   25.40
  -1  -7  -1  306.27   25.00
   2  -7   1  339.77   28.70
  -2  -7  -1  354.06   28.30
  -2  -7  -1  356.36   27.70
  -2  -7  -1  351.86   27.30
  -2  -7  -1  351.66   27.30
   3  -7   1  566.14   41.80
  -3  -7  -1  548.45   40.90
  -3  -7  -1  556.74   40.90
   3  -7   1  533.05   42.80
  -3  -7  -1  550.24   41.20
   3   7   1  552.24   39.40
   3   7   1  518.75   39.60
  -4  -7  -1 1154.38   80.89
  -4  -7  -1 1156.88   79.59
  -4  -7  -1 1115.79   79.39
   4  -7   1 1138.89   80.19
   4  -7   1 1145.19   80.89
  -4  -7  -1 1183.88   79.89
   4   7   1  988.50   78.39
   4   7   1 1012.50   78.29
   4   7   1  966.40   79.29
  -5  -7  -1 1147.49   88.69
  -5  -7  -1 1151.58   88.99
  -5  -7  -1 1239.58   87.59
   5  -7   1 1246.08   88.69
   5   7   1 1244.58   87.09
  -5   7  -1 1184.28   85.99
   5   7   1 1212.88   86.49
   5   7   1 1240.28   86.39
   6  -7   1  609.24   45.20
   6  -7   1  604.64   46.00
  -6  -7  -1  629.34   44.50
  -6  -7  -1  636.44   44.30
   6   7   1  595.14   43.90
  -6   7  -1  577.64   42.90
   6   7   1  557.34   43.30
   6   7   1  571.84   43.30
  -7   7  -1  240.88   17.90
  -7   7  -1  226.78   18.30
   7   7   1  240.48   18.20
   7   7   1  244.28   18.10
   7   7   1  240.78   18.90
  -8  -7  -1  174.28   17.10
   8  -7   1  184.98   19.60
   8   7   1  227.58   16.50
   8   7   1  232.28   17.10
  -8   7  -1  225.38   16.30
  -8   7  -1  224.38   16.60
   8   7   1  228.68   16.60
  -9   7  -1   99.59    9.00
   9   7   1  102.29    8.60
   9   7   1  101.89    8.80
   9   7   1   99.79    9.40
  -9   7  -1  101.09    8.90
  10  -7   1  160.58   16.70
  10  -7   1  166.68   15.80
 -10   7  -1  185.58   14.30
  10   7   1  198.28   15.90
  10   7   1  192.28   14.60
  10   7   1  197.58   14.10
 -10   7  -1  193.78   14.50
  11  -7   1   46.80    8.20
  11  -7   1   47.90    7.20
 -11   7  -1   60.59    6.20
 -11   7  -1   60.89    6.00
  11   7   1   60.99    5.80
  11   7   1   60.59    6.20
  12  -7   1   41.10    6.60
  12  -7   1   43.60    5.70
 -12   7  -1   58.49    5.40
  12   7   1   63.59    5.00
  12  -8  -1    6.20    3.10
  12  -8  -1    3.20    2.40
 -12   8   1    2.90    2.30
  12   8  -1    1.00    1.70
  11  -8  -1    0.50    3.60
  11  -8  -1    0.70    2.60
 -11   8   1    1.00    3.50
  11   8  -1    2.00    2.00
 -11   8   1    1.60    2.80
  11   8  -1    5.70    2.20
  10  -8  -1   70.99   10.10
  10   8  -1   87.79    7.50
  10   8  -1   90.99    8.00
  10   8  -1   91.59    8.00
 -10   8   1   99.59    8.20
 -10   8   1   90.19    8.20
   9  -8  -1   61.49   10.40
   9  -8  -1   64.99    8.90
  -9  -8   1   57.99   10.40
  -9   8   1   62.89    7.10
   9   8  -1   61.39    7.00
   9   8  -1   59.79    6.20
   9   8  -1   64.29    6.40
  -9   8   1   68.59    6.60
   8  -8  -1   20.50    6.30
   8  -8  -1   28.70    7.60
  -8  -8   1   23.90    4.40
   8  -8  -1   18.00    5.10
   8   8  -1   16.90    3.10
   8   8  -1   15.50    3.10
  -8   8   1   19.00    3.40
  -8   8   1   25.50    4.20
   8   8  -1   14.40    3.60
   7  -8  -1   75.69    9.60
   7  -8  -1   67.89   11.10
   7  -8  -1   69.09   12.70
   7   8  -1   53.59    7.10
   7   8  -1   47.50    5.80
  -7   8   1   54.29    6.00
   7   8  -1   42.00    6.00
   6  -8  -1   33.00    7.80
  -6  -8   1   38.50    6.70
   6  -8  -1   32.80    6.10
   6  -8  -1   25.80    7.00
  -6  -8   1   31.30    6.70
   6   8  -1   27.70    4.80
   6   8  -1   25.10    3.90
  -6   8   1   25.10    4.30
   6   8  -1   34.50    4.70
   5  -8  -1  163.88   16.20
  -5  -8   1  163.08   13.70
  -5  -8   1  145.99   13.60
   5  -8  -1  163.58   16.50
   5  -8  -1  160.18   14.80
   5   8  -1  116.99   13.70
  -4  -8   1  148.89   14.80
   4  -8  -1  140.39   16.60
  -4  -8   1  155.38   14.10
   4  -8  -1  154.28   15.20
   4  -8  -1  167.68   17.00
   4   8  -1  167.58   12.50
   4   8  -1  166.48   12.30
  -3  -8   1  589.64   42.10
   3  -8  -1  566.24   42.80
   3  -8  -1  569.84   43.10
   3  -8  -1  586.14   43.50
  -3  -8   1  583.34   42.10
   3  -8  -1  600.24   42.80
   3   8  -1  531.65   40.70
   3   8  -1  499.95   40.90
  -2  -8   1   42.10    8.00
  -2  -8   1   44.80    6.70
   2  -8  -1   38.50    8.00
   2  -8  -1   52.59    8.20
   2  -8  -1   47.50    7.50
   2  -8  -1   42.50    7.30
   1  -8  -1  145.49   13.50
   1  -8  -1  139.79   14.10
   1  -8  -1  132.49   15.20
  -1  -8   1  136.19   13.10
  -1  -8   1  138.89   12.70
   1  -8  -1  134.19   14.90
   1   8  -1  110.19   10.20
   0  -8   1   17.50    6.10
   0  -8  -1   12.10    8.10
   0  -8   1   14.10    5.10
   0  -8  -1   13.60    5.30
   0  -8  -1   18.60    5.50
  -1  -8  -1   38.40    7.80
   1  -8   1   37.80    6.50
   1  -8   1   36.40    8.40
   1  -8   1   33.70    8.20
  -1  -8  -1   42.90    8.30
  -1  -8  -1   42.20    8.60
  -2  -8  -1    9.50    4.50
  -2  -8  -1   15.30    4.80
   2  -8   1   21.80    9.20
   2  -8   1   11.30    5.80
  -2  -8  -1   12.80    5.80
   2  -8   1   11.20    8.00
   2  -8   1   16.00    6.00
   2   8   1   10.10    2.40
  -3  -8  -1   64.89    8.60
   3  -8   1   74.99   12.40
  -3  -8  -1   51.09   11.00
   3  -8   1   60.39   10.50
   3  -8   1   63.79   10.20
  -4  -8  -1   64.89    8.60
   4  -8   1   60.69    9.90
   4  -8   1   60.39    9.70
  -4  -8  -1   51.99    8.00
   4   8   1   44.40    5.60
   5  -8   1   92.69   12.00
   5  -8   1   95.19   14.40
  -5  -8  -1   97.89   11.10
  -5  -8  -1   97.89   11.30
   5   8   1  124.69   11.70
   5   8   1  123.69    9.70
  -5   8  -1  122.39    9.10
   5   8   1  126.09    9.50
  -6  -8  -1   13.60    4.60
  -6  -8  -1   15.10    4.40
   6  -8   1   17.30    7.20
   6  -8   1   15.10    5.20
   6   8   1   19.80    3.30
   6   8   1   19.90    4.50
  -6   8  -1   22.50    3.20
   6   8   1   16.90    3.40
   7  -8   1  131.19   12.90
  -7  -8  -1  120.39   11.50
  -7  -8  -1  117.39   10.90
   7  -8   1  108.19   14.60
  -7   8  -1  102.29   10.80
  -7   8  -1  116.29    9.80
   7   8   1  122.89   10.10
   7   8   1  127.89   10.90
   7   8   1  116.39    9.80
   8  -8   1   87.29   10.20
  -8  -8  -1   70.19    8.00
   8  -8   1   58.89   11.90
   8   8   1   80.89    7.80
  -8   8  -1   76.49    7.10
   8   8   1   74.39    7.00
  -8   8  -1   62.49    7.70
   8   8   1   72.69    7.00
   9  -8   1   89.59   13.70
  -9  -8  -1   97.39    9.50
  -9   8  -1  113.89    9.10
  -9   8  -1  106.09    8.80
   9   8   1  102.09    8.80
   9   8   1   94.59   10.10
   9   8   1   95.09    8.40
  10  -8   1   17.50    4.10
  10  -8   1   11.00    4.90
 -10   8  -1   12.70    3.10
 -10   8  -1   10.50    3.00
  10   8   1   11.40    3.00
  10   8   1   11.20    3.10
  10   8   1    8.90    2.40
  11  -8   1   31.50    5.20
  11  -8   1   39.10    6.40
  11   8   1   33.50    4.10
  11   8   1   30.40    3.50
 -11   8  -1   28.20    3.90
 -11   8  -1   31.80    4.70
  11  -9  -1   18.90    4.10
  11  -9  -1   17.10    3.90
 -11   9   1   20.40    3.20
  11   9  -1   18.70    3.20
  11   9  -1   22.40    3.10
  10  -9  -1   25.40    5.10
  10  -9  -1   19.10    4.70
 -10   9   1   17.40    3.60
  10   9  -1   17.10    3.00
  10   9  -1   18.90    3.30
  10   9  -1   21.10    2.70
 -10   9   1   22.90    3.60
   9   9  -1   41.00    5.40
  -9   9   1   38.10    5.20
  -9   9   1   42.10    6.10
   9   9  -1   48.50    5.00
   9   9  -1   46.60    6.10
  -8   9   1   50.59    6.40
   8   9  -1   51.09    7.20
   8   9  -1   56.09    5.80
   8   9  -1   60.09    5.90
  -7  -9   1   33.40    6.40
   7  -9  -1   27.00    5.70
  -7  -9   1   33.80    6.40
   7  -9  -1   24.50    7.50
   7  -9  -1   26.50    7.10
  -6  -9   1  119.49   11.40
   6  -9  -1  121.09   14.20
  -6  -9   1  117.49   11.00
   6  -9  -1  112.29   14.50
   6  -9  -1  125.49   12.70
  -5  -9   1  389.16   31.10
  -5  -9   1  383.86   31.00
   5  -9  -1  405.86   31.80
   5  -9  -1  372.36   32.30
   5  -9  -1  382.46   32.80
   5   9  -1  461.85   31.00
   5   9  -1  473.35   30.00
   4  -9  -1  274.67   23.60
  -4  -9   1  267.67   21.70
   4  -9  -1  256.77   22.90
  -4  -9   1  261.67   21.60
   4  -9  -1  256.67   23.10
   4  -9  -1  278.57   22.40
   4   9  -1  281.87   20.50
   4   9  -1  294.97   20.30
   3  -9  -1   66.89   11.90
   3  -9  -1   60.49   10.70
  -3  -9   1   65.29    8.60
   3  -9  -1   56.99   10.60
   3  -9  -1   70.49    9.80
  -3  -9   1   64.59    8.30
   3   9  -1   60.79    6.80
   3   9  -1   55.09    6.70
  -2  -9   1  134.19   12.90
  -2  -9   1  139.99   13.00
   2  -9  -1  143.39   14.70
   2  -9  -1  146.99   14.00
   1  -9  -1    9.60    6.90
  -1  -9   1    6.20    4.50
   1  -9  -1    5.80    4.80
   1  -9  -1   12.70    7.40
   1  -9  -1    3.70    6.40
  -1  -9   1    7.90    4.30
   0  -9  -1  331.67   28.10
   0  -9  -1  363.76   29.20
   0  -9   1  343.37   27.60
   0  -9  -1  372.96   27.80
   0  -9   1  361.06   27.40
  -1  -9  -1   92.59   10.10
   1  -9   1   86.39   11.70
   1  -9   1   77.69   10.30
  -1  -9  -1   93.99   10.50
   2  -9   1  137.19   14.90
  -2  -9  -1  141.89   12.80
   2  -9   1  116.19   23.90
   2  -9   1  121.49   15.40
  -2  -9  -1  148.59   13.10
   3  -9   1  293.27   23.60
  -3  -9  -1  288.37   22.70
   3  -9   1  290.27   25.40
   3  -9   1  265.67   23.20
  -3  -9  -1  279.17   22.50
   3   9   1  286.07   21.40
   4  -9   1  378.36   29.80
   4  -9   1  366.86   31.10
  -4  -9  -1  370.06   29.00
  -4  -9  -1  369.56   29.00
   4   9   1  395.36   27.70
   4   9   1  385.26   27.90
  -5  -9  -1  347.97   28.80
  -5  -9  -1  348.87   29.00
   5  -9   1  346.77   31.00
   5  -9   1  370.26   29.80
   5   9   1  406.46   28.00
   5   9   1  404.96   28.90
   5   9   1  405.26   27.80
  -5   9  -1  398.06   27.70
   6  -9   1   88.09   13.30
  -6  -9  -1   76.49    9.50
   6  -9   1   97.09   11.20
  -6  -9  -1   74.69    9.70
  -6   9  -1   99.99    8.30
   6   9   1  105.89    8.30
   6   9   1   96.39    8.50
   6   9   1   91.99    9.40
   7   9   1   42.50    5.20
   7   9   1   36.60    6.30
   7   9   1   39.00    5.20
  -7   9  -1   39.10    5.80
   8  -9   1   17.90    6.30
  -8  -9  -1   16.80    3.50
  -8   9  -1   17.10    3.40
  -8   9  -1    8.40    4.00
   8   9   1   12.80    2.80
   8   9   1   11.90    2.80
   8   9   1   13.70    3.40
   9   9   1  130.69   10.30
   9   9   1  122.19   10.40
   9   9   1  120.49   10.00
  -9   9  -1  124.29   10.40
  -9   9  -1  132.69   10.90
  10  -9   1    8.30    4.40
 -10   9  -1   13.10    3.40
  10   9   1   17.60    2.80
 -10   9  -1   14.60    3.30
  10   9   1   21.90    3.50
  10   9   1   18.10    3.50
  11   9   1    6.10    1.90
 -11   9  -1    3.60    2.60
  10 -10  -1    4.80    3.40
  10 -10  -1    4.50    2.40
  10  10  -1    6.70    2.10
  10  10  -1    8.20    1.80
  -9 -10   1   -0.50    2.40
   9 -10  -1    2.90    4.00
   9 -10  -1    2.50    2.90
   9  10  -1    5.20    2.10
   9  10  -1    5.00    2.30
  -9  10   1    6.30    4.40
   9  10  -1    6.20    2.40
  -8 -10   1    4.60    2.90
   8 -10  -1   -1.00    4.60
   8 -10  -1    4.40    3.40
  -8  10   1   13.80    3.90
   8  10  -1    3.70    2.30
   8  10  -1    7.90    2.30
   8  10  -1    6.10    2.90
  -7 -10   1   47.70    7.00
   7 -10  -1   28.30    6.90
   7  10  -1   34.10    4.70
   7  10  -1   46.70    6.30
   7  10  -1   44.00    4.90
   6 -10  -1    7.10    5.80
  -6 -10   1    8.60    3.80
  -6 -10   1   10.90    3.80
   6 -10  -1    6.40    8.50
   6 -10  -1   15.10    4.50
  -5 -10   1   45.40    7.30
   5 -10  -1   40.80    8.10
   5 -10  -1   47.30    7.90
  -5 -10   1   39.40    7.20
   5 -10  -1   49.90    8.10
   5  10  -1   57.49    8.40
   5  10  -1   59.39    5.70
  -4 -10   1  103.69   10.30
   4 -10  -1   97.79   13.00
   4 -10  -1  103.69   11.20
   4 -10  -1   85.29   12.60
  -4 -10   1   94.79   10.60
   4 -10  -1   79.79   12.30
   4  10  -1  111.89    9.00
   4  10  -1  119.19    8.70
  -3 -10   1  108.19   10.90
   3 -10  -1  114.09   11.60
  -3 -10   1  101.99   10.70
   3 -10  -1   99.09   12.40
   3 -10  -1   96.19   13.30
   3 -10  -1  102.89   11.40
   3  10  -1   97.99    9.30
   3  10  -1  108.39    8.70
   2 -10  -1  143.09   13.40
   2 -10  -1  130.39   12.60
   2 -10  -1  119.99   14.50
   2 -10  -1  124.09   12.70
  -2 -10   1  127.69   11.70
  -2 -10   1  121.19   11.70
   2  10  -1  109.89   11.10
   2  10  -1   99.99    9.70
   1 -10  -1  351.46   26.70
   1 -10  -1  348.37   28.00
   1 -10  -1  347.87   27.00
  -1 -10   1  365.86   26.50
  -1 -10   1  350.76   26.50
   1  10  -1  293.27   25.00
   0 -10  -1   47.60    8.10
   0 -10   1   44.20    7.80
   0 -10  -1   35.40    8.10
   0 -10   1   53.99    8.60
   1 -10   1   98.09   12.10
  -1 -10  -1  108.39   11.30
  -1 -10  -1  100.69   10.90
   1 -10   1  113.99   11.10
   1  10   1  107.29    9.00
  -2 -10  -1  510.55   40.20
   2 -10   1  503.15   40.00
   2 -10   1  531.25   41.00
  -2 -10  -1  558.14   40.40
   2  10   1  589.54   39.00
  -3 -10  -1  388.26   29.40
   3 -10   1  383.66   31.40
   3 -10   1  415.16   30.30
  -3 -10  -1  395.56   29.60
   3 -10   1  392.56   29.70
   3  10   1  360.86   28.40
   3  10   1  361.96   28.10
  -4 -10  -1  160.68   13.80
  -4 -10  -1  148.39   13.50
   4 -10   1  143.59   17.00
   4 -10   1  153.08   14.50
   4  10   1  146.39   11.90
   5 -10   1   13.10    7.30
  -5 -10  -1   20.00    4.60
  -5 -10  -1   26.00    4.70
   5 -10   1   27.10    5.70
   5  10   1    8.60    4.90
   6 -10   1    3.40    4.40
   6 -10   1   -1.30    6.20
  -6 -10  -1    5.60    3.50
  -6 -10  -1    6.90    3.50
   6  10   1    1.50    2.30
   6  10   1   -0.90    2.40
   6  10   1    4.10    3.80
   7 -10   1   24.20    5.30
   7 -10   1   29.00    6.60
  -7 -10  -1   31.50    5.60
  -7 -10  -1   24.30    4.10
  -8 -10  -1   25.90    4.60
   8 -10   1   24.00    4.80
   8 -10   1   20.20    5.60
   8  10   1   19.80    3.50
  -8  10  -1   20.60    3.90
   8  10   1   18.30    3.00
   8  10   1   19.80    3.00
  -9 -10  -1   16.60    3.20
   9 -10   1   14.10    3.50
   9 -10   1   10.50    4.60
   9  10   1   12.60    2.80
  -9  10  -1    9.90    3.90
   9  10   1   13.70    2.90
   9  10   1   14.10    2.50
  10 -10   1   17.30    4.00
  10 -10   1   18.40    4.10
  10  10   1   25.70    3.30
  10  10   1   24.10    3.30
   9  11  -1    4.80    1.70
   9  11  -1    3.10    2.70
  -8 -11   1   22.20    4.20
   8 -11  -1   20.10    4.80
   8 -11  -1   23.90    5.10
   8  11  -1   19.50    3.00
   8  11  -1   21.70    3.30
   8  11  -1   20.00    3.50
   7 -11  -1   55.49    8.70
  -7 -11   1   61.59    6.20
   7 -11  -1   63.59    7.20
   7  11  -1   53.99    6.40
   7  11  -1   46.10    5.30
   7  11  -1   44.00    5.40
   6  11  -1   39.30    4.80
   6  11  -1   37.40    4.70
   6  11  -1   42.40    5.50
  -5 -11   1  160.08   12.60
   5 -11  -1  149.49   13.70
   5 -11  -1  148.69   15.00
  -5 -11   1  151.38   13.60
   5  11  -1  138.69   11.50
   5  11  -1  130.09   11.40
  -4 -11   1   22.00    4.40
  -4 -11   1   25.30    4.60
   4 -11  -1   18.60    6.70
   4 -11  -1   26.50    5.30
   4 -11  -1   37.70    7.70
   3 -11  -1   13.10    5.20
  -3 -11   1   16.30    4.30
   3 -11  -1   21.30    5.20
   3 -11  -1   13.80    6.60
  -3 -11   1   18.10    4.50
   3 -11  -1   15.20    5.60
   3  11  -1   25.30    3.50
   3  11  -1   22.50    3.00
   2 -11  -1  132.49   14.90
  -2 -11   1  130.89   12.30
   2 -11  -1  128.39   13.00
  -2 -11   1  122.39   12.20
   2 -11  -1  138.89   12.60
   1 -11  -1   18.30    5.10
  -1 -11   1   23.40    4.90
   1 -11  -1   19.60    5.00
  -1 -11   1   22.90    4.70
   0 -11   1  145.19   12.90
   0 -11  -1  149.59   13.30
   0 -11  -1  144.89   13.30
   0 -11   1  130.39   13.40
  -1 -11  -1   69.59    9.00
   1 -11   1   76.19    9.00
   1 -11   1   65.09   12.20
  -1 -11  -1   79.99    9.50
   2 -11   1   38.50    7.70
  -2 -11  -1   38.40    6.90
   3 -11   1   52.79    9.00
  -3 -11  -1   48.90    7.50
   3 -11   1   45.10    9.20
  -3 -11  -1   47.80    7.40
   3  11   1   44.50    6.10
   3  11   1   39.50    5.40
  -4 -11  -1  165.58   15.60
   4 -11   1  173.08   16.20
  -4 -11  -1  169.18   15.40
   4  11   1  207.38   14.40
   4  11   1  208.08   14.20
  -5 -11  -1   69.49    9.00
   5 -11   1   65.69    9.20
   5  11   1   90.99    7.10
   5  11   1   81.19    7.20
  -6 -11  -1   81.19    7.90
   6 -11   1   50.69   11.50
  -6 -11  -1   74.59    7.70
   6 -11   1   85.19    9.00
   6  11   1   75.19    6.90
   6  11   1   79.89    8.60
   6  11   1   78.69    6.90
  -7 -11  -1   22.70    4.60
   7 -11   1   13.00    5.70
   7 -11   1   21.30    4.40
   7  11   1   30.80    4.20
   7  11   1   26.30    3.90
   7  11   1   25.00    3.80
   8  11   1    9.40    2.20
   8  11   1    8.50    2.40
   8  11   1    7.30    2.70
   9 -11   1    1.30    2.40
   9 -11   1   -6.20    4.50
   9  11   1    3.00    1.60
   9  11   1    4.10    2.30
   8 -12  -1   13.20    6.90
   8  12  -1   10.30    1.90
  -7 -12   1   -1.30    2.10
   7 -12  -1    0.00    4.60
   7 -12  -1    4.80    2.80
   7  12  -1   -0.60    1.80
   7  12  -1   -2.30    2.10
  -6 -12   1    4.80    2.70
   6 -12  -1    1.90    5.00
   6 -12  -1    3.50    3.10
   6  12  -1    9.70    2.40
   6  12  -1    7.40    2.30
   5 -12  -1   12.90    5.70
  -5 -12   1   15.90    3.40
   5 -12  -1   17.40    4.00
   5  12  -1   26.40    3.90
  -4 -12   1    3.30    3.10
   4 -12  -1    1.70    4.00
  -4 -12   1    6.30    3.10
   4 -12  -1   -4.00    5.90
   4  12  -1    5.20    2.30
   4  12  -1    2.90    2.50
   3 -12  -1   38.00    8.40
   3 -12  -1   31.90    5.10
  -3 -12   1   28.40    5.70
   2 -12  -1   19.20    4.90
  -2 -12   1   19.30    5.40
  -2 -12   1   12.80    4.00
   2 -12  -1   16.20    4.30
   1 -12  -1    2.70    4.30
  -1 -12   1    6.60    4.40
   1 -12  -1    7.70    4.40
   0 -12  -1   14.00    4.40
   0 -12  -1   14.60    5.20
  -1 -12  -1   31.20    6.10
  -1 -12  -1   26.10    5.80
   1 -12   1   33.00    6.20
   1  12   1   19.30    3.80
   2 -12   1   60.09    7.60
  -2 -12  -1   69.99    8.10
  -2 -12  -1   79.89    9.60
   2  12   1   67.89    6.80
  -3 -12  -1   70.09    8.20
  -3 -12  -1   78.19    8.40
   3  12   1   79.49    7.40
  -4 -12  -1   77.29    8.50
  -4 -12  -1   82.99    8.50
   4 -12   1   77.79   10.00
   4  12   1  103.29    7.60
   4  12   1   98.69    7.80
   5 -12   1   14.00    4.10
  -5 -12  -1   15.20    3.30
  -5 -12  -1   13.10    3.10
   5  12   1    9.00    2.30
   5  12   1    8.90    2.50
   6 -12   1   49.00    6.60
  -6 -12  -1   51.69    5.30
   6  12   1   42.00    4.80
   6  12   1   35.20    4.80
  -7 -12  -1   19.00    2.80
   7 -12   1   16.80    3.50
   7  12   1   13.10    2.40
   7  12   1   15.30    3.00
   6 -13  -1   23.00    4.30
   6  13  -1   19.20    3.30
   5  13  -1   16.70    2.50
  -4 -13   1   96.59    8.20
   4  13  -1   92.39    7.80
   4  13  -1   89.69    7.90
  -3 -13   1   57.59    6.70
   3  13  -1   74.79    6.90
   3  13  -1   71.69    6.50
   2 -13  -1   17.30    3.50
   2  13  -1   12.30    3.20
  -1 -13   1   77.19    7.00
   1 -13  -1   69.89    7.30
   1 -13  -1   54.29    8.30
   0 -13   1  130.59   10.60
   0 -13  -1  128.39   10.90
   0 -13  -1  123.49   11.20
   1 -13   1   52.59    6.60
  -1 -13  -1   71.19    6.80
  -1 -13  -1   58.29    7.20
  -2 -13  -1   46.20    6.00
  -2 -13  -1   44.20    6.20
   2  13   1   57.19    6.30
  -3 -13  -1  129.59   11.00
  -3 -13  -1  130.59   11.00
   3  13   1  131.99   10.80
   3  13   1  152.08   11.00
  -4 -13  -1   94.19    8.00
  -4 -13  -1   97.89    7.90
   4  13   1   87.89    7.60
   4  13   1   74.29    7.70
  -5 -13  -1   54.69    5.50
  -6 -13  -1   64.19    5.80
  -3 -14   1    2.40    2.10
  -2 -14   1   11.70    2.60
   1 -14  -1   18.40    3.30
  -1 -14   1   25.10    4.10
   0 -14   1   55.59    6.80
   0 -14  -1   59.89    5.80
  -1 -14  -1   14.30    2.80
  -2 -14  -1   11.90    2.60
  -3 -14  -1    6.60    2.20
 -14   0   2    7.50    2.20
  13   0  -2   43.40    7.90
 -13   0   2   44.70    5.40
 -13   0   2   37.90    5.80
 -12   0   2    2.80    3.00
 -12   0   2    4.90    3.70
  12   0  -2    3.50    5.20
  11   0  -2   53.39    7.10
 -11   0   2   68.59    7.70
 -11   0   2   65.79    7.10
 -10   0   2  355.56   27.50
  10   0  -2  365.26   27.10
 -10   0   2  360.46   27.00
 -10   0   2  373.66   27.00
  -9   0   2  104.39   10.10
  -9   0   2  100.29    9.00
   9   0  -2  104.79    9.60
  -8   0   2   47.00    7.30
  -8   0   2   41.30    5.00
   8   0  -2   42.10    6.50
  -8   0   2   35.90    5.10
  -7   0   2   88.39    9.70
   7   0  -2   89.69   11.50
  -7   0   2   85.79    7.50
  -6   0   2  473.85   33.00
   6   0  -2  438.56   33.00
   5   0  -2  121.19    9.40
  -5   0   2  114.09    9.60
  -5   0   2  122.09    9.30
  -4   0   2   33.10    3.50
  -3   0   2  461.75   33.10
  -2   0   2 1450.35  106.99
  -2   0   2 1535.05  107.19
   2   0  -2 1475.95  106.99
   2   0  -2 1538.55  106.99
   1   0  -2 2867.91  200.28
   1   0  -2 2768.82  200.28
  -1   0  -2  169.68   12.70
  -1   0  -2  168.28   12.80
   1   0   2  168.08   12.90
   1   0   2  172.08   12.80
  -2   0  -2  798.52   56.79
   2   0   2  811.92   56.59
  -2   0  -2  765.62   56.59
   2   0   2  772.72   56.79
   3   0   2  454.25   32.90
  -3   0  -2  461.05   32.80
  -4   0  -2 3466.95  247.08
   4   0   2 3493.55  247.08
   5   0   2 3259.87  223.18
  -5   0  -2 3113.99  223.28
  -5   0  -2 3053.59  223.18
   6   0   2  171.18   13.90
   6   0   2  180.08   13.70
  -6   0  -2  179.78   13.50
  -6   0  -2  174.68   13.30
   7   0   2  137.39   11.60
  -7   0  -2  121.89   11.50
  -7   0  -2  119.49   10.10
  -7   0  -2  124.19   10.00
  -8   0  -2  687.43   49.80
  -8   0  -2  685.63   49.90
  -8   0  -2  691.33   50.49
   8   0   2  700.13   50.29
  -9   0  -2  650.63   47.30
  -9   0  -2  650.73   47.30
   9   0   2  637.14   47.50
  -9   0  -2  674.13   47.90
  10   0   2    5.90    3.40
 -10   0  -2    6.90    3.10
 -10   0  -2   11.60    3.40
 -10   0  -2   12.20    3.80
  11   0   2   -2.70    3.30
 -11   0  -2   -3.70    3.30
 -11   0  -2    4.40    3.40
 -11   0  -2    7.40    2.90
 -12   0  -2   -0.10    2.70
 -12   0  -2    6.50    3.00
 -13   0  -2   97.19    8.30
 -14   0  -2   37.40    3.80
 -14  -1   2   34.20    3.90
  14  -1  -2   31.30    6.40
 -13   1   2   90.69    7.80
  13   1  -2   88.49   10.50
 -13   1   2   73.99    9.30
 -13   1   2   90.89    7.90
 -12   1   2   27.90    4.10
  12   1  -2   25.60   10.00
 -12   1   2   21.80    4.30
 -12   1   2   22.20    3.70
 -11  -1   2   40.00    6.70
 -11  -1   2   49.30    6.90
 -11   1   2   50.39    6.40
 -11   1   2   56.09    7.00
  11   1  -2   48.80    6.10
 -11   1   2   47.70    7.10
 -10  -1   2   67.69    7.50
 -10  -1   2   72.89    7.20
 -10  -1   2   62.39    7.90
  -9  -1   2  262.97   19.50
  -9  -1   2  260.87   19.40
   9  -1  -2  252.17   20.00
  -9  -1   2  256.37   20.00
  -9   1   2  256.47   20.20
  -9   1   2  264.57   19.40
   9   1  -2  242.08   20.30
  -9   1   2  253.87   19.40
   8   1  -2  137.89   12.30
   8   1  -2  154.68   12.70
  -8   1   2  148.29   13.20
  -8   1   2  162.48   12.00
  -8   1   2  151.48   12.00
  -7   1   2  608.24   42.40
  -7   1   2  583.14   43.40
   7   1  -2  568.24   43.00
   7   1  -2  590.64   42.30
  -6  -1   2  746.43   59.59
  -6  -1   2  771.92   59.69
   6   1  -2  895.41   59.69
  -6   1   2  866.41   59.79
  -6   1   2  847.52   59.59
   6   1  -2  873.21   59.59
   5   1  -2  354.56   25.70
  -5   1   2  320.97   25.70
   5   1  -2  382.76   25.60
  -4  -1   2 3037.00  189.38
   4   1  -2 2443.96  189.28
  -4   1   2 2517.85  189.28
   3  -1  -2 1888.11  140.19
  -3  -1   2 1931.01  140.29
   3   1  -2 2017.90  140.19
  -3   1   2 2059.19  140.19
   2  -1  -2 2972.70  237.38
   2   1  -2 3714.73  237.48
  -1  -1   2 2512.15  207.38
  -1  -1   2 2606.64  207.48
   1  -1  -2 2547.65  207.18
   1   1  -2 3274.77  207.58
   1   1  -2 3103.29  207.48
  -1   1   2 3241.98  207.38
  -1   1   2 3148.68  207.38
   0  -1   2 3069.79  214.18
   0  -1  -2 3068.79  214.08
   0  -1   2 3360.86  214.18
   0   1  -2 2867.21  214.08
   0   1  -2 2918.41  214.18
   0   1   2 2888.71  214.08
   0   1   2 2927.21  214.08
   1  -1   2  128.29   10.50
  -1  -1  -2  122.59   10.30
   1  -1   2  117.09   10.40
  -1  -1  -2  120.29   10.50
   1   1   2  146.39   10.60
  -1   1  -2  152.88   10.50
  -1   1  -2  152.48   10.50
   1   1   2  149.09   10.40
  -2   1  -2 1761.42  124.89
   2   1   2 1757.32  124.99
   3   1   2 1405.16   98.39
  -3   1  -2 1360.16   98.29
  -4  -1  -2 1511.75  110.59
  -4   1  -2 1492.55  110.49
   4   1   2 1657.43  110.59
  -5  -1  -2    6.40    2.50
  -5  -1  -2    6.50    2.20
  -5   1  -2   14.10    2.50
  -5   1  -2   11.90    2.00
   5   1   2   11.30    2.60
   5   1   2    9.50    2.10
  -6  -1  -2 1382.56   95.49
  -6  -1  -2 1349.56   95.89
  -6  -1  -2 1420.86   95.59
   6   1   2 1324.47   95.49
   6   1   2 1350.66   95.49
  -6   1  -2 1282.97   95.49
  -6   1  -2 1258.97   95.39
   7   1   2   93.79    8.10
   7   1   2  102.29    9.60
  -7   1  -2   93.39    7.90
  -7   1  -2   91.09    8.10
  -7   1  -2   89.99   10.10
   7   1   2   94.49    8.20
  -8  -1  -2  351.46   25.70
  -8  -1  -2  352.76   25.70
   8  -1   2  328.67   26.20
   8  -1   2  305.97   28.50
  -8  -1  -2  343.37   26.40
  -8   1  -2  354.56   25.60
  -8   1  -2  370.56   26.60
   8   1   2  356.26   26.30
  -8   1  -2  360.76   25.70
  -9  -1  -2   68.99    8.50
   9  -1   2   77.49   13.00
   9  -1   2   74.59    8.90
  -9  -1  -2   80.39    7.70
  -9  -1  -2   85.99    8.00
  -9   1  -2   92.69    9.00
   9   1   2   84.19    8.40
  -9   1  -2   72.39    8.50
  -9   1  -2   82.19    7.80
  10  -1   2  101.39    9.60
 -10  -1  -2   82.79    8.60
 -10  -1  -2   91.69    8.00
 -10   1  -2   73.19    7.90
 -10   1  -2   77.19    7.80
 -10   1  -2   74.39    8.70
  10   1   2   77.49    8.10
 -11   1  -2   23.30    4.40
 -11   1  -2   29.10    4.20
  11   1   2   21.60    4.00
 -11   1  -2   27.50    4.00
 -12  -1  -2   58.59    6.60
 -12   1  -2   58.59    6.60
  12   1   2   59.99    6.30
 -12   1  -2   61.49    6.30
  13  -1   2   12.30    4.20
 -13  -1  -2   11.90    2.60
 -14  -1  -2    3.20    1.60
  14  -1   2   -1.90    2.80
 -14   1  -2    4.20    1.70
  14   1   2    5.90    3.40
  14  -2  -2    4.50    3.30
 -14  -2   2    1.80    1.80
  14  -2  -2    0.70    5.40
 -14   2   2    4.80    2.70
 -14   2   2    8.10    2.10
  13  -2  -2   -0.60    3.70
 -13  -2   2    5.60    2.50
  13   2  -2    2.90    5.90
  13   2  -2    3.10    2.50
 -13   2   2    0.30    2.50
 -13   2   2    9.80    3.30
  12  -2  -2   71.89   10.20
 -12  -2   2   81.19    8.00
 -12   2   2   87.09    8.20
 -12   2   2   79.59    7.80
 -12   2   2   91.79    8.50
  11  -2  -2  284.37   24.90
 -11  -2   2  285.27   22.60
  11  -2  -2  269.97   27.30
 -11  -2   2  310.97   23.10
 -11   2   2  313.87   22.70
 -11   2   2  325.17   22.70
  11   2  -2  300.37   22.70
 -11   2   2  312.17   23.10
  10  -2  -2  258.97   19.90
 -10  -2   2  266.37   17.80
 -10   2   2  215.18   17.00
 -10   2   2  197.78   17.50
  10   2  -2  193.18   17.20
 -10   2   2  206.38   17.10
  -9  -2   2   14.30    3.60
   9  -2  -2    8.90    6.40
   9   2  -2    4.20    3.10
  -9   2   2    1.70    4.10
  -9   2   2    3.70    2.80
   9   2  -2    2.50    2.90
  -9   2   2    6.00    2.90
   8   2  -2  385.66   28.50
  -8   2   2  393.76   29.50
   8   2  -2  403.66   28.50
  -8   2   2  378.96   28.60
  -8   2   2  395.66   28.60
   8   2  -2  387.66   29.10
  -7  -2   2   29.10    5.00
   7  -2  -2   33.20    7.80
  -7  -2   2   39.00    5.20
  -7  -2   2   34.20    5.10
   7   2  -2   40.00    4.50
   7   2  -2   39.80    4.40
   7   2  -2   35.00    4.80
  -7   2   2   38.70    4.30
  -7   2   2   36.40    6.60
  -6  -2   2  942.11   78.49
  -6  -2   2  946.01   78.49
  -6   2   2 1156.48   78.39
   6   2  -2 1219.98   78.49
   6   2  -2 1147.69   78.39
  -6   2   2 1177.28   78.49
  -5  -2   2  476.45   37.20
  -5  -2   2  495.15   37.10
  -5   2   2  530.05   37.10
   5   2  -2  554.74   37.10
  -4   2   2  509.35   37.10
   4   2  -2  528.45   37.20
   3  -2  -2 4791.52  370.26
   3   2  -2 5311.67  370.56
   3   2  -2 5448.46  369.96
  -3   2   2 5307.77  369.76
   2  -2  -2 6796.22  502.75
   2   2  -2 7120.09  502.25
   2   2  -2 7334.27  502.95
   1  -2  -2 5545.05  412.56
   1   2  -2 6075.99  412.76
   0  -2  -2  146.39   11.50
   1  -2   2  612.34   48.80
  -1  -2  -2  613.44   49.00
  -1  -2  -2  635.94   49.00
   1   2   2  739.33   49.10
   1   2   2  726.43   49.30
  -1   2  -2  728.73   49.10
  -1   2  -2  726.33   49.10
   2   2   2 3063.99  217.48
  -3   2  -2  671.83   48.80
   3   2   2  696.13   48.90
  -4  -2  -2 1324.27   90.49
  -4  -2  -2 1317.07   89.79
  -4   2  -2 1250.07   89.59
   4   2   2 1219.48   89.69
   4   2   2 1184.38   89.79
  -5   2  -2   55.69   10.50
   5   2   2   67.19    6.40
  -5   2  -2   71.89    5.80
  -5   2  -2   67.59    6.40
   5   2   2   77.79    6.10
  -6  -2  -2  428.66   33.20
  -6  -2  -2  473.75   32.50
  -6  -2  -2  476.15   32.40
  -6  -2  -2  438.16   33.00
  -6   2  -2  441.26   32.20
   6   2   2  435.36   32.30
  -6   2  -2  432.96   32.30
   6   2   2  429.36   33.10
   6   2   2  452.55   32.40
   7  -2   2 1163.38   74.09
   7   2   2  952.20   71.79
  -7   2  -2  970.90   71.79
  -7   2  -2  978.10   71.89
   7   2   2  999.40   72.39
  -7   2  -2  979.50   72.59
   7   2   2  988.10   71.89
  -8  -2  -2 1025.30   70.29
  -8  -2  -2 1016.90   70.79
   8  -2   2 1003.10   71.99
  -8  -2  -2 1016.50   70.29
   8   2   2  929.41   69.99
  -8   2  -2  944.41   70.09
  -8   2  -2  967.80   70.19
  -8   2  -2  982.80   70.89
   8   2   2  949.90   69.99
   8   2   2  951.50   70.69
   9  -2   2  279.37   24.00
  -9  -2  -2  297.27   21.90
  -9  -2  -2  287.77   22.30
  -9  -2  -2  278.27   22.40
   9   2   2  310.27   22.60
  -9   2  -2  291.47   22.50
   9   2   2  288.67   22.20
  -9   2  -2  282.17   21.60
 -10   2  -2   52.59    7.40
  10   2   2   46.90    6.50
 -10   2  -2   53.79    6.30
 -10   2  -2   52.99    6.10
 -11  -2  -2   93.89    8.20
  11  -2   2  103.29   12.00
 -11   2  -2   75.79    7.60
  11   2   2   71.79    7.70
 -11   2  -2   77.29    7.60
 -11   2  -2   67.69    8.20
 -12  -2  -2   17.80    3.60
 -12   2  -2   20.90    3.70
  12   2   2   21.50    3.30
 -12   2  -2   23.80    3.40
 -13  -2  -2   24.00    3.80
  13  -2   2   31.80    6.30
 -14  -2  -2    2.20    1.60
  14  -2   2    1.30    2.80
  14   2   2    2.10    3.80
 -14   2  -2    6.00    1.80
 -14  -3   2  124.29    9.10
  14  -3  -2  128.29   10.50
  14  -3  -2  111.79   10.00
 -14   3   2  111.79    9.10
 -14   3   2  107.39    9.30
  13  -3  -2  198.68   14.50
 -13   3   2  160.48   13.40
  13   3  -2  160.08   12.80
 -13   3   2  162.18   13.20
 -13   3   2  169.78   13.10
  12  -3  -2   23.80    5.60
  12  -3  -2   18.20    5.50
 -12  -3   2   21.50    3.80
  12   3  -2   18.10    3.40
 -12   3   2   26.30    4.00
 -12   3   2   29.00    4.30
 -12   3   2   26.60    3.70
 -11  -3   2   88.29    8.60
  11  -3  -2   80.09   11.10
  11  -3  -2   74.29   10.50
 -11   3   2   89.29    8.30
 -11   3   2   93.29    9.00
  11   3  -2   94.39    8.40
  10   3  -2  475.25   34.00
 -10   3   2  455.55   33.70
 -10   3   2  478.75   33.70
 -10   3   2  455.25   34.20
  10   3  -2  434.26   33.60
  -9   3   2    7.00    4.30
   9   3  -2    6.90    2.60
   9   3  -2    2.90    3.20
  -9   3   2   -0.90    2.60
   9   3  -2    5.40    2.90
  -9   3   2    4.40    2.90
  -8  -3   2  201.88   20.20
  -8   3   2  264.47   20.90
   8   3  -2  282.67   19.50
   8   3  -2  274.87   19.50
  -8   3   2  261.17   19.60
  -8   3   2  263.07   19.50
   8   3  -2  278.27   20.30
   7   3  -2   24.40    3.90
  -7   3   2   27.70    3.90
   7   3  -2   19.40    4.20
   7   3  -2   22.70    3.10
  -7   3   2   23.80    3.50
  -7   3   2    7.00    6.60
  -6  -3   2   88.69    8.30
  -6   3   2   70.89    7.30
   6   3  -2   76.79    6.50
  -6   3   2   70.79    6.50
   6   3  -2   78.09    6.80
   6   3  -2   89.59    9.10
  -5  -3   2 1319.87   94.59
  -5   3   2 1303.17   94.29
   5   3  -2 1347.47   94.49
   5   3  -2 1329.47   94.39
  -4   3   2   96.99    7.50
   4   3  -2   98.49    8.10
   3   3  -2  404.76   28.30
   3   3  -2  382.26   29.30
   2   3  -2 2302.97  158.08
   2   3  -2 2118.79  156.88
   1  -3  -2 3445.76  284.97
   1   3  -2 4568.94  285.57
   0  -3  -2  100.89    9.00
  -1  -3  -2  148.49   12.30
   2   3   2   87.79    6.90
  -2   3  -2   87.89    9.40
  -3   3  -2   32.70    3.10
   3   3   2   27.10    3.40
  -3   3  -2   24.50    5.40
  -4  -3  -2 2510.75  176.48
   4   3   2 2572.24  175.48
  -4   3  -2 2421.66  175.28
  -4   3  -2 2292.67  176.98
   4   3   2 2547.55  175.58
  -5  -3  -2 1593.34  115.19
   5   3   2 1671.93  114.29
  -5   3  -2 1516.95  114.09
  -5   3  -2 1572.64  113.99
   5   3   2 1661.43  114.19
  -6  -3  -2  391.16   33.30
  -6  -3  -2  394.66   33.60
   6  -3   2  398.96   35.00
  -6  -3  -2  394.06   33.30
  -6  -3  -2  379.86   32.90
   6   3   2  505.85   32.70
   6   3   2  504.15   32.60
  -6   3  -2  507.55   32.60
   6   3   2  488.05   33.50
  -6   3  -2  507.85   32.50
   7  -3   2  300.97   24.60
  -7  -3  -2  315.37   25.10
  -7  -3  -2  277.97   23.50
  -7  -3  -2  318.07   23.00
  -7  -3  -2  342.07   22.80
  -7   3  -2  276.47   22.10
  -7   3  -2  273.47   23.50
   7   3   2  309.67   22.20
   7   3   2  299.27   22.90
  -7   3  -2  282.07   22.00
   7   3   2  293.77   22.10
  -8  -3  -2  774.22   55.49
  -8  -3  -2  824.92   54.39
  -8   3  -2  714.73   53.59
  -8   3  -2  726.43   53.59
   8   3   2  735.13   53.59
   8   3   2  729.43   53.59
  -8   3  -2  716.03   54.39
   8   3   2  746.23   54.19
   9  -3   2  241.88   18.30
   9   3   2  200.48   16.20
   9   3   2  192.98   15.70
  -9   3  -2  201.08   16.70
  -9   3  -2  195.08   15.60
   9   3   2  190.38   15.40
  -9   3  -2  195.18   15.60
 -10   3  -2  181.98   16.40
 -10   3  -2  192.48   15.30
  10   3   2  175.18   14.80
 -10   3  -2  185.78   14.40
  11  -3   2   20.80    6.00
  11   3   2   31.60    5.20
 -11   3  -2   34.60    4.80
 -11   3  -2   41.30    5.30
 -11   3  -2   33.30    5.10
  12  -3   2   48.00    8.60
  12  -3   2   46.20    9.00
 -12  -3  -2   46.70    5.50
 -12   3  -2   40.10    5.60
  12   3   2   44.30    5.20
 -12   3  -2   46.60    5.40
 -13  -3  -2    3.70    2.00
  13  -3   2    3.80    3.40
 -13   3  -2    3.10    2.20
  13   3   2    6.60    2.10
 -13   3  -2    0.70    2.80
 -13   3  -2    2.00    5.10
  14  -4  -2    2.00    2.80
 -14   4   2    4.70    2.00
 -14   4   2    2.90    2.10
  13  -4  -2    4.90    4.50
  13  -4  -2    3.20    3.60
 -13   4   2    5.40    2.90
  13   4  -2    6.70    2.10
 -13   4   2    1.20    2.30
 -13   4   2    4.90    2.60
  12  -4  -2   18.30    5.60
 -12  -4   2   19.40    3.60
 -12   4   2   24.80    4.00
 -12   4   2   31.20    4.80
 -12   4   2   27.70    3.90
  12   4  -2   26.10    4.30
 -11  -4   2   14.80    3.70
  11  -4  -2   15.10    4.70
  11  -4  -2   12.40    5.40
 -11   4   2   17.90    3.40
  11   4  -2   18.90    3.60
 -11   4   2   16.50    4.20
  10  -4  -2 1172.48   78.99
  10  -4  -2 1182.68   79.69
 -10  -4   2 1136.29   78.19
 -10   4   2 1000.90   78.09
  10   4  -2 1038.80   77.39
  10   4  -2 1036.30   77.99
 -10   4   2 1061.19   77.79
 -10   4   2 1048.70   77.69
   9  -4  -2  659.53   47.90
  -9  -4   2  656.93   46.90
   9  -4  -2  657.23   48.70
  -9   4   2  618.64   47.10
  -9   4   2  641.44   46.50
  -9   4   2  622.74   46.30
   9   4  -2  657.63   46.30
   9   4  -2  621.04   46.80
  -8  -4   2  601.24   45.00
   8  -4  -2  664.13   46.60
  -8  -4   2  660.93   44.90
  -8   4   2  573.64   45.00
   8   4  -2  585.94   44.40
  -8   4   2  584.44   44.00
   8   4  -2  593.94   43.90
  -8   4   2  594.04   43.90
   8   4  -2  619.44   43.90
   7  -4  -2   44.50    8.80
  -7  -4   2   33.70    6.20
  -7  -4   2   43.20    6.80
   7  -4  -2   45.30    7.80
  -7   4   2   41.40    4.60
   7   4  -2   30.40    4.40
  -7   4   2   32.60    5.30
   7   4  -2   40.00    5.30
   7   4  -2   37.10    4.70
   6   4  -2  129.19   10.30
   6   4  -2  132.49   10.20
   6   4  -2  132.59   11.90
  -6   4   2  135.39   10.10
  -6   4   2  120.99   10.90
   5   4  -2  109.99    8.50
  -5   4   2  104.59    8.30
   4   4  -2 1974.50  136.19
   4   4  -2 1955.00  136.29
  -4   4   2 1815.42  135.89
   3  -4  -2 3099.99  230.58
   3   4  -2 3386.96  229.58
   3   4  -2 3213.78  230.98
   2  -4  -2 4277.37  303.97
   2   4  -2 4251.27  302.77
   2   4  -2 4275.97  304.47
   1  -4  -2 3214.98  203.68
   1   4  -2 2723.53  203.88
   1   4  -2 2610.14  202.08
   0  -4  -2  647.74   47.60
   1   4   2  219.28   16.00
  -2  -4  -2 2344.27  173.08
   2   4   2 2490.75  171.68
  -3  -4  -2  594.44   45.60
  -3   4  -2  590.04   44.00
   3   4   2  618.34   44.50
   3   4   2  664.03   44.30
  -4  -4  -2  159.78   13.90
   4   4   2  156.08   12.10
   4   4   2  164.18   12.40
  -5   4  -2   44.50    5.80
  -5   4  -2   49.30    4.60
   5   4   2   53.49    5.10
   5   4   2   56.49    5.50
   6  -4   2   41.50    9.30
  -6  -4  -2   38.10    8.30
  -6  -4  -2   41.70    7.80
  -6  -4  -2   44.70    6.00
  -6  -4  -2   52.69    9.90
   6   4   2   50.09    5.30
  -6   4  -2   44.90    4.60
   6   4   2   44.50    7.10
  -6   4  -2   46.70    5.50
   6   4   2   45.10    5.00
   7   4   2  227.88   18.20
  -7   4  -2  238.28   18.20
  -7   4  -2  247.38   18.10
   7   4   2  254.87   19.20
  -7   4  -2  245.38   20.20
   7   4   2  243.48   18.30
   8   4   2   34.10    4.90
   8   4   2   31.90    4.80
  -8   4  -2   28.60    4.00
   8   4   2   28.40    4.00
  -8   4  -2   25.20    5.60
   9   4   2  452.85   32.50
   9   4   2  451.55   33.20
   9   4   2  444.56   32.50
  -9   4  -2  429.96   32.50
  -9   4  -2  454.05   33.40
  -9   4  -2  440.96   32.60
  10   4   2   51.49    6.80
 -10   4  -2   58.19    6.30
 -10   4  -2   63.19    6.50
  10   4   2   59.59    6.40
 -10   4  -2   53.49    7.50
  11  -4   2   55.69    9.00
 -11   4  -2   67.59    6.70
  11   4   2   60.59    6.70
 -11   4  -2   69.39    6.70
  12  -4   2   74.09    8.80
  12  -4   2   59.99    9.10
 -12  -4  -2   64.89    6.90
  12   4   2   79.29    6.80
 -12   4  -2   75.79    7.30
 -12   4  -2   77.79    7.10
 -12   4  -2   86.69    7.00
 -13  -4  -2   11.90    2.70
  13  -4   2    7.00    3.40
  13   4   2    1.80    1.80
 -13   4  -2    2.50    2.30
 -13   4  -2    5.30    2.10
  13  -5  -2   47.70    6.70
  13   5  -2   40.80    4.30
 -13   5   2   36.50    5.70
 -13   5   2   42.90    5.80
 -13   5   2   42.60    5.00
  12  -5  -2   17.30    5.00
 -12  -5   2   25.30    3.90
  12  -5  -2   26.80    5.70
  12  -5  -2   27.10    5.90
  12   5  -2   27.00    4.10
 -12   5   2   29.60    3.90
 -12   5   2   37.80    5.40
 -12   5   2   35.00    4.70
  11  -5  -2  214.18   17.10
  11  -5  -2  194.18   21.20
  11  -5  -2  189.38   17.30
 -11   5   2  191.38   15.10
  11   5  -2  196.28   15.30
  11   5  -2  187.68   15.70
 -11   5   2  185.18   16.60
  10   5  -2   43.90    4.90
 -10   5   2   37.00    5.50
  10   5  -2   38.10    5.70
 -10   5   2   33.50    5.90
  10   5  -2   37.30    6.00
 -10   5   2   39.80    5.80
   9  -5  -2   55.09   10.80
  -8  -5   2   86.29   10.30
  -8  -5   2   83.99   11.00
   8  -5  -2   90.49   13.10
  -8   5   2  119.59    9.10
  -8   5   2  114.09    9.40
   8   5  -2  118.59   10.10
   8   5  -2  116.29    9.00
   7  -5  -2  289.07   25.10
  -7  -5   2  290.37   24.10
  -7  -5   2  283.07   23.90
   7  -5  -2  278.67   25.70
   7   5  -2  321.57   22.90
  -7   5   2  335.47   22.80
   7   5  -2  330.37   23.80
   7   5  -2  325.87   23.00
  -7   5   2  333.07   23.20
   6  -5  -2   20.30    5.30
  -6  -5   2   23.00    5.10
   6  -5  -2   26.50    6.90
  -6  -5   2   25.20    6.00
  -6  -5   2   25.00    5.00
   5  -5  -2  574.64   41.40
  -5  -5   2  563.64   40.10
   5  -5  -2  521.65   42.00
  -5  -5   2  569.74   40.10
   5  -5  -2  563.44   40.70
   5   5  -2  439.86   38.70
   4   5  -2 1305.47   93.09
   4   5  -2 1307.07   93.19
   3  -5  -2 3393.86  221.98
   3   5  -2 2944.41  220.58
   3   5  -2 2977.40  220.48
   2  -5  -2  489.95   38.20
   2   5  -2  533.05   36.70
   0  -5  -2  206.18   17.20
  -1  -5  -2  267.17   23.50
   1   5   2  330.17   21.70
   3   5   2  816.02   56.09
   3   5   2  805.82   56.29
  -3   5  -2  728.63   55.79
  -4  -5  -2  973.20   73.39
   4  -5   2  967.90   73.79
  -4  -5  -2 1018.60   73.59
  -4  -5  -2  979.00   73.09
   4   5   2 1045.40   71.89
   4   5   2 1037.70   71.79
  -4   5  -2 1006.40   71.49
  -5  -5  -2   67.59   10.10
  -5  -5  -2   73.19   10.90
  -5  -5  -2   84.19    8.80
  -5  -5  -2   84.49    9.50
   5   5   2   61.19    6.20
  -5   5  -2   48.10    7.30
   5   5   2   68.99    6.50
   5   5   2   77.29    9.50
  -5   5  -2   59.79    5.80
  -6  -5  -2  344.27   26.00
  -6  -5  -2  348.17   26.60
  -6  -5  -2  332.17   26.50
  -6  -5  -2  318.97   26.00
  -6  -5  -2  337.87   27.10
   6  -5   2  336.07   27.00
   6   5   2  339.87   24.60
  -6   5  -2  319.47   24.60
   6   5   2  329.27   25.40
  -6   5  -2  322.27   24.30
   6   5   2  340.67   24.70
  -7  -5  -2  179.38   16.00
   7  -5   2  169.28   17.40
  -7  -5  -2  156.18   16.10
  -7   5  -2  204.78   14.80
   7   5   2  204.68   14.80
   7   5   2  194.98   14.80
  -7   5  -2  199.98   14.50
   7   5   2  207.38   15.70
   8   5   2  142.59   11.80
   8   5   2  146.59   11.70
  -8   5  -2  136.49   11.80
   8   5   2  148.29   12.70
  -8   5  -2  152.78   11.70
  -8   5  -2  154.28   14.40
  -9   5  -2   53.09    5.90
   9   5   2   50.79    5.70
   9   5   2   45.80    6.70
  -9   5  -2   43.10    6.40
   9   5   2   49.80    5.70
 -10   5  -2   24.40    4.60
  10   5   2   15.70    4.10
 -10   5  -2   17.70    3.40
 -10   5  -2   17.70    3.30
  10   5   2   17.20    3.10
  10   5   2   15.10    3.70
 -11   5  -2  110.19    9.50
 -11   5  -2  113.89    9.40
  11   5   2  111.39    9.50
 -11   5  -2  108.69   10.00
  12  -5   2    8.40    4.10
  12  -5   2    9.80    3.60
 -12   5  -2    9.80    2.80
 -12   5  -2    7.10    2.80
  12   5   2   12.20    2.50
 -12   5  -2   13.30    2.70
  13  -5   2   25.70    4.20
 -13   5  -2   18.30    3.00
 -13   5  -2   28.50    3.60
  13   5   2   22.10    2.90
  13   6  -2   18.50    2.80
 -13   6   2   16.70    3.40
 -13   6   2   17.70    2.60
  12  -6  -2   58.89    9.40
  12  -6  -2   56.29    8.00
  12  -6  -2   58.59    7.20
 -12   6   2   78.59    7.50
 -12   6   2   72.39    6.50
  12   6  -2   74.59    6.20
 -12   6   2   72.89    6.90
  11  -6  -2   47.40    8.90
  11  -6  -2   56.79    7.30
  11  -6  -2   61.09    9.10
  11   6  -2   48.30    5.50
 -11   6   2   49.40    7.50
 -11   6   2   50.49    5.90
  11   6  -2   42.60    5.90
  10  -6  -2   73.79   10.70
 -10  -6   2   54.29    8.70
  10   6  -2   50.49    6.40
 -10   6   2   53.39    6.30
  10   6  -2   46.80    6.00
 -10   6   2   43.40    7.10
 -10   6   2   45.10    6.00
  10   6  -2   51.09    5.50
  -9   6   2   54.49    6.20
   9   6  -2   52.29    7.00
   9   6  -2   58.39    6.20
   9   6  -2   60.19    6.10
  -9   6   2   64.09    6.90
   8   6  -2  246.38   18.70
  -8   6   2  238.58   18.90
  -8   6   2  250.27   18.60
   8   6  -2  241.08   18.60
   8   6  -2  264.27   19.40
   7  -6  -2  118.99   14.30
  -7   6   2   92.09    7.90
  -7   6   2   77.89    8.80
   7   6  -2   87.59    8.00
   7   6  -2   85.69    7.90
   7   6  -2   94.99    9.30
  -6  -6   2  325.67   24.80
   6  -6  -2  317.87   27.50
  -5  -6   2   40.50    6.10
  -5  -6   2   43.60    8.00
   5  -6  -2   50.89    8.30
   5  -6  -2   42.40    7.10
   5  -6  -2   52.19    8.80
   4  -6  -2  391.66   31.60
  -4  -6   2  388.26   30.90
   4  -6  -2  363.36   32.50
  -4  -6   2  401.36   31.10
   4  -6  -2  411.36   32.40
   4   6  -2  444.36   29.70
   4   6  -2  440.36   29.50
   3   6  -2  121.49    9.50
   3   6  -2  124.29   10.20
   2  -6  -2 2414.26  167.18
   2   6  -2 2238.78  165.18
   0  -6  -2 1495.55  108.39
   1   6   2 1592.44  113.19
  -2  -6  -2 1226.38   89.39
  -2  -6  -2 1217.18   89.59
  -2  -6  -2 1242.78   89.79
   2   6   2 1225.08   87.69
   2   6   2 1239.58   88.49
  -3  -6  -2 1629.94  122.29
   3  -6   2 1622.34  122.89
  -3  -6  -2 1670.63  122.29
  -3  -6  -2 1682.43  123.19
   3   6   2 1785.72  121.09
   3   6   2 1809.02  121.29
   4  -6   2  301.97   25.70
   4  -6   2  299.27   23.20
  -4  -6  -2  305.67   23.10
  -4  -6  -2  275.17   22.30
  -4  -6  -2  300.17   22.00
  -4  -6  -2  265.17   23.00
  -4  -6  -2  284.87   22.20
  -4   6  -2  238.48   19.80
   4   6   2  246.48   20.10
   4   6   2  239.68   20.30
   4   6   2  265.17   23.00
   5  -6   2  614.14   46.60
  -5  -6  -2  626.34   45.70
  -5  -6  -2  587.14   46.00
  -5  -6  -2  579.14   46.70
   5  -6   2  628.54   47.60
  -5  -6  -2  586.04   45.60
   5   6   2  667.73   45.50
   5   6   2  624.14   44.60
   5   6   2  642.64   44.50
  -5   6  -2  613.34   44.20
  -6  -6  -2   15.40    7.70
   6  -6   2   19.30    5.80
   6  -6   2   26.70    8.30
  -6  -6  -2   27.00    7.40
  -6  -6  -2   21.30    5.00
  -6  -6  -2   18.60    5.20
  -6   6  -2   36.90    5.60
  -7  -6  -2  341.97   28.00
  -7  -6  -2  320.67   27.70
  -7  -6  -2  339.07   28.30
   7  -6   2  368.76   29.10
   7  -6   2  383.56   30.30
  -7   6  -2  392.26   26.90
  -7   6  -2  335.77   27.10
   7   6   2  379.26   26.90
   7   6   2  389.16   27.00
   7   6   2  390.66   27.60
   8  -6   2   76.79   12.70
  -8  -6  -2   63.79    9.50
   8  -6   2   74.79   10.60
  -8  -6  -2   82.59    9.10
  -8   6  -2   76.59    7.00
   8   6   2   67.29    7.00
   8   6   2   82.29    8.20
  -8   6  -2   69.99    7.40
   8   6   2   61.09    7.00
   9  -6   2  206.88   18.50
   9  -6   2  209.18   20.10
  -9   6  -2  218.28   16.70
  -9   6  -2  203.58   18.00
   9   6   2  224.28   16.50
   9   6   2  226.48   17.20
  -9   6  -2  221.48   16.50
   9   6   2  219.48   16.50
  10  -6   2   11.40    5.70
  10  -6   2    9.70    4.60
  10   6   2    0.70    3.30
 -10   6  -2   -4.60    4.10
 -10   6  -2    1.80    2.70
  10   6   2    0.10    2.80
 -10   6  -2    1.10    2.60
  10   6   2    0.30    2.40
  11  -6   2   34.50    7.10
 -11   6  -2   15.10    3.30
  11   6   2   15.20    3.10
 -11   6  -2   19.60    3.10
 -11   6  -2   19.50    3.90
  12  -6   2   28.80    5.10
  12  -6   2   30.60    5.40
  12   6   2   38.90    4.00
 -12   6  -2   41.50    5.30
 -12   6  -2   33.30    4.40
 -12   6  -2   38.30    4.90
  12  -7  -2    7.00    3.60
  12  -7  -2    7.90    2.70
  12   7  -2   11.10    2.30
 -12   7   2    5.10    2.90
  11  -7  -2   49.20    6.70
  11  -7  -2   51.89    9.80
  11  -7  -2   62.49    8.10
  11   7  -2   55.19    5.60
  11   7  -2   49.90    5.40
 -11   7   2   51.09    6.10
 -11   7   2   51.89    5.90
  10  -7  -2   31.10    6.90
 -10   7   2   14.40    3.50
 -10   7   2   21.90    3.50
  10   7  -2   18.00    3.30
  10   7  -2   18.20    3.60
  10   7  -2   15.30    2.90
   9  -7  -2   61.09   11.40
   9  -7  -2   60.39    9.80
   9   7  -2   88.79    7.30
   9   7  -2   78.39    7.30
   9   7  -2   86.09    8.20
  -9   7   2   81.29    8.00
  -9   7   2   81.49    7.40
   8   7  -2   48.60    6.40
  -8   7   2   44.90    5.40
   8   7  -2   40.40    5.40
  -8   7   2   41.90    6.70
   8   7  -2   43.70    5.40
  -7  -7   2   96.79   10.90
   7  -7  -2   91.49   13.60
   7  -7  -2  101.49   12.40
   7  -7  -2   94.59   14.40
   7   7  -2  135.59    9.80
  -7   7   2  114.29   11.10
   7   7  -2  136.19   10.80
  -7   7   2  134.89    9.80
   7   7  -2  129.99    9.90
   6  -7  -2  588.74   47.70
  -6  -7   2  568.74   45.70
   6  -7  -2  594.64   47.30
  -6  -7   2  587.54   46.10
   6  -7  -2  586.74   46.80
   6   7  -2  665.43   45.20
   6   7  -2  667.23   45.20
  -6   7   2  660.73   44.90
   6   7  -2  696.73   45.90
   5  -7  -2  372.86   28.30
  -5  -7   2  370.26   27.60
  -5  -7   2  358.36   27.40
   5  -7  -2  369.16   29.00
   5  -7  -2  361.66   29.40
   5   7  -2  340.47   26.20
   5   7  -2  358.86   27.20
   5   7  -2  340.57   26.10
  -5   7   2  340.77   25.90
  -4  -7   2  492.55   37.50
   4  -7  -2  485.65   39.30
   4  -7  -2  493.65   38.30
   4  -7  -2  483.65   38.70
   4  -7  -2  509.45   39.50
  -4  -7   2  482.85   37.60
   4   7  -2  538.45   36.40
   4   7  -2  513.85   37.90
   4   7  -2  521.35   36.50
   3  -7  -2   99.39   13.70
   3  -7  -2   88.89   11.60
   3  -7  -2   97.29   12.80
  -3  -7   2   90.49   10.40
   3  -7  -2   93.29   13.00
  -3  -7   2   97.09   10.20
   2  -7  -2  591.74   45.00
  -2  -7   2  578.54   43.80
  -2  -7   2  541.85   44.20
   2  -7  -2  595.94   45.10
   2  -7  -2  592.74   44.70
   2  -7  -2  576.24   44.60
   2  -7  -2  599.34   45.00
   2   7  -2  665.83   43.70
  -1  -7   2  997.70   71.99
   1  -7  -2 1020.70   72.79
   1  -7  -2  980.90   72.89
   1  -7  -2 1032.20   72.59
   1  -7  -2 1055.49   73.29
   1   7  -2  866.31   70.59
   0  -7  -2   44.40    8.70
   0  -7  -2   50.29   10.40
   0  -7  -2   49.70    9.00
   0  -7  -2   54.79    9.90
   0  -7   2   48.80    9.70
  -1  -7  -2   53.49    9.60
  -1  -7  -2   56.79    9.00
  -1  -7  -2   53.99    9.20
  -1  -7  -2   50.69    7.70
   1  -7   2   55.19    8.80
  -2  -7  -2  330.07   25.80
  -2  -7  -2  317.77   25.50
  -2  -7  -2  327.67   26.50
  -2  -7  -2  326.97   26.80
   2  -7   2  312.37   27.30
  -2  -7  -2  333.17   26.00
  -3  -7  -2  374.86   30.10
   3  -7   2  350.76   32.40
  -3  -7  -2  392.26   28.80
  -3  -7  -2  381.16   29.00
  -3  -7  -2  360.76   29.10
  -3  -7  -2  365.46   29.90
   3  -7   2  381.46   29.90
   4  -7   2   57.39   10.60
  -4  -7  -2   64.29    8.60
  -4  -7  -2   63.99    9.40
  -4  -7  -2   50.99   10.60
   4  -7   2   63.49   10.40
  -4  -7  -2   59.79    8.20
  -4  -7  -2   61.39   10.80
   5  -7   2   17.50    5.60
  -5  -7  -2   13.30    5.10
   5  -7   2   24.60    8.00
  -5  -7  -2   15.50    6.80
  -5  -7  -2   13.80    4.40
   5   7   2    6.30    4.50
   6   7   2    4.00    2.70
   6   7   2    1.40    3.60
   6   7   2    0.40    2.80
  -6   7  -2    4.80    2.50
  -6   7  -2    6.80    3.80
   7   7   2  170.08   13.60
  -7   7  -2  177.48   13.30
   7   7   2  173.18   13.50
  -7   7  -2  171.28   13.80
   7   7   2  166.28   14.40
   8   7   2   80.59    8.90
   8   7   2   87.39    8.20
   8   7   2   90.69    8.10
  -8   7  -2   99.89    8.10
  -8   7  -2   86.69    9.60
  -9   7  -2   59.79    6.50
   9   7   2   62.39    7.00
   9   7   2   53.59    6.00
  -9   7  -2   59.39    6.30
   9   7   2   60.29    6.20
  10  -7   2   -2.00    4.70
  10  -7   2    0.90    3.90
  10   7   2    3.00    2.70
 -10   7  -2    3.70    2.60
 -10   7  -2    1.70    2.60
  10   7   2    3.20    2.30
  10   7   2    1.70    3.20
  11  -7   2    4.80    3.40
  11  -7   2    4.00    4.00
  11   7   2    7.10    2.40
  11   7   2    7.10    4.00
 -11   7  -2    4.30    2.70
 -11   7  -2    9.10    2.50
  12  -7   2    6.10    2.60
  12  -7   2   10.60    3.40
 -12   7  -2    3.60    2.00
  12   7   2    4.20    1.80
  12  -8  -2   24.50    4.00
  12  -8  -2   26.10    5.20
  12   8  -2   18.00    3.00
 -12   8   2   16.10    2.70
  11  -8  -2   11.50    4.10
  11  -8  -2    9.50    3.10
  11   8  -2    1.10    2.00
  11   8  -2    3.30    2.20
 -11   8   2   -2.20    2.80
  10  -8  -2    7.30    6.30
  10  -8  -2    6.60    4.70
  10   8  -2   15.40    2.60
 -10   8   2   18.70    3.30
  10   8  -2   23.40    3.20
  10   8  -2   18.70    3.30
   9  -8  -2   79.99   10.50
   9  -8  -2   81.09    9.00
   9  -8  -2   81.29   11.40
   9   8  -2   61.59    6.40
   9   8  -2   62.59    7.00
  -9   8   2   55.89    7.30
  -9   8   2   62.99    6.80
   9   8  -2   59.99    6.40
   8  -8  -2   41.20    8.10
   8  -8  -2   36.30    7.30
  -8  -8   2   36.60    6.50
  -8   8   2   30.90    5.00
   8   8  -2   24.60    3.70
  -8   8   2   38.50    5.10
   8   8  -2   25.50    3.90
   8   8  -2   27.40    4.40
   7  -8  -2   37.40    7.60
   7   8  -2   19.00    3.30
   7   8  -2   20.10    3.20
   7   8  -2   16.00    3.90
  -7   8   2   22.90    3.40
  -6  -8   2   83.09    9.20
   6  -8  -2   77.99   12.10
  -6  -8   2   71.79    8.70
   6  -8  -2   86.39   10.60
   6  -8  -2   80.59   12.40
  -5  -8   2   69.39    8.00
   5  -8  -2   73.19   11.90
   5  -8  -2   77.79   11.20
   5  -8  -2   69.59    9.60
  -5  -8   2   71.49    8.70
   5   8  -2   49.70    6.00
   5   8  -2   59.99    7.30
   5   8  -2   48.60    6.20
   4  -8  -2  118.29   12.90
   4  -8  -2  140.09   15.30
  -4  -8   2  130.59   12.20
   4  -8  -2  114.19   14.40
   4  -8  -2  135.09   14.70
   3  -8  -2  718.23   53.59
   3  -8  -2  713.93   53.09
   3  -8  -2  721.23   53.19
  -3  -8   2  693.63   52.49
  -3  -8   2  655.23   53.29
   3  -8  -2  681.03   53.49
   3   8  -2  768.52   51.39
   3   8  -2  764.82   51.59
   2  -8  -2   38.60    7.80
  -2  -8   2   37.30    8.40
   2  -8  -2   42.40    7.60
   2  -8  -2   46.00    7.30
  -2  -8   2   41.60    7.70
   2  -8  -2   37.80    6.90
   2   8  -2   54.29    4.80
   2   8  -2   56.99    6.70
   1  -8  -2  125.29   14.20
   1  -8  -2  119.59   14.20
  -1  -8   2  130.89   12.40
   1  -8  -2  134.69   13.60
  -1  -8   2  116.09   13.30
   1  -8  -2  139.19   13.40
   0  -8  -2  126.69   14.10
   0  -8  -2  124.39   12.80
   0  -8   2  102.69   12.10
   0  -8  -2  127.29   13.10
   0  -8  -2  143.69   14.70
  -1  -8  -2  452.25   34.60
  -1  -8  -2  457.85   34.70
  -1  -8  -2  436.96   35.20
   1  -8   2  440.56   34.30
  -1  -8  -2  431.16   36.00
   1  -8   2  433.56   36.10
   1   8   2  518.15   32.80
   2  -8   2 1182.38   84.29
  -2  -8  -2 1183.28   83.79
   2  -8   2 1106.59   83.29
  -2  -8  -2 1167.18   85.39
  -2  -8  -2 1166.88   83.69
  -2  -8  -2 1109.29   83.69
   2   8   2 1155.08   82.29
   3  -8   2   77.99   11.10
  -3  -8  -2   57.69   12.00
  -3  -8  -2   65.09   11.70
   3  -8   2   74.09   11.70
  -3  -8  -2   73.69    9.40
  -3  -8  -2   68.19    9.80
   3   8   2   79.09    7.50
   3   8   2   82.89    6.80
  -4  -8  -2   60.29    8.20
  -4  -8  -2   52.79    8.20
   4  -8   2   58.19    9.80
  -4  -8  -2   79.79   11.60
  -4  -8  -2   43.80    8.90
   4  -8   2   57.69   10.50
  -5  -8  -2   87.19    9.90
   5  -8   2   91.19   11.10
  -5  -8  -2   64.39   12.20
   5  -8   2   96.49   14.40
  -5  -8  -2   82.79    9.70
  -6  -8  -2  312.17   24.80
   6  -8   2  314.17   25.90
  -6  -8  -2  344.47   25.20
   6  -8   2  302.87   27.40
   6   8   2  324.07   24.60
  -6   8  -2  314.27   23.50
   6   8   2  317.07   23.90
   6   8   2  330.97   23.80
  -7  -8  -2   15.10    4.10
   7  -8   2   20.00    5.40
  -7  -8  -2   15.10    4.30
   7  -8   2   18.70    7.20
   7   8   2   27.20    4.10
   7   8   2   29.20    4.30
   7   8   2   29.60    4.70
   8   8   2   29.40    4.50
  -8   8  -2   32.10    4.30
   8   8   2   31.80    4.80
  -8   8  -2   31.40    5.00
   8   8   2   31.80    4.90
   9  -8   2   15.00    5.80
  -9  -8  -2    9.60    3.90
   9   8   2    4.10    2.30
  -9   8  -2    6.10    2.80
   9   8   2    6.60    2.70
  -9   8  -2    3.80    3.00
   9   8   2    1.80    2.80
  10  -8   2    8.70    4.50
  10   8   2    1.90    2.10
 -10   8  -2   -1.80    2.50
 -10   8  -2    2.90    2.60
  10   8   2    0.40    3.10
  10   8   2    3.60    2.30
  11  -8   2   44.70    6.80
  11  -8   2   52.29    6.00
 -11   8  -2   51.09    5.30
 -11   8  -2   43.40    6.10
  11   8   2   50.19    4.90
  11  -9  -2  111.19    8.80
  11   9  -2   91.69    7.20
  11   9  -2   76.79    7.50
 -11   9   2   72.59    7.90
  10  -9  -2  142.39   10.80
  10  -9  -2  136.79   11.70
  10   9  -2  119.79    9.40
  10   9  -2  123.39    9.70
  10   9  -2  108.79   10.10
 -10   9   2  108.79   10.40
 -10   9   2  108.79   10.40
   9   9  -2   38.80    5.10
  -9   9   2   32.70    4.80
   9   9  -2   36.40    4.50
   8  -9  -2  118.79   15.70
   8   9  -2  171.78   12.70
   8   9  -2  169.18   12.80
  -8   9   2  169.18   13.10
   8   9  -2  179.78   13.60
   7  -9  -2  124.29   15.50
  -7  -9   2  136.69   13.10
   7  -9  -2  129.39   14.30
   7  -9  -2  135.69   15.90
  -7   9   2  166.08   12.50
   7   9  -2  176.38   13.10
   7   9  -2  176.08   12.30
   7   9  -2  180.88   12.40
  -6  -9   2  107.29   10.90
  -6  -9   2  105.19   11.00
   6  -9  -2  102.59   13.70
   6  -9  -2  116.09   14.00
   6  -9  -2  117.19   12.20
   6   9  -2  125.39   10.90
   6   9  -2  120.49    9.50
   6   9  -2  127.59   10.40
   5  -9  -2    7.50    5.70
  -5  -9   2    3.50    3.80
   5  -9  -2    6.80    4.70
  -5  -9   2   10.10    4.10
   5  -9  -2   11.30    6.00
   5   9  -2   17.70    4.70
   5   9  -2   10.30    2.70
   5   9  -2    9.90    2.80
   4  -9  -2   67.69   11.50
   4  -9  -2   61.09    9.20
   4  -9  -2   75.49   10.90
   4  -9  -2   55.59    8.50
  -4  -9   2   68.09    8.40
  -4  -9   2   61.29    8.50
  -3  -9   2  216.28   16.90
   3  -9  -2  198.68   17.20
   3  -9  -2  199.08   18.10
   3  -9  -2  204.68   18.50
  -3  -9   2  209.68   16.70
   3  -9  -2  192.48   17.70
   3   9  -2  161.78   15.10
   2  -9  -2   26.70    5.80
   2  -9  -2   24.90    6.30
   2  -9  -2   21.70    6.50
   2  -9  -2   31.40    6.50
  -2  -9   2   23.60    5.60
  -2  -9   2   28.10    5.20
   1  -9  -2  200.78   17.00
  -1  -9   2  179.08   16.40
  -1  -9   2  189.78   15.90
   1  -9  -2  188.38   16.70
   1  -9  -2  170.68   17.70
   0  -9  -2   64.59    9.70
   0  -9  -2   65.39    9.70
   0  -9  -2   68.19   11.40
   0  -9   2   63.69   10.70
   0  -9   2   65.99    8.90
  -1  -9  -2   54.79    8.10
   1  -9   2   42.40   13.00
   1  -9   2   44.60    6.60
  -1  -9  -2   57.69    8.20
  -1  -9  -2   48.00    8.80
   1   9   2   39.40    5.30
   2  -9   2   82.89   12.70
  -2  -9  -2  105.39   11.20
   2  -9   2   99.09   12.40
  -2  -9  -2  103.59   10.60
  -3  -9  -2   85.09   12.40
  -3  -9  -2   68.79    9.90
  -3  -9  -2   72.09    9.70
   3  -9   2   60.99   11.00
   3   9   2   96.29    8.20
   3   9   2  100.39    7.60
   4  -9   2  215.18   21.30
  -4  -9  -2  226.28   17.10
  -4  -9  -2  210.58   16.90
   4  -9   2  221.88   18.00
   4   9   2  174.58   15.30
   4   9   2  170.08   15.50
  -5  -9  -2  237.78   20.30
  -5  -9  -2  242.38   20.60
   5  -9   2  245.58   23.50
   5  -9   2  250.57   21.40
  -5   9  -2  246.48   18.90
   5   9   2  277.87   20.50
   5   9   2  273.37   19.40
   5   9   2  271.07   19.30
   6   9   2   51.89    6.20
   6   9   2   49.80    5.90
  -6   9  -2   60.69    6.10
   6   9   2   51.79    7.40
   7  -9   2   20.30    6.90
   7  -9   2   16.10    5.30
  -7  -9  -2   11.50    3.60
  -7  -9  -2   15.50    4.20
   7   9   2   16.10    3.10
  -7   9  -2   19.50    4.40
   7   9   2   16.40    3.10
   7   9   2   16.30    3.90
  -7   9  -2   16.50    3.30
   8   9   2   48.30    6.10
  -8   9  -2   41.90    6.80
  -8   9  -2   63.09    6.10
   8   9   2   47.20    5.50
   8   9   2   49.40    5.40
  -9  -9  -2   31.90    6.10
   9  -9   2   33.10    7.00
   9  -9   2   39.90    8.50
   9   9   2   49.30    4.90
   9   9   2   47.30    5.30
   9   9   2   56.59    5.40
  -9   9  -2   51.49    6.20
  -9   9  -2   40.60    5.60
  10  -9   2   37.50    7.20
  10  -9   2   48.50    6.20
 -10   9  -2   46.30    5.90
  10   9   2   42.40    4.70
  10   9   2   43.70    4.50
 -10   9  -2   40.00    5.40
  10 -10  -2    3.90    3.30
  10 -10  -2    3.30    2.40
  10  10  -2    0.50    1.90
  10  10  -2   -1.20    1.60
   9 -10  -2   18.00    3.70
   9 -10  -2   10.20    4.30
  -9 -10   2   15.80    3.10
  -9  10   2   21.20    5.10
   8 -10  -2   72.29    8.20
   8 -10  -2   68.79    9.70
  -8 -10   2   64.79    7.50
   8  10  -2   84.59    7.70
   8  10  -2   84.49    7.30
   7 -10  -2  156.48   16.70
   7 -10  -2  147.79   16.40
   7  10  -2  206.88   14.00
   7  10  -2  182.88   14.60
   7  10  -2  203.68   14.00
  -6 -10   2    9.00    3.70
   6 -10  -2    1.30    5.50
   6 -10  -2    1.70    5.50
  -6 -10   2    5.00    3.40
   6 -10  -2    9.60    4.10
  -5 -10   2   63.39    7.80
   5 -10  -2   58.69   10.40
   5 -10  -2   65.49   10.80
   5 -10  -2   64.29    8.50
  -5 -10   2   54.89    7.60
   4 -10  -2   11.60    4.40
   4 -10  -2   14.90    5.80
   4 -10  -2   10.70    5.80
  -4 -10   2   10.10    4.10
  -4 -10   2   15.20    4.20
   4 -10  -2   15.50    5.80
   3 -10  -2   86.99   10.70
   3 -10  -2   97.89   11.60
   3 -10  -2   86.39   12.40
   3 -10  -2   98.79   12.00
  -3 -10   2  106.59   10.20
  -3 -10   2  100.79   10.40
   2 -10  -2   36.30    7.10
   2 -10  -2   24.90    5.80
   2 -10  -2   32.60    6.30
   2 -10  -2   43.30    8.30
  -2 -10   2   26.40    5.60
  -2 -10   2   31.00    5.30
   2  10  -2   18.50    3.20
   2  10  -2   24.50    4.20
  -1 -10   2   70.19    9.80
   1 -10  -2   76.39   11.70
  -1 -10   2   75.69    9.10
   1 -10  -2   73.09   10.10
   1 -10  -2   88.29   10.30
   1  10  -2   78.09    6.80
   0 -10  -2   36.10    6.40
   0 -10  -2   42.80    8.20
   0 -10   2   36.40    7.30
   0 -10  -2   43.10    7.30
  -1 -10  -2   77.29    9.90
   1 -10   2   60.79    9.00
  -1 -10  -2   74.89    9.20
  -1 -10  -2   71.19   11.20
   1  10   2   74.99    7.00
   2 -10   2  381.76   27.70
  -2 -10  -2  390.46   28.10
  -2 -10  -2  375.36   28.10
   2 -10   2  364.86   29.00
   2  10   2  300.57   26.40
  -3 -10  -2   30.70    5.60
  -3 -10  -2   33.00    7.10
   3 -10   2   32.40    6.80
  -4 -10  -2  200.58   15.60
   4 -10   2  206.78   16.90
   4 -10   2  175.58   21.70
  -4 -10  -2  200.88   15.60
   4  10   2  153.58   14.10
   4  10   2  151.08   13.90
  -5 -10  -2   20.20    4.70
   5 -10   2   20.70    8.20
   5 -10   2   27.50    5.90
  -5 -10  -2   23.70    4.90
   5  10   2   30.60    3.90
   5  10   2   32.00    4.50
   5  10   2   34.40    5.60
   6 -10   2   33.00    8.40
  -6  10  -2   16.10    3.90
   6  10   2   20.10    3.20
   6  10   2   20.90    3.30
   6  10   2    8.10    4.10
   7  10   2   21.10    3.20
   7  10   2   22.70    3.90
   7  10   2   20.30    3.20
  -7  10  -2   25.60    4.10
   8 -10   2  104.79   10.90
   8  10   2   83.59    7.40
  -8  10  -2   82.39    8.40
   8  10   2   89.39    8.00
  -8  10  -2   85.29    9.60
   8  10   2   83.79    7.60
   9 -10   2   11.40    4.60
   9  10   2    3.10    2.60
  -9  10  -2    2.50    3.50
   9  10   2    6.60    2.30
   9  10   2    2.90    2.60
  10 -10   2    4.50    2.40
  10 -10   2    1.90    3.70
  10  10   2   11.90    3.10
   9 -11  -2    3.30    3.30
   9 -11  -2    3.60    2.30
   9  11  -2    2.80    1.60
   8  11  -2   27.90    3.80
   8  11  -2   27.70    4.60
   8  11  -2   35.20    4.20
   7 -11  -2   12.30    4.90
   7  11  -2    5.80    3.20
   7  11  -2    0.30    2.10
   6 -11  -2   26.60    5.90
   6 -11  -2   36.50    6.60
   6 -11  -2   41.30    6.70
  -6 -11   2   35.40    5.80
   6  11  -2   35.10    5.00
   6  11  -2   28.00    4.30
   6  11  -2   29.10    4.40
  -5 -11   2  186.68   15.30
  -5 -11   2  196.58   15.30
   5 -11  -2  194.58   16.70
   5 -11  -2  192.68   16.60
   5 -11  -2  175.98   17.10
   4 -11  -2   95.69   10.90
   4 -11  -2   79.69   11.50
   4 -11  -2   89.89    9.70
  -4 -11   2   88.79    8.60
   4 -11  -2   90.79   12.90
  -4 -11   2   86.19    8.80
   4  11  -2   72.79    7.20
   4  11  -2   68.49    7.40
  -3 -11   2   33.90    6.40
   3 -11  -2   35.90    6.00
   3 -11  -2   32.00    6.30
   3 -11  -2   29.90    5.70
   3 -11  -2   29.00    6.90
  -3 -11   2   28.30    5.00
   2 -11  -2  132.59   14.30
   2 -11  -2  132.39   13.10
   2 -11  -2  138.59   13.60
  -2 -11   2  116.29   12.30
  -2 -11   2  134.89   11.90
   2 -11  -2  141.19   12.90
  -1 -11   2  145.59   12.50
   1 -11  -2  148.49   13.40
   1 -11  -2  133.29   13.20
   1 -11  -2  130.29   14.30
  -1 -11   2  130.89   13.00
   0 -11  -2  208.18   16.80
   0 -11  -2  214.38   17.00
   0 -11  -2  184.88   17.70
   0 -11   2  215.28   16.30
   0  11  -2  167.58   15.00
  -1 -11  -2  119.39   11.60
   1 -11   2  107.79   11.00
  -1 -11  -2  127.99   12.00
  -2 -11  -2   10.30    4.50
  -2 -11  -2   16.70    4.40
   2 -11   2    9.70    4.30
   2  11   2   17.10    3.20
   2  11   2   18.90    4.20
   3 -11   2  232.78   21.70
  -3 -11  -2  247.28   20.90
  -3 -11  -2  244.18   20.80
   3  11   2  298.57   20.00
   3  11   2  292.87   19.70
  -4 -11  -2  278.27   21.00
  -4 -11  -2  273.97   21.00
   4 -11   2  239.88   23.50
   4  11   2  263.27   19.90
   4  11   2  265.77   19.80
   5 -11   2   67.79    9.20
  -5 -11  -2   64.69    7.80
  -5 -11  -2   74.49    7.80
   5  11   2   66.19    6.60
   5  11   2   64.69    6.30
  -6 -11  -2   21.80    4.10
  -6 -11  -2   23.70    4.90
   6 -11   2   22.50    4.90
   6  11   2   41.40    6.60
   7 -11   2   24.80    4.50
   7  11   2   17.00    2.80
   7  11   2   22.30    3.90
   7  11   2   15.70    2.80
   8 -11   2    4.30    3.00
  -8 -11  -2    3.40    2.30
   8  11   2    3.90    2.70
   8  11   2    0.40    2.40
   8  11   2    4.30    2.00
   9  11   2   16.90    2.60
   9  11   2   19.00    3.10
   8 -12  -2    6.30    3.70
  -8 -12   2   10.70    2.30
   8  12  -2    2.20    1.60
   8  12  -2    2.90    5.80
   7 -12  -2   17.60    3.20
   7 -12  -2   11.60    5.40
   7  12  -2   10.60    2.20
   7  12  -2    8.50    2.50
   6 -12  -2   81.99    7.90
  -6 -12   2   83.19    7.30
   6 -12  -2   68.89    9.10
   6  12  -2   72.09    6.60
   6  12  -2   70.19    6.60
   5 -12  -2    8.20    3.70
   5 -12  -2    8.40    4.90
  -5 -12   2    8.20    3.10
   4 -12  -2   81.29    9.40
   4 -12  -2   83.99   10.80
   4 -12  -2   78.39    9.90
  -4 -12   2   89.79    8.30
   3 -12  -2  103.09    9.80
   3 -12  -2   78.69   11.80
  -3 -12   2  100.59    9.20
  -3 -12   2   90.19    9.30
   3 -12  -2   98.99   10.30
   2 -12  -2  377.86   25.80
   2 -12  -2  359.76   25.90
  -2 -12   2  358.56   25.30
   2 -12  -2  323.87   26.60
   2  12  -2  300.37   24.50
   2  12  -2  295.97   24.80
   1 -12  -2   67.99    8.40
  -1 -12   2   68.19    8.40
   1 -12  -2   64.19    8.70
   1  12  -2   65.89    6.70
   0 -12  -2   21.60    4.60
   0 -12   2   19.30    4.00
   1 -12   2   32.90    6.30
  -1 -12  -2   46.00    6.70
  -2 -12  -2  104.79    9.70
   2 -12   2   85.59    9.60
  -2 -12  -2  105.09   10.00
  -3 -12  -2   12.00    3.90
  -3 -12  -2   14.10    3.70
   3  12   2    6.70    3.10
   3  12   2    9.70    3.30
  -4 -12  -2   62.49    7.10
  -4 -12  -2   56.79    7.00
   4 -12   2   49.60    8.80
   4  12   2   70.09    6.40
   4  12   2   66.99    6.00
  -5 -12  -2   58.09    6.10
  -5 -12  -2   52.49    6.10
   5 -12   2   42.10    7.60
   5  12   2   54.49    5.30
   5  12   2   58.89    5.50
  -6 -12  -2   13.00    2.80
   6 -12   2    9.50    3.70
   7 -12   2   56.59    6.70
  -7 -12  -2   64.59    5.70
   7  12   2   56.69    5.30
   6 -13  -2   20.00    4.10
   6  13  -2   12.10    2.10
  -5 -13   2   99.49    8.90
   5  13  -2  116.89    8.60
  -4 -13   2  133.09    9.80
   4  13  -2  107.59    9.40
   4  13  -2  110.89    9.40
   3 -13  -2   39.50    6.30
   3  13  -2   30.70    4.90
   3  13  -2   37.00    5.40
   2 -13  -2   10.20    3.50
   2 -13  -2    9.10    4.10
  -2 -13   2   10.30    2.90
   2  13  -2    7.00    3.30
   1 -13  -2   30.40    5.50
  -1 -13   2   25.20    4.90
   1 -13  -2   22.10    4.30
   0 -13  -2   43.00    6.30
   0 -13  -2   40.20    6.20
   0 -13   2   42.90    5.60
   1 -13   2   56.19    6.40
  -1 -13  -2   51.59    6.50
  -1 -13  -2   56.89    6.60
  -2 -13  -2   36.50    5.60
  -2 -13  -2   39.80    5.60
  -3 -13  -2   38.40    5.30
  -3 -13  -2   32.00    5.20
   3  13   2   46.20    5.30
   3  13   2   36.40    5.10
  -4 -13  -2   38.60    5.10
  -4 -13  -2   40.50    5.20
   4  13   2   55.29    5.00
   4  13   2   48.60    7.60
  -5 -13  -2   15.40    2.60
   5  13   2   11.10    2.30
  -3 -14   2   16.90    2.70
  -2 -14   2    6.00    2.40
   1 -14  -2   33.90    6.80
   0 -14   2   -0.90    2.70
   0 -14  -2    4.30    2.30
  -1 -14  -2   56.59    6.50
  -1 -14  -2   61.79    5.80
  -2 -14  -2   10.80    2.40
  -2 -14  -2    8.00    3.00
  -3 -14  -2   21.40    3.60
 -14   0   3  363.46   25.50
  14   0  -3  334.57   26.40
 -13   0   3   55.79    5.70
 -13   0   3   36.40    6.10
  13   0  -3   51.79    8.20
 -12   0   3  322.37   23.40
  12   0  -3  298.57   24.70
 -12   0   3  312.67   23.20
 -12   0   3  299.57   22.90
  11   0  -3  127.29   11.10
  11   0  -3  127.39   14.10
 -11   0   3  135.89   11.60
 -11   0   3  129.39   11.20
 -10   0   3  224.38   16.70
 -10   0   3  223.78   17.40
 -10   0   3  215.38   16.80
  10   0  -3  200.28   16.80
  -9   0   3    9.70    3.00
   9   0  -3    8.70    3.60
  -9   0   3    7.10    3.60
  -9   0   3    6.00    3.10
   8   0  -3   37.60    6.40
  -8   0   3   38.80    5.10
  -8   0   3   42.20    6.70
  -7   0   3  318.37   24.00
  -7   0   3  305.87   23.30
   7   0  -3  296.57   23.70
  -7   0   3  323.37   22.90
  -6   0   3  428.56   31.10
   6   0  -3  420.36   31.60
  -6   0   3  440.26   31.30
  -5   0   3 4514.95  345.77
   5   0  -3 4960.20  345.27
  -5   0   3 5125.69  345.57
  -4   0   3  190.88   13.80
   4   0  -3  182.48   13.80
   3   0  -3   23.60    4.20
  -3   0   3   24.20    4.30
  -3   0   3   25.90    4.80
  -2   0   3 8278.77  587.04
   0   0   3   34.30    4.30
   0   0  -3   38.20    4.10
   0   0   3   37.20    4.20
  -1   0  -3 5152.48  361.66
   1   0   3 5141.99  361.56
   1   0   3 4976.30  361.66
   2   0   3 2402.76  165.08
  -2   0  -3 2243.48  164.88
   3   0   3 1629.54  116.39
  -3   0  -3 1643.84  116.39
  -4   0  -3  289.27   21.50
   4   0   3  295.97   21.40
  -4   0  -3  293.67   21.30
   5   0   3 4103.39  271.87
  -5   0  -3 3752.92  271.57
  -5   0  -3 3700.73  271.57
   5   0   3 3741.83  271.47
  -6   0  -3  584.04   44.10
   6   0   3  589.54   43.30
  -6   0  -3  629.44   43.30
  -6   0  -3  607.14   43.20
   6   0   3  587.54   43.50
  -7   0  -3 1525.05  109.49
  -7   0  -3 1544.75  109.59
   7   0   3 1598.14  113.09
   7   0   3 1479.15  109.99
  -7   0  -3 1531.05  110.09
  -8   0  -3  642.74   46.10
   8   0   3  653.63   46.60
  -8   0  -3  636.74   46.10
  -8   0  -3  616.34   47.20
   9   0   3  514.55   38.40
  -9   0  -3  530.25   38.10
  -9   0  -3  516.75   38.70
  -9   0  -3  530.35   38.10
 -10   0  -3  103.69   10.20
 -10   0  -3  113.19    9.40
  10   0   3   95.29    9.70
 -10   0  -3  108.39    9.40
  11   0   3   39.00    5.10
 -11   0  -3   38.10    6.30
 -11   0  -3   36.20    5.40
 -12   0  -3   37.00    5.70
 -12   0  -3   32.50    5.10
 -13   0  -3   40.90    4.70
 -14  -1   3    3.00    1.90
  14  -1  -3    3.60    3.80
 -14   1   3    2.90    4.70
 -14   1   3    0.30    2.00
 -13  -1   3    1.90    2.40
  13  -1  -3    0.60    4.00
  13   1  -3   -3.80    5.10
 -13   1   3    5.10    2.60
 -13   1   3    2.20    4.00
 -13   1   3   -2.90    2.50
 -12  -1   3   25.20    4.10
 -12  -1   3   22.60    3.80
  12  -1  -3   29.40    6.10
 -12   1   3   23.40    4.10
 -12   1   3   21.20    3.50
 -12   1   3   24.60    4.20
 -11  -1   3   50.79    6.90
 -11  -1   3   54.99    6.90
  11  -1  -3   50.89    9.80
  11   1  -3   45.80    6.10
 -11   1   3   44.70    7.50
 -11   1   3   55.19    6.60
 -11   1   3   52.49    7.10
 -10  -1   3   33.50    5.60
 -10  -1   3   45.80    5.80
 -10  -1   3   46.70    6.20
 -10   1   3   45.60    6.80
  10   1  -3   48.10    6.20
 -10   1   3   45.90    6.30
 -10   1   3   44.70    6.10
  -9  -1   3  154.88   12.70
  -9  -1   3  143.39   13.50
  -9  -1   3  157.18   12.80
   9  -1  -3  146.09   13.50
  -9   1   3  177.38   12.80
   9   1  -3  157.38   13.20
  -9   1   3  167.98   13.50
  -8  -1   3   41.40    6.70
   8  -1  -3   44.10    9.70
  -8  -1   3   42.00    5.40
   8  -1  -3   40.60    5.50
  -8  -1   3   35.50    5.10
   8   1  -3   45.70    6.30
  -8   1   3   43.20    7.10
  -8   1   3   40.20    5.30
  -8   1   3   42.00    5.10
  -7  -1   3  326.27   24.50
  -7  -1   3  310.47   25.20
  -7   1   3  329.97   24.90
   7   1  -3  341.37   24.40
  -7   1   3  331.27   25.90
  -7   1   3  360.36   24.50
   7   1  -3  330.17   25.20
  -6  -1   3  459.75   35.30
  -6  -1   3  468.25   35.30
   6   1  -3  532.65   35.20
  -6   1   3  488.15   35.30
  -6   1   3  482.45   35.20
   6   1  -3  494.35   35.20
  -5  -1   3 3329.17  248.38
  -5  -1   3 3467.85  248.38
   5   1  -3 3600.44  248.18
  -5   1   3 3414.86  248.38
   5   1  -3 3649.73  248.28
  -5   1   3 3515.75  248.18
  -4  -1   3 1213.48   92.89
   4   1  -3 1394.06   92.79
  -4   1   3 1304.67   92.79
  -3  -1   3 3034.60  222.68
   3  -1  -3 2995.70  222.78
   3   1  -3 3311.47  222.88
   3   1  -3 3259.77  222.68
  -3   1   3 3082.29  222.58
   2   1  -3  798.72   56.89
   1  -1  -3 1911.41  123.39
  -1  -1   3 1832.22  123.49
  -1  -1   3 1805.32  123.69
   1  -1  -3 1835.92  123.39
   1   1  -3 1597.84  123.49
  -1   1   3 1575.74  123.29
  -1   1   3 1638.34  123.39
   1   1  -3 1653.23  123.49
   0  -1  -3 2082.69  150.98
   0  -1  -3 2098.09  151.08
   0  -1   3 2019.40  151.18
   0  -1   3 2070.69  151.18
   0   1  -3 2179.88  151.18
   0   1  -3 2165.18  151.18
   0   1   3 2157.58  151.18
   0   1   3 2202.58  151.08
  -1   1  -3 5731.73  407.56
   1   1   3 5763.22  407.66
  -2  -1  -3 1234.68   85.49
  -2   1  -3 1151.78   85.39
   2   1   3 1216.08   85.49
  -3  -1  -3 4257.17  287.47
  -3   1  -3 3854.61  287.37
   3   1   3 4039.10  287.47
  -4  -1  -3  197.98   15.80
  -4  -1  -3  180.48   16.10
  -4   1  -3  228.88   16.00
   4   1   3  221.48   16.20
  -4   1  -3  226.58   16.50
   4   1   3  228.78   15.90
  -5  -1  -3  174.28   15.10
  -5  -1  -3  181.48   14.90
   5   1   3  213.78   15.20
   5   1   3  207.58   15.60
  -5   1  -3  213.48   14.90
  -5   1  -3  211.38   15.10
  -6  -1  -3  352.06   26.50
  -6  -1  -3  352.56   27.40
  -6  -1  -3  359.86   26.40
  -6   1  -3  366.06   26.40
   6   1   3  366.96   26.40
   6   1   3  354.66   27.40
  -6   1  -3  367.66   26.50
  -6   1  -3  355.76   27.60
   6   1   3  377.46   26.50
   7  -1   3  270.47   22.80
  -7  -1  -3  268.67   19.70
  -7  -1  -3  283.97   19.10
   7  -1   3  280.17   19.30
  -7  -1  -3  260.17   18.10
  -7  -1  -3  265.17   18.20
  -7   1  -3  200.48   19.00
  -7   1  -3  223.08   18.00
   7   1   3  215.18   18.00
   7   1   3  213.18   18.10
  -7   1  -3  215.98   18.00
   7   1   3  204.68   18.80
   8  -1   3  147.89   12.30
   8  -1   3  134.49   15.70
  -8  -1  -3  131.19   14.50
  -8  -1  -3  133.89   11.20
  -8  -1  -3  135.79   11.30
  -8   1  -3  135.09   11.10
  -8   1  -3  143.29   13.80
   8   1   3  139.89   12.10
  -8   1  -3  136.19   11.20
  -9  -1  -3   35.40    5.60
   9  -1   3   32.00    7.60
  -9  -1  -3   35.90    5.30
   9  -1   3   39.80    5.40
  -9  -1  -3   41.70    6.30
   9   1   3   43.00    6.30
  -9   1  -3   44.10    5.40
  -9   1  -3   44.80    5.60
  -9   1  -3   50.29    7.00
 -10  -1  -3  113.69   10.70
  10  -1   3  106.19   12.70
 -10  -1  -3  112.69   11.30
  10  -1   3  111.09   14.90
 -10   1  -3  145.79   10.80
 -10   1  -3  146.69   10.90
  10   1   3  132.99   11.00
 -10   1  -3  133.29   11.50
 -11  -1  -3   78.39    8.40
 -11  -1  -3   73.99    8.00
 -11   1  -3   83.39    8.40
  11   1   3   80.29    7.90
 -11   1  -3   85.09    7.70
 -11   1  -3   83.89    8.00
 -12  -1  -3   52.89    5.80
 -12   1  -3   52.29    7.50
 -12   1  -3   47.10    5.70
 -12   1  -3   48.20    5.90
  12   1   3   46.50    5.80
 -13  -1  -3    9.10    2.30
 -13   1  -3    7.10    2.40
  14  -2  -3    1.50    3.30
  14  -2  -3    3.60    3.20
 -14   2   3    4.00    2.10
 -14   2   3    4.20    2.60
 -13  -2   3   11.90    2.80
  13  -2  -3    6.50    4.10
 -13   2   3   17.30    3.20
 -13   2   3    8.90    3.40
 -13   2   3   13.70    2.90
  13   2  -3   15.00    2.80
 -12   2   3  138.19   11.70
  12   2  -3  162.78   16.00
 -12   2   3  140.49   11.90
 -12   2   3  139.09   12.10
 -11   2   3   49.99    7.00
 -11   2   3   48.60    6.30
 -11   2   3   46.60    6.10
  11   2  -3   44.10    5.80
  10  -2  -3   29.90    6.80
  10  -2  -3   25.10    6.70
 -10  -2   3   31.70    5.10
 -10  -2   3   27.80    4.30
 -10  -2   3   29.10    4.80
  -9  -2   3  532.35   46.80
   9  -2  -3  526.75   47.90
   9   2  -3  693.33   46.90
  -9   2   3  691.93   46.50
   9   2  -3  652.73   46.40
  -9   2   3  674.33   47.10
  -9   2   3  720.83   46.60
  -8   2   3  192.78   15.00
   8   2  -3  191.18   15.50
   8   2  -3  195.88   14.70
   8   2  -3  202.48   14.80
  -8   2   3  196.68   14.90
  -8   2   3  182.18   16.20
  -7  -2   3  767.62   58.89
  -7  -2   3  797.52   58.89
   7  -2  -3  739.83   60.79
  -7  -2   3  770.92   59.39
  -7   2   3  835.02   59.89
  -7   2   3  850.11   58.79
   7   2  -3  881.11   58.79
  -7   2   3  821.82   58.89
   7   2  -3  851.51   59.29
   7   2  -3  878.01   58.69
  -6  -2   3 3780.52  244.18
  -6  -2   3 3619.04  244.28
  -6   2   3 3237.08  244.08
  -6   2   3 3161.78  243.98
   6   2  -3 3358.46  243.98
   6   2  -3 3458.95  243.98
  -5  -2   3 2041.50  128.49
  -5  -2   3 1873.01  128.49
  -5   2   3 1771.52  128.29
   5   2  -3 1763.52  128.39
  -5   2   3 1627.94  128.39
   5   2  -3 1748.53  128.29
  -4   2   3 2162.38  154.28
   4   2  -3 2128.89  154.28
   4   2  -3 2224.28  154.58
   3  -2  -3 2625.94  178.78
  -3  -2   3 2578.44  178.48
   3   2  -3 2401.36  178.18
   3   2  -3 2563.64  178.88
  -3   2   3 2381.66  178.08
   2  -2  -3 4529.55  309.57
   2   2  -3 4456.75  309.77
   2   2  -3 4079.89  308.97
   1  -2  -3 4007.70  271.97
   1   2  -3 3638.84  271.17
   1   2   3 8320.57  582.24
  -1   2  -3 8101.49  582.14
  -2   2  -3  769.82   56.49
   2   2   3  817.72   56.69
   3   2   3  251.97   18.20
  -3   2  -3  244.18   18.00
   4   2   3 1923.11  133.59
  -4   2  -3 1799.82  133.49
  -4   2  -3 1871.21  133.39
   4   2   3 1912.71  133.59
  -5  -2  -3  325.57   23.60
  -5  -2  -3  301.57   22.70
  -5  -2  -3  311.17   22.50
   5   2   3  307.87   22.60
  -5   2  -3  303.97   22.30
   5   2   3  306.97   22.40
  -5   2  -3  284.77   22.40
   6   2   3  211.88   15.00
  -6   2  -3  168.48   16.80
  -6   2  -3  193.28   16.30
  -6   2  -3  192.58   14.70
   6   2   3  207.08   14.90
   6   2   3  194.68   16.20
  -7  -2  -3  873.31   70.09
   7  -2   3  884.11   71.99
  -7  -2  -3  895.91   70.59
  -7  -2  -3  826.72   72.09
  -7  -2  -3  875.81   71.49
  -7  -2  -3  889.81   70.09
  -7   2  -3 1075.69   70.09
   7   2   3 1123.89   70.09
   7   2   3 1065.69   70.69
   7   2   3 1068.59   70.09
  -7   2  -3 1078.19   70.89
  -7   2  -3 1068.79   70.09
   8  -2   3  564.24   47.70
  -8  -2  -3  584.14   46.00
  -8  -2  -3  596.34   46.00
  -8  -2  -3  588.74   46.50
   8   2   3  691.83   46.60
  -8   2  -3  681.73   45.90
  -8   2  -3  672.73   46.00
   8   2   3  654.33   45.90
   8   2   3  682.03   45.90
  -9  -2  -3  287.07   19.30
   9   2   3  218.98   17.90
  -9   2  -3  219.38   17.30
  -9   2  -3  210.68   18.20
  -9   2  -3  212.98   17.40
 -10   2  -3   87.39   11.00
  10   2   3   97.49    8.90
 -10   2  -3   97.59    9.50
 -10   2  -3   86.69    8.30
 -11   2  -3   58.69    7.00
  11   2   3   65.79    7.00
 -11   2  -3   71.99    6.90
 -11   2  -3   63.99    7.40
 -12   2  -3   25.80    4.00
 -12   2  -3   30.20    4.70
  12   2   3   31.30    4.30
  13  -2   3   21.20    4.50
 -13  -2  -3   24.50    3.70
 -13   2  -3   32.90    4.00
 -13   2  -3   30.70    4.60
  14  -3  -3    6.60    3.70
  14  -3  -3    6.50    3.10
 -14  -3   3    5.60    2.10
 -14   3   3    6.00    2.20
 -14   3   3    0.50    1.90
  13  -3  -3    3.70    3.70
 -13  -3   3    4.10    2.30
 -13   3   3    5.70    2.60
 -13   3   3    5.00    2.90
  13   3  -3    4.00    2.20
  12  -3  -3   36.20    6.20
 -12  -3   3   31.70    4.90
  12  -3  -3   31.40    7.30
 -12   3   3   37.50    5.70
 -12   3   3   44.10    5.70
 -12   3   3   39.30    5.40
  12   3  -3   37.90    4.90
  11  -3  -3   19.40    5.90
 -11  -3   3   24.40    4.30
  11  -3  -3   20.70    5.60
 -11   3   3   30.90    4.40
  11   3  -3   24.60    4.00
 -11   3   3   27.00    4.60
 -11   3   3   30.30    4.10
  10  -3  -3   64.89   10.40
  10  -3  -3   64.39    9.60
 -10  -3   3   64.49    7.70
 -10   3   3   65.19    6.90
 -10   3   3   70.19    7.30
 -10   3   3   69.79    8.30
  10   3  -3   70.69    7.40
   9  -3  -3   73.19   10.50
  -9  -3   3   68.79    8.30
   9  -3  -3   71.69   10.90
  -9  -3   3   78.89    7.90
   9   3  -3   62.59    6.60
  -9   3   3   54.39    6.70
   9   3  -3   60.29    6.20
  -9   3   3   52.89    8.20
   9   3  -3   57.69    7.20
  -9   3   3   63.89    6.80
  -8  -3   3  174.18   14.60
   8  -3  -3  179.38   16.30
  -8  -3   3  185.28   14.30
   8  -3  -3  175.18   17.20
  -8  -3   3  143.69   16.30
  -8  -3   3  171.18   14.00
   8   3  -3  170.68   13.30
  -8   3   3  165.18   13.40
   8   3  -3  174.48   14.10
  -8   3   3  174.98   15.40
   8   3  -3  182.98   13.30
  -8   3   3  166.48   13.50
  -7  -3   3   37.70    6.70
  -7  -3   3   39.20    6.60
   7  -3  -3   43.60    8.00
   7  -3  -3   33.60    7.00
  -7  -3   3   37.90    6.20
  -7  -3   3   35.30    5.00
   7   3  -3   41.60    4.50
  -7   3   3   41.20    5.30
   7   3  -3   41.00    4.70
  -7   3   3   45.20    7.70
  -7   3   3   42.20    4.60
   7   3  -3   42.70    6.30
   6   3  -3   21.90    3.00
  -6   3   3   20.40    3.40
  -6   3   3   19.80    3.40
   6   3  -3   20.20    3.40
   6   3  -3   26.80    4.60
  -5  -3   3 1210.98   92.69
   5   3  -3 1301.67   92.49
   5   3  -3 1337.97   92.59
  -5   3   3 1340.97   92.39
   4  -3  -3  780.72   60.99
   4   3  -3  830.92   60.49
  -4   3   3  852.11   60.29
   4   3  -3  873.41   60.39
   4   3  -3  892.31   61.29
   3  -3  -3  687.83   52.99
  -3   3   3  700.53   51.99
   3   3  -3  763.22   53.39
   3   3  -3  773.12   52.19
   2  -3  -3 1443.56  106.49
   2   3  -3 1499.35  105.49
   2   3  -3 1510.85  106.79
   1  -3  -3  582.94   40.50
   1   3  -3  535.25   40.70
   1   3  -3  532.95   39.30
   0   3  -3  827.82   61.59
   0   3  -3  861.01   60.09
   1   3   3   57.99    5.00
  -1   3  -3   58.79    4.70
  -2  -3  -3  985.70   63.79
   2   3   3  850.01   62.49
  -2   3  -3  793.02   62.29
  -3  -3  -3  732.93   50.89
   3   3   3  624.04   50.19
  -3   3  -3  711.73   49.40
   3   3   3  696.23   49.80
  -4  -3  -3  830.52   63.49
   4   3   3  891.81   62.49
  -4   3  -3  904.41   62.09
  -4   3  -3  820.32   62.29
   4   3   3  909.21   62.39
   5   3   3  131.09   10.20
   5   3   3  120.59    9.80
  -5   3  -3  126.29    9.50
  -5   3  -3  119.29    9.90
  -6  -3  -3  318.67   28.40
  -6  -3  -3  316.17   25.90
  -6  -3  -3  307.17   26.20
  -6  -3  -3  326.77   26.90
  -6  -3  -3  295.57   26.70
   6   3   3  388.46   25.50
   6   3   3  382.96   25.40
  -6   3  -3  373.86   25.20
   6   3   3  358.46   26.30
  -6   3  -3  359.36   27.10
  -6   3  -3  360.16   25.30
  -7  -3  -3  418.96   32.30
   7  -3   3  406.56   32.20
  -7  -3  -3  397.56   31.20
  -7  -3  -3  433.96   30.70
  -7   3  -3  409.76   29.90
   7   3   3  400.36   30.00
  -7   3  -3  415.36   31.00
   7   3   3  396.96   29.90
  -7   3  -3  408.16   29.80
   7   3   3  410.26   30.60
  -8  -3  -3  307.37   21.10
   8  -3   3  287.37   22.60
  -8  -3  -3  294.77   23.20
   8   3   3  253.87   20.10
   8   3   3  252.67   20.80
  -8   3  -3  258.67   20.10
   8   3   3  255.37   20.10
  -8   3  -3  246.58   20.00
  -8   3  -3  270.97   21.20
  -9  -3  -3   48.00    7.30
   9  -3   3   49.80    9.70
   9   3   3   61.59    7.30
  -9   3  -3   58.49    6.30
   9   3   3   66.09    6.30
  -9   3  -3   53.79    6.40
  -9   3  -3   55.39    7.80
  10   3   3   68.19    7.50
 -10   3  -3   65.19    7.00
 -10   3  -3   66.79    6.80
 -10   3  -3   71.79    8.00
 -11  -3  -3   42.60    6.50
 -11   3  -3   65.29    7.10
  11   3   3   66.29    6.70
 -11   3  -3   67.39    6.40
 -11   3  -3   57.59    6.50
  12  -3   3   64.99   11.20
 -12  -3  -3   62.89    5.80
  12  -3   3   62.99    8.70
 -12   3  -3   52.99    6.30
 -12   3  -3   47.60    5.90
  12   3   3   47.20    5.40
 -12   3  -3   43.20    5.60
  13  -3   3    9.90    3.70
 -13  -3  -3    8.30    2.20
  13   3   3   15.80    3.80
 -13   3  -3   12.40    2.50
  14  -4  -3   50.49    9.50
 -14   4   3   31.50    3.80
 -14   4   3   27.90    4.20
 -13  -4   3   -0.60    2.30
  13  -4  -3    3.50    4.10
  13  -4  -3    1.00    3.30
 -13   4   3    4.00    2.80
 -13   4   3   10.70    2.80
 -12   4   3   36.90    5.60
 -12   4   3   41.40    5.20
 -12   4   3   39.50    5.60
  12   4  -3   30.60    4.80
  11  -4  -3  243.38   19.20
 -11  -4   3  253.07   18.30
  11  -4  -3  248.28   20.20
 -11   4   3  217.08   18.50
 -11   4   3  236.68   18.10
 -11   4   3  236.58   18.10
  11   4  -3  221.48   18.10
  10  -4  -3  221.08   16.40
  10  -4  -3  194.48   17.20
 -10   4   3  173.38   14.30
  10   4  -3  164.18   13.90
  10   4  -3  171.98   14.60
 -10   4   3  182.98   15.30
 -10   4   3  171.78   14.40
   9  -4  -3   20.50    5.70
  -9   4   3   34.20    5.40
   9   4  -3   35.80    5.90
  -9   4   3   32.90    5.50
   9   4  -3   34.70    4.60
  -9   4   3   28.10    4.20
   8  -4  -3  130.09   14.90
  -8  -4   3  115.19   11.30
  -8  -4   3  127.69   13.50
   8  -4  -3  124.39   13.30
   8   4  -3  100.29    8.90
   8   4  -3   93.89    8.90
  -8   4   3   99.39    9.20
  -8   4   3  103.69    9.00
   8   4  -3  100.59    9.80
  -8   4   3  105.39   12.20
   7  -4  -3  240.98   23.10
   7  -4  -3  235.08   22.60
  -7  -4   3  242.28   21.20
  -7  -4   3  241.68   21.80
   7   4  -3  313.97   20.50
  -7   4   3  303.17   20.60
   7   4  -3  308.27   21.30
  -7   4   3  300.27   20.30
   6   4  -3   25.00    4.00
  -6   4   3   27.40    3.80
   6   4  -3   41.20    5.10
  -6   4   3   32.10    4.30
   6   4  -3   27.60    3.80
   5   4  -3 1230.38   84.89
   5   4  -3 1184.18   84.69
  -5   4   3 1149.78   84.59
   4  -4  -3 2360.26  179.18
   4   4  -3 2417.86  179.68
   4   4  -3 2595.44  178.38
  -4   4   3 2554.84  178.08
   4   4  -3 2615.14  178.28
   3   4  -3  528.75   39.30
   3   4  -3  508.35   37.10
   3   4  -3  510.05   37.20
   2   4  -3  709.13   52.89
   2   4  -3  683.53   49.70
   0  -4  -3 1068.99   68.79
   0   4  -3  819.92   66.99
  -1   4  -3  119.29    9.00
   1   4   3  121.49    9.20
  -2  -4  -3 2336.47  188.98
   2   4   3 2856.61  187.78
  -2   4  -3 2735.23  187.58
  -3   4  -3  892.01   64.19
   3   4   3  894.61   64.59
   3   4   3  919.01   64.49
   4   4   3  937.11   62.09
  -4   4  -3  869.71   61.79
  -4   4  -3  793.32   61.99
  -5  -4  -3 1224.78   81.39
  -5  -4  -3 1197.28   80.89
  -5  -4  -3 1216.28   81.59
   5   4   3 1098.69   79.69
  -5   4  -3 1022.40   79.29
   5   4   3 1093.19   79.59
   5   4   3 1052.49   80.29
  -5   4  -3 1010.80   79.39
  -6  -4  -3   53.89    8.00
   6   4   3   46.70    5.20
   6   4   3   44.10    7.10
  -6   4  -3   47.80    7.70
   6   4   3   40.30    5.30
  -6   4  -3   43.70    4.70
  -6   4  -3   44.80    5.40
   7   4   3   83.49    7.70
  -7   4  -3   77.69   10.70
   7   4   3   84.29    7.90
   7   4   3   82.59   10.60
  -7   4  -3   92.19    7.90
  -7   4  -3   94.19    7.60
  -8  -4  -3  292.77   20.80
  -8   4  -3  242.18   18.40
  -8   4  -3  226.18   18.20
   8   4   3  232.88   18.30
   8   4   3  235.88   19.10
  -8   4  -3  247.48   19.50
   8   4   3  229.68   18.50
  -9  -4  -3  642.74   47.20
   9  -4   3  664.03   48.50
  -9   4  -3  640.84   47.50
  -9   4  -3  647.24   46.80
   9   4   3  651.83   47.30
   9   4   3  625.34   46.70
   9   4   3  653.23   46.70
  -9   4  -3  652.93   46.80
 -10   4  -3  142.09   11.40
 -10   4  -3  139.59   11.30
 -10   4  -3  143.09   12.20
  10   4   3  129.59   11.70
  10   4   3  135.69   11.30
 -11  -4  -3  231.88   17.50
  11  -4   3  236.78   18.80
  11  -4   3  259.67   20.40
 -11   4  -3  216.18   17.60
 -11   4  -3  222.28   17.20
 -11   4  -3  216.88   17.20
  11   4   3  212.58   17.50
  12  -4   3   28.50    5.20
 -12  -4  -3   26.00    4.50
  12  -4   3   24.50    5.30
 -12   4  -3   40.10    5.10
  13  -4   3   75.39    7.50
 -13   4  -3   57.39    5.90
 -13   4  -3   66.59    5.80
  13  -5  -3   43.40    6.30
  13  -5  -3   41.30    7.00
  13  -5  -3   53.39    8.20
  13   5  -3   49.99    4.70
 -13   5   3   46.80    5.20
 -13   5   3   58.09    6.10
  12  -5  -3    9.80    4.30
  12  -5  -3    8.60    3.50
 -12  -5   3    6.50    3.10
  12  -5  -3    7.50    4.90
 -12   5   3   11.40    3.40
 -12   5   3   12.50    3.20
 -12   5   3    9.80    2.80
  12   5  -3   11.80    2.60
  11  -5  -3   33.40    7.40
  11  -5  -3   28.10    5.80
  11  -5  -3   32.60    5.50
 -11   5   3   21.50    4.00
 -11   5   3   24.50    4.80
  11   5  -3   27.60    4.10
 -11   5   3   24.10    3.90
 -10  -5   3  154.28   12.50
  10  -5  -3  143.29   13.70
  10  -5  -3  150.88   15.60
  10  -5  -3  143.89   14.70
  10   5  -3  146.69   12.00
  10   5  -3  146.19   11.60
 -10   5   3  156.08   12.10
  10   5  -3  146.69   12.40
 -10   5   3  145.29   12.20
 -10   5   3  147.59   13.40
  -9  -5   3  497.55   36.50
   9  -5  -3  534.55   37.40
   9  -5  -3  496.95   37.80
  -9  -5   3  520.75   36.10
  -9   5   3  474.25   35.60
   9   5  -3  475.45   36.10
   9   5  -3  467.55   35.50
  -9   5   3  474.05   35.70
   9   5  -3  485.05   35.50
  -9   5   3  465.75   36.70
   8  -5  -3  314.57   25.30
  -8  -5   3  322.17   23.90
   8  -5  -3  345.17   25.00
  -8  -5   3  333.17   23.70
  -8   5   3  287.77   22.90
   8   5  -3  303.77   22.80
   8   5  -3  289.97   22.70
   8   5  -3  295.77   23.40
  -8   5   3  278.27   23.80
  -7  -5   3  295.97   22.20
   7  -5  -3  315.37   25.10
   7  -5  -3  303.17   23.30
  -7  -5   3  292.27   22.10
  -7   5   3  265.07   21.10
   7   5  -3  266.07   21.00
   7   5  -3  273.37   21.00
  -7   5   3  272.07   20.80
   7   5  -3  275.07   21.70
   6  -5  -3    5.90    5.60
   6  -5  -3    5.80    4.80
  -6  -5   3    8.10    4.30
  -6  -5   3    2.00    5.00
   6   5  -3   16.50    4.10
  -6   5   3   11.80    2.40
   6   5  -3   14.30    2.80
  -6   5   3   16.30    4.10
   6   5  -3   15.20    2.50
   5  -5  -3  240.08   20.30
   5  -5  -3  217.58   21.60
   5  -5  -3  217.58   20.30
  -5  -5   3  224.38   19.10
  -5  -5   3  211.08   18.80
   5   5  -3  248.28   17.40
   5   5  -3  251.77   17.50
   5   5  -3  251.27   19.10
  -5   5   3  240.88   17.20
   4  -5  -3  930.71   69.09
   4  -5  -3  903.21   71.89
  -4  -5   3  940.21   68.09
   4   5  -3  963.60   66.29
  -4   5   3  897.61   65.89
   4   5  -3  917.81   66.19
   3  -5  -3  797.42   54.59
   3   5  -3  730.43   52.89
   3   5  -3  693.43   53.09
   2  -5  -3 1365.16   98.79
   1  -5  -3  606.64   41.70
   1   5  -3  502.85   39.50
   0  -5  -3 1341.37   89.49
   0   5  -3 1119.69   87.29
   1   5   3   41.00    4.20
  -1   5  -3   39.90    3.90
  -2  -5  -3  277.17   20.10
   2   5   3  226.88   17.50
  -2   5  -3  215.88   17.20
  -3  -5  -3  159.98   16.50
   3   5   3  206.28   14.40
   3   5   3  209.08   14.90
  -4  -5  -3 1472.75  106.89
  -4  -5  -3 1533.35  107.29
  -4  -5  -3 1434.56  104.19
  -4  -5  -3 1281.57  103.49
  -4  -5  -3 1379.66  104.39
   4  -5   3 1400.26  104.59
   4   5   3 1530.75  102.59
  -4   5  -3 1391.26  102.19
   4   5   3 1522.35  102.69
  -5  -5  -3  447.96   37.30
  -5  -5  -3  441.96   37.50
  -5  -5  -3  429.06   36.60
   5  -5   3  447.46   37.80
  -5  -5  -3  420.76   36.90
   5   5   3  560.94   36.70
   5   5   3  549.65   35.60
  -5   5  -3  500.05   35.40
   5   5   3  546.65   35.70
  -5   5  -3  542.05   35.20
   6   5   3   32.70    5.30
   6   5   3   40.90    5.00
   6   5   3   33.30    5.00
  -6   5  -3   41.70    4.50
  -6   5  -3   34.60    5.10
  -7  -5  -3  254.37   20.10
  -7  -5  -3  272.77   19.60
   7  -5   3  265.37   20.90
  -7  -5  -3  277.47   19.20
   7   5   3  205.38   18.00
   7   5   3  230.68   18.90
   7   5   3  225.18   18.00
  -7   5  -3  225.28   17.80
  -7   5  -3  222.58   20.00
  -7   5  -3  215.48   18.00
  -8  -5  -3  353.86   23.90
   8  -5   3  339.07   25.40
  -8  -5  -3  332.47   24.80
  -8   5  -3  273.97   24.10
  -8   5  -3  289.07   22.90
  -8   5  -3  295.67   22.80
   8   5   3  289.27   23.60
   8   5   3  306.97   23.00
   8   5   3  300.67   23.00
   9  -5   3  150.88   16.40
  -9  -5  -3  156.68   15.10
  -9   5  -3  202.98   14.30
  -9   5  -3  194.98   15.50
   9   5   3  184.38   14.20
   9   5   3  198.18   15.00
 -10  -5  -3   70.49    8.00
  10  -5   3   75.39    9.30
  10  -5   3   85.79   11.80
 -10   5  -3   62.59    6.80
 -10   5  -3   64.39    6.80
  10   5   3   59.49    7.20
 -10   5  -3   59.09    7.90
  10   5   3   72.19    6.50
  11  -5   3    4.10    3.90
  11  -5   3   -3.60    4.50
 -11  -5  -3    6.70    3.40
 -11   5  -3    0.00    3.00
 -11   5  -3    3.90    2.60
 -11   5  -3    2.10    2.60
  11   5   3    2.90    2.60
  12  -5   3   16.60    4.30
  12  -5   3   16.60    3.80
  12   5   3   14.00    2.50
 -12   5  -3   13.30    2.90
 -12   5  -3   12.40    2.60
 -12   5  -3   10.40    2.90
  13  -5   3   61.79    6.40
  13   5   3   47.40    4.50
 -13   5  -3   47.00    5.00
 -13   5  -3   54.39    4.90
  13  -6  -3   49.50    6.00
  13  -6  -3   37.30    5.70
  13   6  -3   44.80    4.10
 -13   6   3   32.50    5.80
 -12   6   3   52.99    7.00
 -12   6   3   56.69    6.10
  12   6  -3   61.69    5.70
 -12   6   3   65.39    6.40
 -11   6   3   48.30    5.80
  11   6  -3   49.80    5.50
  11   6  -3   46.80    5.60
 -11   6   3   49.80    7.50
 -11   6   3   46.10    6.00
  10   6  -3  181.98   13.80
 -10   6   3  183.18   14.20
 -10   6   3  183.38   15.80
 -10   6   3  176.18   14.10
  10   6  -3  181.18   14.50
  10   6  -3  177.28   14.00
   9  -6  -3  350.36   26.20
  -9  -6   3  334.17   24.20
   9  -6  -3  357.66   26.70
   9  -6  -3  363.16   25.40
  -9  -6   3  326.87   24.30
  -9   6   3  293.57   23.50
   9   6  -3  287.97   23.30
   9   6  -3  270.07   23.70
  -9   6   3  291.17   23.30
   9   6  -3  292.27   23.30
   8  -6  -3  361.16   32.30
   8  -6  -3  368.56   32.80
   8  -6  -3  348.77   33.40
  -8  -6   3  362.36   31.40
   8   6  -3  469.45   30.70
   8   6  -3  488.55   30.80
  -8   6   3  464.85   30.60
  -8   6   3  472.55   30.90
   7  -6  -3  369.06   31.00
   7  -6  -3  360.36   31.50
   7  -6  -3  384.56   30.40
  -7  -6   3  375.26   29.30
  -7   6   3  379.06   28.70
  -7   6   3  394.06   28.30
   7   6  -3  395.56   28.50
   7   6  -3  401.56   29.10
   7   6  -3  428.26   28.50
   6  -6  -3  696.73   46.80
   6  -6  -3  689.53   47.40
   6  -6  -3  693.13   46.20
  -6  -6   3  658.63   45.10
  -6  -6   3  677.23   45.50
   6   6  -3  527.55   44.10
   6   6  -3  522.25   44.10
   6   6  -3  537.65   44.70
  -6   6   3  536.55   43.90
   5  -6  -3  871.71   60.49
  -5  -6   3  838.72   59.09
  -5  -6   3  818.42   59.29
   5  -6  -3  852.31   59.99
   5  -6  -3  837.22   61.09
   5  -6  -3  836.82   60.69
  -5   6   3  738.43   57.89
   5   6  -3  797.42   58.19
   5   6  -3  763.62   58.89
   5   6  -3  771.92   58.29
   4  -6  -3  259.67   22.20
   4  -6  -3  250.27   23.20
   4  -6  -3  260.37   22.80
  -4  -6   3  289.17   21.90
  -4  -6   3  279.77   21.50
   3  -6  -3 1298.37   90.19
   3  -6  -3 1235.98   89.89
  -3  -6   3 1283.77   89.29
   3  -6  -3 1280.67   90.29
   3  -6  -3 1233.88   90.39
   3   6  -3 1168.58   88.19
   3   6  -3 1165.58   88.39
   2  -6  -3 1734.43  122.49
   2   6  -3 1620.94  120.59
   2   6  -3 1726.33  120.49
   0   6  -3  728.83   51.99
  -1  -6  -3  522.15   42.90
  -1  -6  -3  459.85   41.30
   1   6   3  620.04   38.70
  -2  -6  -3 1086.09   82.79
  -2  -6  -3 1143.89   83.19
  -2  -6  -3 1099.09   82.89
  -2  -6  -3 1142.29   83.69
   2   6   3 1233.78   81.39
  -2   6  -3 1154.28   81.09
   2   6   3 1117.19   81.59
  -3  -6  -3   27.60    6.40
  -3  -6  -3   34.00    8.30
   3  -6   3   41.30    7.70
  -3  -6  -3   32.60    6.90
  -3  -6  -3   39.30    6.10
  -3  -6  -3   25.40    5.80
  -4  -6  -3  170.78   15.70
   4  -6   3  169.38   16.60
  -4  -6  -3  184.38   16.40
  -4  -6  -3  175.78   16.80
  -4  -6  -3  171.78   15.20
   4  -6   3  165.48   20.70
  -4  -6  -3  169.38   16.00
  -4   6  -3  177.08   12.90
   4   6   3  166.38   13.50
   4   6   3  175.98   13.30
   4   6   3  174.68   16.40
  -5  -6  -3  595.74   42.30
  -5  -6  -3  590.44   43.70
  -5  -6  -3  589.34   42.00
   5  -6   3  628.74   44.70
   5  -6   3  613.34   43.10
  -5  -6  -3  594.64   42.50
  -5  -6  -3  601.44   42.10
   5   6   3  502.55   40.70
   5   6   3  512.55   40.80
  -5   6  -3  489.85   40.30
   5   6   3  491.85   41.50
  -6  -6  -3   18.80    7.60
  -6  -6  -3   28.40    5.40
  -6  -6  -3   23.00    5.60
  -6  -6  -3   23.00    5.70
   6  -6   3   25.00    6.20
   6  -6   3   20.40    7.90
  -7   6  -3  132.39   10.20
   7   6   3  125.89   10.40
   7   6   3  124.69   11.40
  -7   6  -3  125.59   10.50
   7   6   3  119.29   10.50
   8  -6   3  194.78   16.40
  -8  -6  -3  197.88   15.00
   8   6   3  167.48   13.40
   8   6   3  165.08   14.20
  -8   6  -3  166.08   13.20
   8   6   3  146.59   13.40
  -8   6  -3  157.38   13.40
   9  -6   3   65.19   11.10
   9  -6   3   69.79    9.20
   9   6   3   44.20    5.70
  -9   6  -3   48.20    8.30
  -9   6  -3   53.69    6.10
   9   6   3   46.60    6.00
   9   6   3   55.69    6.90
  -9   6  -3   56.49    6.10
  10   6   3   14.60    2.80
 -10   6  -3   10.40    3.00
  10   6   3    5.40    7.00
 -10   6  -3   13.00    4.20
 -10   6  -3   11.30    3.00
  10   6   3   12.40    4.90
  11  -6   3   89.89    8.80
  11  -6   3   93.09    9.70
 -11   6  -3   65.99    7.60
 -11   6  -3   73.39    7.40
  11   6   3   73.99    7.00
 -11   6  -3   77.09    7.10
  12  -6   3   30.70    6.10
  12  -6   3   34.20    5.10
 -12   6  -3   21.40    4.40
  12   6   3   26.60    3.40
 -12   6  -3   19.30    3.50
 -12   6  -3   22.80    3.10
  12  -7  -3    4.80    2.70
  12  -7  -3    7.20    3.60
 -12   7   3    6.40    2.40
 -12   7   3    6.20    3.00
  12   7  -3    8.10    2.20
  11  -7  -3   -2.10    2.90
  11  -7  -3    2.40    4.00
  11  -7  -3    2.20    5.20
 -11   7   3   -3.30    2.50
  11   7  -3   -0.50    2.30
 -11   7   3    1.30    2.80
  11   7  -3   -0.70    2.30
  10  -7  -3   22.30    6.20
  10  -7  -3   17.70    5.90
  10  -7  -3   22.60    6.10
 -10   7   3   13.70    3.40
  10   7  -3   16.20    2.80
  10   7  -3   16.10    3.20
  10   7  -3   11.70    3.40
  -9  -7   3   34.40    6.50
   9  -7  -3   38.90    7.70
   9  -7  -3   37.10    7.10
   9  -7  -3   27.30    7.10
  -9   7   3   36.10    5.70
   9   7  -3   25.00    4.30
   9   7  -3   28.80    4.80
  -9   7   3   29.40    4.10
   9   7  -3   27.10    4.60
   8  -7  -3   57.29    9.10
  -8  -7   3   62.79    7.80
   8  -7  -3   52.59   10.40
   8  -7  -3   50.29    8.60
   8   7  -3   48.50    5.70
  -8   7   3   55.69    5.90
   8   7  -3   43.60    5.90
   8   7  -3   42.90    6.60
  -8   7   3   53.89    7.10
   7  -7  -3   51.79   11.60
  -7  -7   3   61.59    8.20
   7  -7  -3   47.00   10.60
   7  -7  -3   66.49    9.80
  -7   7   3   74.99    8.70
   7   7  -3   65.39    6.60
   7   7  -3   65.49    7.80
  -7   7   3   73.19    6.60
   7   7  -3   66.79    6.50
  -6  -7   3  108.79   11.80
   6  -7  -3  122.79   14.00
   6  -7  -3   94.59   14.50
  -6  -7   3  119.39   11.50
   6  -7  -3  112.89   12.80
  -6   7   3  137.69   10.10
   6   7  -3  135.39   11.70
   6   7  -3  136.29   11.50
   6   7  -3  142.49   10.30
   5  -7  -3   53.29   10.50
   5  -7  -3   73.89   10.80
   5  -7  -3   71.09   12.30
   5  -7  -3   67.49   12.30
   5   7  -3   92.99    9.30
   5   7  -3   78.59    6.90
   5   7  -3   87.39    7.10
  -5   7   3   78.19    7.10
   4  -7  -3  362.36   31.50
   4  -7  -3  370.36   30.40
  -4  -7   3  397.06   30.00
  -4  -7   3  374.86   29.70
   4  -7  -3  366.56   31.50
   4  -7  -3  386.26   31.20
   4   7  -3  426.66   28.50
   4   7  -3  410.96   30.10
   4   7  -3  421.96   28.70
   3  -7  -3  252.17   21.90
   3  -7  -3  231.18   21.90
   3  -7  -3  246.28   21.10
  -3  -7   3  224.48   20.80
  -3  -7   3  247.68   20.20
   3  -7  -3  255.17   22.10
   3   7  -3  293.77   18.70
   3   7  -3  265.77   19.60
   2  -7  -3  110.29   12.80
   2  -7  -3  119.59   13.70
   2  -7  -3  111.59   13.60
  -2  -7   3  117.59   11.90
   2  -7  -3  140.79   13.90
   2  -7  -3  121.79   13.10
   1  -7  -3  171.38   16.50
  -1  -7   3  192.98   15.50
   1  -7  -3  182.18   16.20
   1  -7  -3  182.48   16.30
   1  -7  -3  173.28   16.60
   1   7  -3  143.09   12.80
   0  -7  -3  119.09   14.00
   0  -7  -3  124.89   14.50
   0  -7  -3  148.89   13.50
   0  -7   3  104.79   12.70
   0  -7  -3  121.19   12.90
   0  -7  -3  124.09   13.10
   0   7  -3  105.59    9.10
  -1  -7  -3  160.88   21.70
  -1  -7  -3  179.48   15.90
  -1  -7  -3  182.08   16.10
  -1  -7  -3  172.98   16.40
   1  -7   3  146.79   16.00
  -1  -7  -3  189.48   15.40
   1   7   3  133.09   12.50
  -2  -7  -3  441.16   32.90
  -2  -7  -3  462.75   34.30
   2  -7   3  451.25   34.00
  -2  -7  -3  437.26   32.90
  -2  -7  -3  452.35   33.10
  -2   7  -3  384.96   30.60
   2   7   3  400.26   30.80
   2   7   3  391.36   31.40
   3  -7   3  153.38   15.90
  -3  -7  -3  135.99   14.40
  -3  -7  -3  129.69   15.00
  -3  -7  -3  143.79   14.80
  -3  -7  -3  142.99   16.00
  -3  -7  -3  157.28   14.00
   3  -7   3  142.99   21.60
  -3   7  -3  173.78   11.80
   3   7   3  187.48   12.70
  -4  -7  -3  130.59   14.20
  -4  -7  -3  121.49   13.90
  -4  -7  -3  140.19   13.50
  -4  -7  -3  128.99   13.80
   4  -7   3  138.39   18.00
  -4  -7  -3  117.69   15.40
   4  -7   3  129.29   15.10
   4   7   3  176.08   14.70
  -4   7  -3  168.38   11.10
   4   7   3  172.88   11.60
   4   7   3  158.28   11.80
  -5  -7  -3  125.49   13.40
  -5  -7  -3  116.79   13.60
  -5  -7  -3  134.89   13.20
  -5  -7  -3  113.79   16.70
   5  -7   3  133.29   14.70
  -5   7  -3  161.38   11.20
   5   7   3  171.68   12.00
   5   7   3  168.68   14.40
   5   7   3  164.88   11.70
   6  -7   3  143.89   15.60
  -6  -7  -3  129.09   11.20
  -6  -7  -3  130.09   11.90
  -6   7  -3  101.99    8.90
   6   7   3   99.19   10.70
  -6   7  -3   91.19    9.60
   6   7   3  103.39    9.30
   6   7   3   96.49    9.40
  -7  -7  -3  121.69   13.00
   7  -7   3  133.09   16.10
   7  -7   3  131.19   14.40
  -7  -7  -3  122.89   12.80
   7   7   3  151.78   11.70
   7   7   3  158.38   12.60
   7   7   3  150.88   11.50
  -7   7  -3  143.89   11.80
  -7   7  -3  159.18   11.40
   8  -7   3   86.99   12.20
  -8  -7  -3   84.89    8.90
  -8   7  -3   70.69    7.10
   8   7   3   68.69    7.00
   8   7   3   68.89    7.20
  -8   7  -3   68.09    7.40
   8   7   3   75.59    8.10
   9  -7   3  196.98   16.00
   9  -7   3  203.08   17.30
  -9   7  -3  163.28   13.80
  -9   7  -3  170.38   13.90
   9   7   3  171.48   14.30
   9   7   3  174.08   13.80
   9   7   3  176.18   13.70
  10  -7   3  144.89   13.70
  10  -7   3  154.48   13.10
  10   7   3  140.29   11.10
  10   7   3  137.19   11.50
 -10   7  -3  134.99   13.30
 -10   7  -3  146.29   11.40
  10   7   3  138.39   12.00
  11  -7   3   20.60    4.90
  11  -7   3   26.60    5.60
 -11   7  -3   23.20    3.50
 -11   7  -3   28.40    4.20
  11   7   3   24.00    3.80
  12  -7   3   12.30    3.70
  12  -7   3   13.90    2.90
  12   7   3   20.60    2.80
  12  -8  -3   42.00    6.10
  12  -8  -3   53.49    5.20
  12   8  -3   47.30    4.50
  11  -8  -3   84.79    8.30
  11  -8  -3   90.19    9.70
 -11   8   3   88.99    8.20
  11   8  -3   91.69    7.50
  11   8  -3   92.29    7.60
  10  -8  -3   97.39   10.00
  10  -8  -3  109.69   11.40
  10  -8  -3   91.39   11.60
  10   8  -3  109.19    8.50
  10   8  -3  108.79    9.00
  10   8  -3  106.89    9.00
 -10   8   3  112.09    9.30
 -10   8   3  102.99    9.30
  -9   8   3   38.10    4.80
   9   8  -3   34.40    5.50
   9   8  -3   35.90    4.70
   9   8  -3   29.40    4.90
  -8   8   3  171.58   14.20
   8   8  -3  173.48   13.30
   8   8  -3  174.58   13.90
  -8   8   3  165.08   13.40
   8   8  -3  168.68   13.30
   7  -8  -3   73.89   11.60
   7  -8  -3   56.69    9.90
  -7  -8   3   64.89    8.40
   7  -8  -3   74.69   10.10
  -7   8   3   81.79    7.20
   7   8  -3   75.09    8.20
   7   8  -3   81.39    7.10
   7   8  -3   82.79    7.20
   6  -8  -3   59.79   11.80
   6  -8  -3   68.69   11.30
  -6  -8   3   72.69    8.40
   6  -8  -3   63.49    9.60
  -6  -8   3   62.89    8.20
   5  -8  -3   59.79   11.00
   5  -8  -3   53.19   10.80
   5  -8  -3   42.90    9.20
   5  -8  -3   50.99    8.80
  -5  -8   3   49.40    7.60
  -5  -8   3   48.60    7.60
   5   8  -3   51.49    5.60
   5   8  -3   48.00    8.10
   5   8  -3   47.20    5.40
   4  -8  -3  606.84   44.60
  -4  -8   3  602.44   43.00
   4  -8  -3  655.33   44.60
  -4  -8   3  611.44   43.70
   4  -8  -3  629.64   44.20
   4  -8  -3  632.24   43.80
   4   8  -3  510.95   41.90
   4   8  -3  504.45   42.00
   4   8  -3  491.95   43.00
   3  -8  -3  345.37   28.30
   3  -8  -3  347.17   27.60
   3  -8  -3  349.87   28.60
   3  -8  -3  366.56   28.60
  -3  -8   3  358.16   27.40
  -2  -8   3   51.09    7.50
   2  -8  -3   54.89    9.00
   2  -8  -3   63.19   10.40
   2  -8  -3   61.79    9.90
  -2  -8   3   53.39    8.30
   2  -8  -3   67.09   10.30
   2   8  -3   37.50    6.70
   1  -8  -3  600.34   44.20
  -1  -8   3  575.64   43.20
   1  -8  -3  588.44   45.30
   1  -8  -3  551.54   43.90
   1  -8  -3  591.64   44.20
   1  -8  -3  597.54   44.10
   0  -8  -3  186.78   18.40
   0  -8   3  186.78   16.40
   0  -8  -3  193.98   17.30
   0  -8  -3  194.18   17.80
   0  -8  -3  195.58   17.40
   0   8   3  193.68   14.60
   0   8  -3  196.38   14.30
  -1  -8  -3  381.56   28.50
  -1  -8  -3  372.36   28.40
  -1  -8  -3  350.06   29.90
  -1  -8  -3  360.36   28.50
  -1  -8  -3  362.06   28.50
   1  -8   3  368.46   27.80
   1  -8   3  321.17   29.90
  -2  -8  -3  424.86   31.70
  -2  -8  -3  434.16   33.50
   2  -8   3  448.96   32.80
  -2  -8  -3  421.66   31.50
  -2  -8  -3  418.56   31.80
   2  -8   3  395.96   31.50
   2   8   3  323.17   30.10
  -3  -8  -3  993.60   71.09
  -3  -8  -3  951.20   70.99
  -3  -8  -3  954.00   70.99
  -3  -8  -3  907.91   72.89
  -3  -8  -3  936.31   71.19
   3   8   3 1024.70   69.99
  -3   8  -3  980.50   69.49
   3   8   3 1037.30   69.79
  -4  -8  -3   21.90    8.00
  -4  -8  -3   13.40    4.50
  -4  -8  -3   16.00    5.60
  -4  -8  -3   17.80    4.90
  -4  -8  -3   17.80    5.00
   4  -8   3   16.90    5.80
  -5  -8  -3  256.57   21.20
  -5  -8  -3  254.77   20.60
   5  -8   3  255.57   21.70
   5  -8   3  236.58   23.90
  -5  -8  -3  259.87   20.60
  -6  -8  -3  234.38   20.50
   6  -8   3  235.98   21.90
  -6  -8  -3  232.08   20.70
   6  -8   3  229.48   23.40
   6   8   3  285.37   19.60
  -6   8  -3  269.47   19.20
   6   8   3  289.07   19.70
   6   8   3  280.27   20.40
  -6   8  -3  262.07   19.80
  -7  -8  -3  353.36   23.90
  -7  -8  -3  369.86   24.50
   7  -8   3  358.76   26.80
  -7   8  -3  279.37   22.90
   7   8   3  286.47   23.10
   7   8   3  275.77   23.10
   7   8   3  289.97   23.60
  -7   8  -3  285.77   23.20
  -8  -8  -3   57.49    8.00
  -8   8  -3   80.19    6.90
  -8   8  -3   66.29    7.10
   8   8   3   69.69    6.70
   8   8   3   65.99    7.50
   8   8   3   71.09    6.70
   9  -8   3    7.70    5.40
   9  -8   3    9.40    4.30
  -9   8  -3    6.40    2.80
   9   8   3    4.80    2.40
   9   8   3    5.80    2.90
   9   8   3    6.00    3.70
  -9   8  -3    7.50    2.90
 -10   8  -3   77.59    7.30
  10   8   3   87.89    8.10
  10   8   3   78.09    6.80
 -10   8  -3   75.39    7.30
  10   8   3   79.09    7.10
  11  -8   3   26.30    5.00
  11  -8   3   20.70    4.50
 -11   8  -3   32.60    4.20
  11   8   3   36.60    3.70
  11  -9  -3    0.60    2.20
  11  -9  -3   -0.80    2.90
  11   9  -3   -0.50    2.50
  11   9  -3    1.40    1.80
  10  -9  -3   27.50    5.10
  10  -9  -3   27.90    5.10
  10   9  -3   19.80    3.20
  10   9  -3   16.70    3.40
 -10   9   3   19.60    4.00
 -10   9   3   28.70    3.90
  10   9  -3   25.50    3.50
   9  -9  -3    1.90    4.40
  -9  -9   3    0.50    2.90
   9  -9  -3    4.40    3.30
   9  -9  -3   -2.40    4.90
   9   9  -3    2.00    3.80
   9   9  -3    1.80    2.10
  -9   9   3    8.80    3.90
   9   9  -3    1.30    2.50
  -9   9   3   -2.20    3.10
  -8  -9   3   17.30    4.30
   8  -9  -3   20.70    6.20
   8  -9  -3   19.80    4.80
   8  -9  -3   23.90    6.30
   8   9  -3   28.30    4.80
   8   9  -3   32.70    4.40
   8   9  -3   26.50    3.50
   7  -9  -3   33.50    7.10
   7  -9  -3   21.60    5.20
   7  -9  -3   24.30    6.80
  -7  -9   3   27.80    4.90
   7   9  -3   39.50    6.00
   7   9  -3   41.50    4.90
  -7   9   3   34.10    4.50
   7   9  -3   33.40    4.80
   6  -9  -3  341.37   29.90
   6  -9  -3  350.16   28.90
  -6  -9   3  363.66   28.20
   6  -9  -3  359.16   30.00
  -6   9   3  401.86   27.70
   6   9  -3  396.16   28.10
   6   9  -3  392.76   27.40
  -5  -9   3   45.50    7.50
   5  -9  -3   47.00   10.40
   5  -9  -3   47.10    8.30
   5  -9  -3   41.00    8.10
  -5  -9   3   48.20    7.60
   5  -9  -3   57.19   10.50
   5   9  -3   53.99    5.60
   5   9  -3   55.39    8.30
   5   9  -3   52.79    5.80
  -4  -9   3   19.80    4.70
   4  -9  -3   22.00    6.50
   4  -9  -3   13.70    4.90
   4  -9  -3   17.20    6.20
  -4  -9   3   16.60    4.40
   4  -9  -3   19.60    6.40
   4   9  -3   22.80    3.10
   4   9  -3   25.40    3.40
   3  -9  -3   18.10    5.90
  -3  -9   3   18.30    5.10
  -3  -9   3   23.50    5.00
   3  -9  -3   22.70    5.80
   3  -9  -3   22.80    5.20
   3  -9  -3   22.00    6.10
   3   9  -3   32.70    4.70
   2  -9  -3  173.48   16.60
   2  -9  -3  175.88   16.60
  -2  -9   3  174.08   15.10
   2  -9  -3  173.38   16.70
   2  -9  -3  161.88   15.90
   2   9  -3  186.98   13.40
   2   9  -3  180.08   13.90
   1  -9  -3   56.49    8.50
  -1  -9   3   66.59    8.90
   1  -9  -3   81.09   11.30
   1  -9  -3   76.09   10.40
   1  -9  -3   73.69   10.20
   0  -9  -3  176.78   20.20
   0  -9  -3  195.08   16.60
   0  -9  -3  178.48   16.70
   0  -9   3  171.48   15.70
   0  -9  -3  171.98   17.10
   0   9   3  191.48   14.30
   0   9  -3  204.78   14.00
   1  -9   3   80.59   14.30
   1  -9   3   92.59   10.20
  -1  -9  -3   94.69   10.70
  -1  -9  -3   84.19   11.30
  -1  -9  -3   73.49   15.50
  -1  -9  -3   81.09   10.20
   1   9   3   89.09    7.80
  -1   9  -3   87.49    7.40
   2  -9   3   71.19   11.30
  -2  -9  -3   58.29    9.60
   2  -9   3   66.79   10.00
  -2  -9  -3   76.59    9.40
  -2  -9  -3   52.59   10.70
  -2  -9  -3   64.59    9.00
  -3  -9  -3  215.78   18.10
   3  -9   3  209.28   19.00
  -3  -9  -3  207.48   18.60
  -3  -9  -3  218.98   17.80
  -3   9  -3  216.78   16.00
   3   9   3  203.08   16.00
   3   9   3  205.28   16.40
   4  -9   3   84.99   12.90
  -4  -9  -3  101.59   11.10
  -4  -9  -3   91.09    9.80
   4  -9   3   87.29   10.80
  -4  -9  -3   85.59    9.40
   4   9   3   71.19    7.20
  -4   9  -3   59.19    7.00
   4   9   3   58.69    7.50
   5  -9   3   59.49   10.00
   5  -9   3   52.19   10.60
  -5  -9  -3   50.29    8.60
  -5  -9  -3   63.99    9.00
   5   9   3   72.49    9.10
   5   9   3   81.09    7.20
   5   9   3   78.49    6.90
  -5   9  -3   81.29    6.60
   6  -9   3  113.49   12.30
  -6  -9  -3  106.39   10.90
  -6  -9  -3  106.19   10.80
   6  -9   3  101.99   15.10
   6   9   3  115.99    9.40
   6   9   3  116.99    9.60
   6   9   3  117.29   10.60
  -6   9  -3  109.59    9.40
  -7  -9  -3   -0.10    2.90
   7  -9   3   -3.20    9.00
   7  -9   3    4.20    4.40
  -7  -9  -3   -0.40    3.30
  -7   9  -3    4.90    3.60
   7   9   3    4.90    2.60
  -7   9  -3    2.70    2.90
   7   9   3    8.30    3.30
   7   9   3    3.40    2.60
   8  -9   3   -1.90    3.90
   8  -9   3    2.10    5.50
  -8  -9  -3    2.50    2.90
  -8   9  -3    2.80    3.20
   8   9   3    5.60    2.60
   8   9   3    2.30    2.30
   8   9   3    4.50    2.80
   9  -9   3    9.80    3.80
   9  -9   3   12.70    5.00
  -9   9  -3   13.90    3.00
  -9   9  -3   18.10    3.20
   9   9   3   15.10    2.60
   9   9   3   18.20    2.90
   9   9   3   11.70    2.80
  10  -9   3   16.20    4.40
  10  -9   3   16.20    3.50
 -10   9  -3   10.20    2.70
  10   9   3   11.80    2.40
  10   9   3   10.80    2.10
  10 -10  -3   25.20    5.10
  10  10  -3   13.00    2.10
  10  10  -3   15.10    2.60
   9 -10  -3   94.29    9.20
   9 -10  -3   86.09    7.90
  -9 -10   3   96.59    7.60
   9  10  -3   75.79    7.10
   9  10  -3   72.39    7.00
  -9  10   3   63.59    8.40
   9  10  -3   68.99    6.70
   8 -10  -3   43.60    6.40
   8 -10  -3   43.30    8.10
   8 -10  -3   35.40    6.40
  -8 -10   3   37.30    5.80
   8  10  -3   37.50    4.60
   8  10  -3   35.10    4.70
   8  10  -3   41.80    5.30
   7 -10  -3    7.30    4.50
   7 -10  -3    7.80    5.30
  -7 -10   3   11.10    4.80
   7 -10  -3   13.20    5.50
   7  10  -3   13.90    3.50
   7  10  -3    9.10    2.60
   7  10  -3   11.40    2.60
   6 -10  -3  102.39   13.10
  -6 -10   3  101.99   10.60
   6 -10  -3   96.99   11.10
   6  10  -3  122.09    9.40
   6  10  -3  125.49    9.50
   6  10  -3  136.49   10.70
   5 -10  -3  144.69   14.50
  -5 -10   3  138.79   12.50
   5 -10  -3  142.59   13.10
   5 -10  -3  133.29   14.30
  -5 -10   3  135.99   12.40
   5 -10  -3  147.29   14.90
   4 -10  -3   52.19    9.80
  -4 -10   3   52.09    7.60
   4 -10  -3   57.99   10.20
  -4 -10   3   41.90    7.30
   4 -10  -3   55.39    9.70
   4 -10  -3   46.00    7.90
   3 -10  -3  565.84   40.40
   3 -10  -3  561.14   41.10
  -3 -10   3  551.64   39.90
   3 -10  -3  567.94   41.10
   3 -10  -3  546.85   40.50
  -3 -10   3  539.65   39.90
   3  10  -3  442.46   38.80
   2 -10  -3  268.77   23.20
   2 -10  -3  286.67   24.00
  -2 -10   3  283.37   23.10
   2 -10  -3  276.87   23.40
  -2 -10   3  292.57   22.60
   2 -10  -3  275.77   23.80
   2  10  -3  347.27   21.90
   1 -10  -3   89.19   11.10
  -1 -10   3   71.09    8.60
   1 -10  -3   75.69   10.20
   1 -10  -3   65.99   10.10
   0 -10  -3   19.40    5.50
   0 -10   3   20.30    4.70
   0 -10  -3   14.00    5.10
   0 -10  -3   16.10    5.50
  -1 -10  -3 1231.88   87.29
  -1 -10  -3 1241.38   87.59
  -1 -10  -3 1293.77   87.59
   1 -10   3 1240.98   86.79
  -1  10  -3 1107.49   85.89
   1  10   3 1123.39   86.09
  -2 -10  -3   50.59    8.60
  -2 -10  -3   57.19    8.40
   2 -10   3   51.09    8.70
   2 -10   3   47.60    8.60
  -2 -10  -3   64.79   10.20
  -3 -10  -3   89.89    9.90
   3 -10   3   97.29   11.80
  -3 -10  -3   80.69   10.00
  -3 -10  -3   82.89   11.50
   4  10   3   73.29    7.60
   4  10   3   82.59    7.20
  -4  10  -3   71.89    7.30
  -5 -10  -3   19.80    4.60
   5 -10   3   20.00    5.80
  -5 -10  -3   20.30    4.80
   5  10   3   31.80    4.50
   5  10   3   34.00    5.50
   5  10   3   28.10    4.70
   6 -10   3   19.70    7.70
   6 -10   3   34.30    8.30
  -6 -10  -3   25.40    4.60
   7 -10   3   23.70    6.40
   7  10   3   10.20    2.60
  -7  10  -3    3.30    3.60
   7  10   3   10.40    2.70
   7  10   3   10.80    3.20
   8 -10   3   57.49   10.20
  -8 -10  -3   73.39    6.80
   8 -10   3   73.99    8.40
  -8  10  -3   60.39    7.50
   8  10   3   69.89    6.40
   8  10   3   69.69    6.70
   8  10   3   70.79    6.30
   9 -10   3   38.20    8.20
  -9  10  -3   49.40    6.60
   9  10   3   52.99    5.10
   9  10   3   50.69    4.80
   9 -11  -3   20.90    4.00
   9 -11  -3   14.30    3.80
   9  11  -3   15.80    2.20
   9  11  -3   12.60    4.10
   8 -11  -3   -2.40    3.60
   8 -11  -3    1.10    2.70
  -8 -11   3    2.10    2.40
   8  11  -3    3.10    2.60
   8  11  -3    0.70    2.00
   8  11  -3    4.40    1.90
   7 -11  -3    6.70    4.30
   7 -11  -3   11.00    5.30
  -7 -11   3   10.00    3.00
   7 -11  -3   11.40    3.30
   7  11  -3    5.00    2.50
   7  11  -3   10.70    2.30
   7  11  -3    6.50    3.10
   6 -11  -3   23.20    4.30
   6 -11  -3   18.30    5.30
  -6 -11   3   27.20    5.50
   6 -11  -3   24.70    5.50
   6  11  -3   15.20    2.90
   6  11  -3   18.20    2.90
   6  11  -3   16.60    4.20
   5 -11  -3  187.48   16.60
   5 -11  -3  195.08   15.90
  -5 -11   3  198.48   16.00
   5 -11  -3  200.18   17.10
   5  11  -3  178.98   14.60
   5  11  -3  188.48   14.50
  -4 -11   3   76.29   11.10
   4 -11  -3  102.09   11.30
   4 -11  -3   95.59    9.70
   4 -11  -3  112.39   14.60
  -4 -11   3   97.69    9.20
   4 -11  -3   87.19   10.70
   4  11  -3   79.49    7.70
   4  11  -3   69.09    7.50
   3 -11  -3   88.29   11.00
   3 -11  -3   72.19    9.30
   3 -11  -3   78.19   10.40
   3 -11  -3   86.99   10.10
  -3 -11   3   76.29    8.60
  -3 -11   3   64.19    8.90
   3  11  -3   80.69    7.30
   3  11  -3   73.89    7.00
   2 -11  -3   17.20    5.10
   2 -11  -3   16.90    5.60
  -2 -11   3   19.90    4.10
   2 -11  -3   17.00    5.10
   2 -11  -3   25.50    6.00
   2  11  -3    9.70    3.50
   2  11  -3   13.00    2.90
   1 -11  -3   29.60    6.20
   1 -11  -3   47.20    8.30
   1 -11  -3   28.30    5.80
  -1 -11   3   31.60    6.20
   1  11  -3   26.80    3.60
   0 -11  -3   30.40    5.70
   0 -11  -3   23.30    6.20
   0 -11   3   35.80    6.60
   0 -11  -3   31.20    5.80
   0  11   3   29.40    4.30
   0  11  -3   26.00    3.60
   1 -11   3  169.38   13.90
  -1 -11  -3  176.88   15.60
  -1 -11  -3  169.98   14.90
  -1 -11  -3  173.48   14.50
   1  11   3  157.18   12.90
  -1  11  -3  137.49   12.80
  -2 -11  -3   59.89    8.00
  -2 -11  -3   68.99    8.50
   2 -11   3   39.60    8.00
   2  11   3   51.49    6.00
   2  11   3   57.59    7.40
  -3 -11  -3    2.60    4.00
  -3 -11  -3    2.60    3.70
   3 -11   3   -1.80    5.40
   3  11   3    5.50    3.10
   3  11   3    5.20    2.60
  -4 -11  -3   40.20    6.70
  -4 -11  -3   32.30    6.80
   4 -11   3   32.90    6.30
   4  11   3   44.80    5.00
   4  11   3   36.60    5.20
  -5 -11  -3   15.90    4.00
   5 -11   3   17.30    4.80
  -5 -11  -3   17.50    4.00
   5  11   3    8.60    2.80
  -6 -11  -3   35.70    5.20
   6 -11   3   42.90    7.20
  -6 -11  -3   34.30    5.40
   6  11   3   32.60    4.70
   6  11   3   35.00    5.30
   6  11   3   35.50    4.60
  -7 -11  -3   54.19    6.00
   7 -11   3   50.39    7.50
   7  11   3   60.59    5.70
   7  11   3   69.79    6.80
   7  11   3   65.49    5.70
   8 -11   3   30.70    5.40
  -8 -11  -3   32.50    4.50
   8  11   3   38.00    6.00
   8 -12  -3   84.19    7.70
   8  12  -3   70.99    6.10
   8  12  -3   68.69    7.70
   7 -12  -3   32.40    6.90
   7 -12  -3   45.40    5.60
  -7 -12   3   40.30    4.80
   7  12  -3   41.00    5.00
   7  12  -3   50.09    4.40
   6 -12  -3    2.40    4.00
   6 -12  -3    6.30    3.10
  -6 -12   3    6.70    2.70
   6  12  -3   13.00    2.30
   6  12  -3   11.50    2.20
   5 -12  -3   61.19    8.90
   5 -12  -3   67.19    8.00
   5 -12  -3   53.89    9.00
  -5 -12   3   79.89    7.30
   5  12  -3   78.49    6.40
   5  12  -3   79.99    6.50
  -4 -12   3   31.70    5.30
   4 -12  -3   25.40    5.50
   4 -12  -3   28.60    4.80
   4 -12  -3   21.40    5.00
   4 -12  -3   24.50    5.20
  -3 -12   3   40.80    6.20
   3 -12  -3   44.20    7.40
   3 -12  -3   45.80    7.50
   3 -12  -3   36.80    6.20
   3 -12  -3   35.80    7.60
   2 -12  -3    9.00    4.30
   2 -12  -3   11.70    5.20
   2 -12  -3    9.10    4.10
  -2 -12   3   14.20    3.60
   2  12  -3    9.10    2.70
   2  12  -3    8.20    3.40
   1 -12  -3   59.49    8.00
   1 -12  -3   53.89    7.60
   1 -12  -3   44.40    9.20
  -1 -12   3   55.39    6.80
   0 -12   3   32.90    5.90
   0 -12  -3   36.70    6.90
   0 -12  -3   40.50    7.30
  -1 -12  -3   21.70    4.70
   1 -12   3   20.30    4.10
  -1 -12  -3   23.70    4.90
   1  12   3   22.00    5.50
  -2 -12  -3   92.29    9.30
  -2 -12  -3   96.79    9.70
   2  12   3   96.89    9.30
   2  12   3   96.09    8.50
  -3 -12  -3  110.89    9.50
  -3 -12  -3  116.79    9.80
   3  12   3   84.79    8.80
   3  12   3   79.89    8.50
  -4 -12  -3    8.40    3.20
  -4 -12  -3    9.40    3.30
   4 -12   3    7.80    4.80
  -5 -12  -3    6.90    2.70
  -5 -12  -3    4.20    2.60
   5 -12   3    3.50    3.90
   5  12   3   11.10    2.40
   6 -12   3   42.80    6.80
  -6 -12  -3   48.30    5.30
  -6 -12  -3   53.49    5.30
   7  12   3   35.50    3.90
  -6 -13   3   49.10    4.50
   6 -13  -3   32.50    6.50
   6  13  -3   35.60    4.20
  -5 -13   3    1.30    2.10
   5  13  -3    2.00    1.90
  -4 -13   3    5.30    2.60
   4  13  -3    2.10    2.20
   4  13  -3    7.40    2.60
   3 -13  -3   14.10    3.60
   3 -13  -3   11.00    4.20
   3  13  -3    5.30    2.70
   3  13  -3    6.20    2.70
  -2 -13   3    0.70    2.60
   2 -13  -3    2.80    3.70
   2 -13  -3    2.90    3.30
   2  13  -3   -2.40    3.00
   1 -13  -3   14.00    3.60
   1 -13  -3   14.00    3.70
  -1 -13   3   13.40    3.10
   0 -13  -3    5.30    3.20
   0 -13  -3   -0.50    3.00
   0 -13   3    2.60    2.90
   1 -13   3    9.90    4.40
  -1 -13  -3    8.80    3.40
  -1 -13  -3   11.40    3.50
  -2 -13  -3   10.40    3.10
  -2 -13  -3   13.90    3.40
   2  13   3    9.50    4.00
   3  13   3   10.50    2.90
   3  13   3   12.00    3.40
  -4 -13  -3   28.00    4.00
  -4 -13  -3   26.90    4.10
   4  13   3   18.90    3.10
  -5 -13  -3    0.90    2.00
   5  13   3    3.70    2.10
  -3 -14   3    6.50    3.40
   2 -14  -3   83.89    7.50
  -2 -14   3   84.29    7.50
  -1 -14   3    7.10    2.50
   0 -14  -3  143.19   11.00
   0 -14  -3  136.89   11.40
  -1 -14  -3   28.10    5.00
  -1 -14  -3   40.50    4.40
  -2 -14  -3   27.60    4.50
  -2 -14  -3   36.40    4.20
 -14   0   4   33.70    4.10
 -13   0   4   55.89    6.30
 -13   0   4   46.50    5.70
  13   0  -4   50.39    9.10
 -12   0   4  237.58   17.90
 -12   0   4  232.48   17.50
 -12   0   4  218.18   17.90
  11   0  -4  254.27   19.80
  11   0  -4  250.17   21.90
 -11   0   4  265.17   19.90
 -11   0   4  273.87   20.40
  10   0  -4   19.50    3.90
 -10   0   4   14.70    3.70
 -10   0   4   12.20    3.40
 -10   0   4   16.70    4.20
  10   0  -4   13.30    6.70
  -9   0   4  219.68   17.00
   9   0  -4  218.38   17.30
  -9   0   4  220.98   17.80
  -9   0   4  224.68   17.00
  -8   0   4    6.50    2.70
   8   0  -4    0.30    3.30
  -8   0   4    6.50    2.80
  -8   0   4    6.00    3.70
  -7   0   4    7.00    2.50
   7   0  -4    4.60    3.90
  -7   0   4    2.10    2.50
  -7   0   4    2.20    4.20
  -6   0   4 1286.77   91.69
  -6   0   4 1282.87   91.69
  -5   0   4 1744.43  120.69
   5   0  -4 1645.34  120.59
  -5   0   4 1696.43  120.79
  -4   0   4 1670.43  115.99
   4   0  -4 1589.14  115.89
   3   0  -4 3768.72  258.47
  -3   0   4 3513.95  258.47
  -2   0   4  396.76   28.60
  -1   0   4    1.00    1.70
   0   0   4 9139.09  648.04
   1   0   4 4638.64  324.07
  -1   0  -4 4495.95  323.97
  -2   0  -4 1103.79   77.99
   2   0   4 1087.39   78.09
   3   0   4 2876.91  201.48
  -3   0  -4 2795.62  201.38
   4   0   4  671.43   47.50
  -4   0  -4  647.84   47.50
  -4   0  -4  664.63   47.40
   5   0   4   32.00    4.20
  -5   0  -4   32.20    4.00
  -5   0  -4   29.40    4.30
   5   0   4   41.20    4.80
  -6   0  -4  861.71   59.19
  -6   0  -4  781.32   59.69
   6   0   4  805.12   59.79
  -6   0  -4  864.81   59.19
   6   0   4  806.12   59.19
  -7   0  -4  297.87   22.50
  -7   0  -4  282.67   21.70
  -7   0  -4  291.17   21.60
   7   0   4  294.97   22.50
  -8   0  -4   30.40    4.90
  -8   0  -4   31.90    5.00
   8   0   4   33.70    8.90
  -8   0  -4   25.80    4.10
  -9   0  -4   75.99    8.60
   9   0   4   65.39    8.30
  -9   0  -4   82.29    7.60
  -9   0  -4   86.19    7.70
 -10   0  -4  114.99   10.80
  10   0   4  124.09   10.50
 -10   0  -4  113.19   10.30
 -11   0  -4   27.50    3.90
 -11   0  -4   24.50    4.20
  11   0   4   25.00    4.80
 -12   0  -4   33.10    6.70
 -12   0  -4   28.00    4.60
 -13   0  -4    1.30    2.00
 -14   1   4   24.30    3.40
 -14   1   4   19.00    4.20
  13  -1  -4   65.59    9.00
 -13  -1   4   76.69    7.10
 -13   1   4   75.19    7.00
 -13   1   4   80.49    7.20
 -13   1   4   70.29    8.80
 -12  -1   4    1.60    3.00
 -12  -1   4    3.40    3.10
  12  -1  -4    3.60    5.20
  12   1  -4    4.80    4.40
  12   1  -4    7.60    6.30
 -12   1   4    1.30    3.10
 -12   1   4    4.70    3.30
 -11  -1   4   24.20    4.40
 -11  -1   4   23.90    4.40
  11  -1  -4   21.30    6.30
 -11  -1   4   23.60    5.90
 -11   1   4   39.90    6.00
  11   1  -4   38.20    7.50
  10   1  -4   21.70    3.70
 -10   1   4   15.60    3.80
 -10   1   4   16.90    3.70
 -10   1   4   20.30    4.20
  -9  -1   4   43.90    5.60
   9  -1  -4   42.50    5.70
  -9  -1   4   41.70    5.80
  -9   1   4   47.10    7.20
   9   1  -4   44.50    6.30
  -9   1   4   43.90    5.90
  -9   1   4   49.40    6.10
  -8  -1   4   38.60    5.30
  -8  -1   4   29.30    4.30
   8  -1  -4   43.30    8.80
  -8  -1   4   31.40    5.10
   8  -1  -4   35.20    5.30
   8   1  -4   42.30    6.00
  -8   1   4   35.90    4.90
  -8   1   4   31.90    5.40
   7   1  -4  308.87   22.90
  -7   1   4  291.17   23.50
   7   1  -4  304.17   22.20
  -7   1   4  305.17   22.30
  -7   1   4  297.57   22.20
  -6  -1   4 2260.97  174.28
  -6  -1   4 2148.78  174.28
   6   1  -4 2550.34  174.18
  -6   1   4 2578.54  174.28
  -6   1   4 2627.14  174.38
   6   1  -4 2536.35  174.08
  -5  -1   4 2702.03  182.88
  -5  -1   4 2593.34  183.08
  -5   1   4 2497.75  182.78
  -5   1   4 2489.15  182.68
   5   1  -4 2602.34  182.58
   5   1  -4 2541.85  182.68
  -4  -1   4 4057.69  255.77
   4  -1  -4 3999.40  255.67
  -4   1   4 3216.58  255.47
   4   1  -4 3265.77  255.47
   4   1  -4 3462.65  255.67
   3   1  -4  718.83   52.19
  -3   1   4  743.63   52.19
  -2  -1   4 3754.82  283.07
   2   1  -4 4090.39  282.97
  -2   1   4 4121.89  283.07
  -1   1   4 2065.09  146.59
   1   1  -4 2062.49  146.59
   0   1   4   66.29    5.80
   0   1  -4   72.69    5.70
   1   1   4 5441.06  384.96
  -1   1  -4 5411.76  384.86
  -2  -1  -4 3393.56  248.18
   2   1   4 3630.14  248.28
  -2   1  -4 3464.65  248.08
  -3  -1  -4 3661.43  259.27
  -3   1  -4 3521.05  259.17
   3   1   4 3772.52  259.27
  -4  -1  -4  699.43   45.20
  -4  -1  -4  703.73   45.10
  -4   1  -4  594.84   44.90
   4   1   4  594.44   45.00
  -4   1  -4  586.84   45.00
   4   1   4  583.44   45.10
   5   1   4  997.90   68.19
  -5   1  -4  942.41   67.99
   5   1   4  928.51   68.09
  -5   1  -4  939.61   68.09
   6   1   4   58.69    7.60
  -6   1  -4   41.70    5.10
  -6   1  -4   45.50    4.90
   6   1   4   41.90    5.40
  -6   1  -4   51.89    7.50
   6   1   4   40.20    5.20
  -7  -1  -4  403.36   29.70
   7  -1   4  452.85   28.80
  -7  -1  -4  456.85   28.80
  -7   1  -4  336.17   27.80
  -7   1  -4  335.27   27.70
  -7   1  -4  349.17   28.60
   7   1   4  338.27   28.10
  -8  -1  -4  183.78   15.20
  -8  -1  -4  173.58   14.20
   8  -1   4  192.98   15.20
   8  -1   4  181.38   18.10
  -8  -1  -4  178.78   14.30
  -9  -1  -4    5.90    3.70
   9  -1   4    4.40    4.00
   9  -1   4    3.00    5.80
  -9  -1  -4    6.60    3.00
  -9   1  -4   14.00    4.00
  -9   1  -4   15.20    3.40
   9   1   4   12.00    3.70
 -10  -1  -4   16.50    5.90
 -10  -1  -4   10.30    3.50
  10  -1   4   12.30    6.60
 -10   1  -4   -0.90    2.80
  10   1   4    0.70    3.00
 -10   1  -4    3.90    2.80
 -10   1  -4   -0.30    3.50
 -11  -1  -4   20.40    4.10
 -11  -1  -4   28.90    4.60
 -11   1  -4   23.20    3.60
  11   1   4   23.00    4.20
 -11   1  -4   17.60    3.90
 -11   1  -4   25.80    4.00
 -12   1  -4   81.19    7.30
  12   1   4   81.79    7.50
 -12   1  -4   77.39    7.50
 -13  -1  -4   63.39    5.80
 -13   1  -4   64.99    5.90
  14  -2  -4   -1.20    5.70
 -14  -2   4   -0.70    1.80
  14  -2  -4    2.20    3.00
 -14   2   4   -0.70    1.90
 -14   2   4    6.50    2.60
  13  -2  -4   33.90    5.30
 -13  -2   4   37.90    4.40
 -13   2   4   23.40    3.60
 -13   2   4   24.10    4.00
 -13   2   4   23.90    3.80
  13   2  -4   28.70    4.30
 -12  -2   4   35.90    5.40
  12   2  -4   21.30    5.10
 -12   2   4   21.60    3.60
 -12   2   4   27.50    4.00
 -12   2   4   23.70    4.20
 -11  -2   4  102.29    9.30
 -11  -2   4   95.19    9.40
  11  -2  -4   85.69   11.40
 -11   2   4   98.89    8.90
 -11   2   4   92.59    9.40
  11   2  -4   98.79    8.80
 -11   2   4   98.59    9.00
  10  -2  -4  283.67   24.50
 -10  -2   4  270.47   23.00
 -10  -2   4  275.17   22.60
 -10  -2   4  295.17   23.10
  10  -2  -4  275.77   24.60
 -10   2   4  315.37   22.80
  10   2  -4  331.47   22.90
 -10   2   4  328.67   22.80
 -10   2   4  344.27   23.50
   9  -2  -4   36.00    7.00
  -9  -2   4   44.50    6.50
  -9  -2   4   33.20    5.60
   9  -2  -4   33.30   10.80
  -9  -2   4   36.40    5.00
   9   2  -4   42.80    6.20
  -8  -2   4  222.78   17.00
  -8  -2   4  226.78   16.40
   8  -2  -4  210.38   19.20
  -8  -2   4  224.48   16.30
   8  -2  -4  204.98   19.20
   8   2  -4  205.08   15.90
  -8   2   4  210.38   16.20
   8   2  -4  203.38   16.00
  -8   2   4  213.48   17.40
  -8   2   4  200.28   16.20
   8   2  -4  210.78   16.70
   7  -2  -4  457.95   35.90
  -7  -2   4  460.25   33.80
  -7  -2   4  399.66   34.50
   7  -2  -4  485.45   35.80
  -7  -2   4  475.65   33.20
   7   2  -4  455.55   32.90
   7   2  -4  465.15   33.70
  -7   2   4  447.46   33.20
  -7   2   4  456.65   34.20
  -7   2   4  449.95   33.00
  -6  -2   4  979.10   65.79
  -6  -2   4  969.90   65.79
  -6   2   4  863.01   65.59
  -6   2   4  888.61   65.69
   6   2  -4  918.91   65.59
   6   2  -4  886.71   65.49
  -5  -2   4  173.18   12.00
  -5  -2   4  178.98   12.40
  -5   2   4  142.49   11.70
   5   2  -4  156.18   11.70
  -5   2   4  133.79   12.20
   5   2  -4  151.08   11.90
  -4  -2   4  475.65   32.00
   4  -2  -4  494.85   32.30
   4   2  -4  429.56   32.40
   4   2  -4  414.36   31.90
   4   2  -4  428.46   31.80
  -4   2   4  406.56   31.70
  -3  -2   4 3288.97  224.48
   3  -2  -4 2996.90  225.18
   3   2  -4 3175.38  224.28
   3   2  -4 3263.97  225.18
  -3   2   4 3072.39  224.18
   2  -2  -4 2018.80  143.19
  -2   2   4 1997.30  142.39
   2   2  -4 2000.60  142.49
  -1   2   4  535.25   39.60
   1   2  -4  571.64   39.60
   0   2  -4  654.63   45.70
   0   2   4  625.34   45.70
  -1   2  -4  466.85   34.00
   1   2   4  482.95   34.10
   2   2   4 1623.54  111.59
  -2   2  -4 1513.15  111.49
  -3  -2  -4 1943.71  135.19
   3   2   4 1886.91  135.39
  -3   2  -4 1855.61  135.09
   3   2   4 1916.91  135.19
  -4  -2  -4  212.88   17.20
  -4  -2  -4  226.08   16.90
   4   2   4  230.98   16.80
   4   2   4  226.78   17.00
  -4   2  -4  237.88   16.60
  -4   2  -4  217.68   16.70
  -5  -2  -4  513.15   36.00
   5   2   4  477.05   35.90
   5   2   4  482.55   35.80
  -5   2  -4  478.85   35.70
   5   2   4  563.34   39.30
  -5   2  -4  471.35   35.60
  -6  -2  -4  264.47   18.80
  -6  -2  -4  257.57   18.70
  -6  -2  -4  267.17   22.20
  -6  -2  -4  235.48   21.00
  -6  -2  -4  254.97   19.60
  -6  -2  -4  249.38   20.30
   6   2   4  247.28   18.50
  -6   2  -4  222.88   19.80
   6   2   4  224.08   19.50
   6   2   4  250.67   18.70
  -6   2  -4  253.17   18.50
  -6   2  -4  246.68   18.40
  -7  -2  -4   49.40    6.20
  -7  -2  -4   50.19    6.20
   7  -2   4   59.89    9.60
  -7  -2  -4   53.69    8.80
  -7  -2  -4   49.50   11.10
  -7  -2  -4   45.00    7.10
  -7   2  -4   40.40    5.50
  -7   2  -4   46.10    5.30
   7   2   4   49.60    5.70
   7   2   4   41.90    6.90
   7   2   4   43.60    5.60
  -7   2  -4   48.50    6.10
  -8  -2  -4   37.40    6.00
  -8  -2  -4   39.70    9.00
  -8  -2  -4   39.70    5.50
  -8  -2  -4   35.50    5.40
   8  -2   4   37.60    7.70
  -8   2  -4   49.40    7.20
  -8   2  -4   44.50    5.40
   8   2   4   51.99    5.80
   8   2   4   47.50    6.40
  -8   2  -4   40.00    5.50
   8   2   4   42.60    6.60
  -9  -2  -4  125.19   11.50
  -9  -2  -4  132.09   11.30
   9  -2   4  112.59   13.40
  -9   2  -4  133.79   10.70
   9   2   4  132.59   11.40
  -9   2  -4  126.69   11.80
  10  -2   4   28.40    6.10
 -10  -2  -4   27.10    4.40
 -10   2  -4   26.70    3.90
 -10   2  -4   31.40    5.10
 -10   2  -4   25.90    4.60
  10   2   4   24.60    4.20
 -11  -2  -4   39.10    5.70
  11  -2   4   40.60    7.10
 -11   2  -4   39.30    6.00
  11   2   4   36.30    5.70
 -11   2  -4   36.10    5.70
 -11   2  -4   43.10    5.40
 -12  -2  -4   63.89    6.30
 -12   2  -4   67.49    6.40
  12   2   4   62.79    6.10
 -12   2  -4   57.89    6.30
  13  -2   4    6.00    3.40
 -13  -2  -4    9.20    2.10
 -13   2  -4   11.00    3.10
 -13   2  -4    4.70    2.00
 -14  -3   4   41.80    4.50
  14  -3  -4   32.60    6.20
  14  -3  -4   46.50    6.30
 -14   3   4   56.59    5.10
 -14   3   4   46.60    4.50
 -13   3   4   57.69    6.30
 -13   3   4   49.40    5.70
  13   3  -4   52.29    5.10
 -13   3   4   50.99    5.70
 -12   3   4  106.89    9.80
 -12   3   4  107.19    9.40
 -12   3   4  106.69    9.20
  12   3  -4  104.69    9.00
 -11   3   4   25.20    4.00
  11   3  -4   31.20    5.10
 -11   3   4   31.50    4.30
 -11   3   4   31.90    4.80
  10   3  -4   45.30    6.50
 -10   3   4   48.80    6.30
 -10   3   4   49.70    7.50
 -10   3   4   53.39    6.50
   9   3  -4  239.38   17.90
   9   3  -4  221.98   18.20
   9   3  -4  237.38   18.70
  -9   3   4  250.17   19.40
  -9   3   4  242.98   18.30
  -9   3   4  252.17   18.40
   8   3  -4  504.15   37.90
   8   3  -4  524.15   37.30
   8   3  -4  506.15   37.20
  -8   3   4  508.85   38.40
  -8   3   4  516.65   37.50
  -8   3   4  531.35   37.40
  -7  -3   4   88.59    9.10
  -7  -3   4   95.79    8.70
  -7  -3   4   74.09   10.70
   7  -3  -4   83.49   11.90
  -7  -3   4   86.39    9.00
   7  -3  -4  101.69   11.90
   6  -3  -4  379.76   31.10
  -6  -3   4  400.16   28.40
  -6  -3   4  394.76   30.20
   6  -3  -4  378.66   30.40
  -6  -3   4  382.76   28.30
  -6  -3   4  362.66   28.80
  -5  -3   4 2803.92  179.98
  -5  -3   4 2765.42  179.78
   5   3  -4 2538.65  179.58
   5   3  -4 2363.06  179.98
  -5   3   4 2405.86  179.38
   5   3  -4 2493.75  179.48
  -5   3   4 2316.17  179.58
  -4   3   4  194.18   14.70
   4   3  -4  202.28   14.80
   4   3  -4  196.28   16.50
   4   3  -4  206.38   15.00
   3   3  -4  757.62   54.09
  -3   3   4  717.93   53.99
   3   3  -4  782.92   55.59
   3   3  -4  774.12   54.39
   2   3  -4  558.24   38.90
  -2   3   4  510.05   38.80
   2   3  -4  564.24   40.70
   1   3  -4  186.48   16.00
   1   3  -4  194.48   13.60
  -1   3   4  175.38   13.60
   0   3   4   66.89    5.40
   0   3  -4   64.39    5.20
   1   3   4 2335.37  160.88
  -1   3  -4 2192.68  160.68
   2   3   4   50.79    4.80
  -2   3  -4   55.39    4.60
  -3   3  -4 2371.36  177.38
   3   3   4 2568.34  177.48
   3   3   4 2546.85  177.38
   4   3   4 1239.58   85.09
   4   3   4 1218.38   84.89
  -4   3  -4 1149.29   84.69
  -4   3  -4 1150.28   84.79
  -5  -3  -4 1273.77   99.39
  -5  -3  -4 1216.58  100.19
  -5  -3  -4 1287.37  100.19
  -5  -3  -4 1341.17  100.69
  -5   3  -4 1506.45   98.69
   5   3   4 1511.65   98.89
  -5   3  -4 1545.45   98.69
   6   3   4  388.06   29.20
  -6   3  -4  382.56   30.40
  -6   3  -4  408.96   29.20
  -6   3  -4  408.46   29.10
   6   3   4  414.86   29.40
   6   3   4  397.86   30.10
   7   3   4  175.68   14.40
   7   3   4  165.88   13.40
  -7   3  -4  181.18   13.40
   7   3   4  172.88   13.50
  -7   3  -4  173.78   14.80
  -7   3  -4  163.98   13.40
   8   3   4  144.59   12.00
   8   3   4  151.28   11.90
  -8   3  -4  154.88   13.10
   8   3   4  146.19   12.90
  -8   3  -4  151.48   11.90
  -8   3  -4  139.39   12.00
  -9   3  -4  184.58   14.00
   9   3   4  178.08   14.70
  -9   3  -4  168.88   14.00
   9   3   4  176.48   13.90
  -9   3  -4  185.28   15.00
 -10   3  -4   95.59    9.50
 -10   3  -4   95.49    8.70
  10   3   4   98.99    9.20
 -10   3  -4   97.59    8.60
  11   3   4   92.79    8.60
 -11   3  -4   95.39    8.60
 -11   3  -4  106.59    8.50
 -11   3  -4   91.69    9.10
  12  -3   4  116.89   12.30
 -12  -3  -4  101.79   10.00
 -12   3  -4  133.59   10.30
 -12   3  -4  133.19   10.10
 -12   3  -4  133.89   10.60
  12   3   4  130.39   10.00
  13  -3   4   38.50    5.90
 -13  -3  -4   34.70    3.90
 -13   3  -4   25.60    3.80
  13   3   4   28.00    3.70
 -13   3  -4   26.20    4.50
  14  -4  -4   46.90    5.60
  14  -4  -4   35.10    5.80
 -14   4   4   38.80    4.50
 -14   4   4   39.10    4.60
  13  -4  -4   32.40    6.30
  13  -4  -4   25.80    4.50
 -13  -4   4   29.30    4.10
  13   4  -4   18.60    2.90
 -13   4   4   23.10    3.60
 -13   4   4   19.00    3.30
 -13   4   4   23.00    3.30
  12  -4  -4   11.60    5.00
  12  -4  -4    8.20    4.60
 -12   4   4   18.40    3.40
 -12   4   4   14.00    3.40
 -12   4   4   11.30    3.00
  12   4  -4   13.40    3.00
 -11  -4   4   27.60    4.30
  11  -4  -4   22.00    5.80
  11  -4  -4   22.60    4.90
 -11   4   4   24.00    3.80
  11   4  -4   21.60    3.80
 -11   4   4   23.90    4.50
 -11   4   4   29.20    4.10
  10  -4  -4   76.89   10.00
  10  -4  -4   73.69   11.10
 -10  -4   4   71.49    8.50
 -10   4   4   92.99    8.40
  10   4  -4   93.09    7.80
 -10   4   4   90.79    9.50
  10   4  -4   83.89    8.50
 -10   4   4   92.99    8.20
  -9  -4   4  140.09   11.30
   9  -4  -4  131.89   13.70
   9  -4  -4  126.39   12.70
   9   4  -4  121.89   10.10
  -9   4   4  121.19   10.70
  -9   4   4  131.69   12.40
   9   4  -4  119.29   11.00
   9   4  -4  118.39   10.60
  -9   4   4  128.49   10.60
  -8  -4   4  133.09   13.60
   8  -4  -4  146.99   15.30
   8  -4  -4  156.58   16.00
  -8   4   4  164.98   13.10
  -8   4   4  178.78   13.00
   8   4  -4  171.38   12.70
   8   4  -4  168.78   13.60
  -8   4   4  183.28   15.50
   8   4  -4  169.48   12.80
  -7  -4   4   10.10    4.70
   7  -4  -4   17.30    5.50
   7  -4  -4   18.00    5.30
  -7  -4   4    9.40    3.80
   7   4  -4    5.40    2.20
  -7   4   4   -6.10    9.30
  -7   4   4    7.40    2.40
   7   4  -4    7.20    3.50
  -7   4   4    5.20    3.00
   7   4  -4    9.60    2.60
   6  -4  -4  467.45   36.60
   6  -4  -4  485.15   36.30
  -6  -4   4  465.05   35.40
  -6  -4   4  481.95   35.20
   6   4  -4  477.05   34.30
   6   4  -4  481.15   34.30
  -6   4   4  464.45   34.40
   6   4  -4  475.35   35.00
  -6   4   4  464.05   34.10
  -5  -4   4 1350.96   91.29
   5  -4  -4 1312.07   91.99
   5  -4  -4 1214.48   91.99
   5   4  -4 1292.77   90.29
  -5   4   4 1241.48   90.09
  -5   4   4 1164.28   90.39
   5   4  -4 1286.47   90.39
   4  -4  -4 1493.25  102.69
   4   4  -4 1427.16  101.59
   4   4  -4 1423.36  101.49
  -4   4   4 1360.56  101.39
   3   4  -4  119.99    9.10
   3   4  -4  111.69    8.70
  -3   4   4  107.49    8.60
   2  -4  -4 1292.07   94.09
   2   4  -4 1340.47   92.59
  -2   4   4 1271.27   92.39
   1  -4  -4 3287.77  234.58
  -1   4   4 3229.58  232.98
   1   4  -4 3333.87  232.98
   0  -4  -4  330.97   27.80
   0   4   4  368.06   26.10
   0   4  -4  385.36   26.00
  -1  -4  -4  888.01   65.49
  -1   4  -4  891.61   63.69
   1   4   4  903.81   63.79
  -2  -4  -4   95.19   10.40
   2   4   4  101.99    7.90
   2   4   4  106.99    9.10
  -2   4  -4   95.99    7.70
  -3  -4  -4  267.87   21.70
  -3   4  -4  270.77   19.40
   3   4   4  263.47   19.90
   3   4   4  264.67   19.60
  -4  -4  -4   88.59    9.70
  -4  -4  -4   78.09   11.50
  -4   4  -4   70.39    6.80
   4   4   4   68.39    6.50
  -4   4  -4   70.79    6.00
   4   4   4   71.49    7.00
  -5  -4  -4  314.07   24.30
  -5  -4  -4  301.27   23.60
  -5  -4  -4  292.27   24.50
  -5  -4  -4  332.57   23.80
  -5   4  -4  289.77   21.80
  -5   4  -4  292.07   22.00
   5   4   4  289.67   23.20
   5   4   4  286.57   22.10
  -6  -4  -4   15.30    4.60
   6  -4   4   15.10    6.20
  -6  -4  -4   17.10    4.60
  -6  -4  -4    9.30    5.70
  -6  -4  -4   12.70    6.20
  -6   4  -4   22.60    3.20
   6   4   4   17.30    3.10
   6   4   4   18.80    4.40
   6   4   4   15.90    3.10
  -6   4  -4   15.50    2.70
  -6   4  -4   15.80    5.80
   7  -4   4   50.69    9.90
  -7  -4  -4   53.69    8.70
  -7  -4  -4   52.99    8.10
   7   4   4   58.69    6.40
   7   4   4   66.09    7.80
  -7   4  -4   62.39    6.40
   7   4   4   64.89    6.50
  -7   4  -4   64.69    6.10
  -7   4  -4   69.69    9.00
   8  -4   4  192.38   19.00
  -8  -4  -4  203.08   18.80
  -8  -4  -4  214.78   17.30
  -8   4  -4  213.28   16.50
  -8   4  -4  209.78   16.40
   8   4   4  238.68   16.60
   8   4   4  228.48   16.60
  -8   4  -4  210.78   17.60
   8   4   4  218.18   17.40
   9  -4   4  326.97   26.90
  -9  -4  -4  318.27   26.80
  -9  -4  -4  335.77   25.60
   9   4   4  349.67   25.00
   9   4   4  329.67   25.10
   9   4   4  343.77   25.70
  -9   4  -4  350.36   25.10
  -9   4  -4  345.77   25.10
  -9   4  -4  345.07   25.90
  10  -4   4   25.20    5.40
 -10  -4  -4   22.40    4.00
 -10   4  -4   21.70    4.30
 -10   4  -4   17.40    3.40
 -10   4  -4   18.60    3.40
  10   4   4   20.10    4.00
  11  -4   4   14.40    4.60
 -11  -4  -4   21.40    3.50
 -11   4  -4   20.30    3.40
 -11   4  -4   14.60    3.10
 -11   4  -4   16.80    3.60
  11   4   4   14.00    3.20
  12  -4   4   53.09    8.10
  12  -4   4   63.29    8.30
 -12  -4  -4   63.39    6.00
 -12   4  -4   64.79    6.10
  12   4   4   57.59    5.70
 -12   4  -4   61.89    5.90
 -12   4  -4   64.79    6.80
  13  -4   4    4.30    2.90
  13   4   4    2.80    1.70
 -13   4  -4    0.80    2.10
 -13   4  -4    3.50    2.20
  13  -5  -4   20.80    4.80
  13  -5  -4   20.80    4.50
  13  -5  -4   23.40    4.30
 -13   5   4   31.20    3.80
 -13   5   4   32.50    4.30
  13   5  -4   30.50    3.50
 -13   5   4   33.40    4.40
  12  -5  -4  122.49   13.30
 -12  -5   4  127.39   12.10
  12  -5  -4  128.79   13.60
 -12   5   4  177.28   12.50
  12   5  -4  178.48   12.10
 -12   5   4  179.78   12.20
 -11   5   4   80.89    9.00
 -11   5   4   83.09    8.20
  11   5  -4   89.29    8.00
 -11   5   4   87.89    8.10
  10   5  -4   77.69    6.80
 -10   5   4   79.19    7.70
 -10   5   4   74.29    9.20
  10   5  -4   68.39    7.90
 -10   5   4   74.39    7.50
  10   5  -4   71.29    7.60
  -9   5   4   58.99    6.30
   9   5  -4   50.49    6.80
   9   5  -4   54.09    5.80
  -9   5   4   62.79    6.60
  -9   5   4   47.50    7.20
   9   5  -4   54.29    5.80
   8  -5  -4   22.80    6.30
  -8  -5   4   18.10    4.50
   8  -5  -4   23.50    5.40
  -8  -5   4   21.50    4.50
   8   5  -4   15.20    4.00
  -8   5   4   15.30    3.70
   8   5  -4   18.40    3.20
  -8   5   4   21.40    3.80
  -7  -5   4  213.58   16.70
  -7  -5   4  229.08   17.10
   7   5  -4  200.48   15.40
   7   5  -4  196.28   15.50
   7   5  -4  200.98   16.90
  -7   5   4  191.18   15.30
  -7   5   4  193.68   15.70
  -6   5   4  494.15   37.90
   6   5  -4  533.05   37.70
   6   5  -4  527.55   37.60
   6   5  -4  536.45   38.40
  -6   5   4  512.05   37.50
   5  -5  -4   22.40    6.10
   5  -5  -4   10.80    4.90
   5  -5  -4    9.80    6.70
  -5  -5   4   16.40    5.00
  -5  -5   4   15.50    4.50
   5   5  -4   15.50    2.70
   5   5  -4   12.10    4.20
  -5   5   4   12.50    2.40
   5   5  -4   10.60    2.30
   4  -5  -4  512.95   42.40
   4  -5  -4  566.14   41.50
  -4  -5   4  533.85   40.50
   4  -5  -4  573.84   41.10
   4  -5  -4  550.04   41.90
   3  -5  -4  854.81   55.89
   3   5  -4  701.23   53.99
   3   5  -4  707.33   53.79
   2  -5  -4  724.43   50.89
   2   5  -4  680.23   48.80
   2   5  -4  646.24   49.00
   1  -5  -4  194.18   16.90
   0   5  -4   34.60    3.60
   0   5   4   37.70    4.00
  -1   5  -4  893.91   61.59
   1   5   4  833.72   62.49
  -2  -5  -4  201.28   19.00
   2   5   4  225.08   17.30
   2   5   4  240.88   16.70
  -2   5  -4  228.28   16.40
  -3  -5  -4  628.64   54.89
  -3  -5  -4  672.53   55.69
  -3  -5  -4  625.44   55.39
   3   5   4  836.02   53.89
  -3   5  -4  840.92   53.39
  -3   5  -4  771.72   53.79
   3   5   4  847.42   53.69
  -4  -5  -4  348.47   27.10
  -4  -5  -4  314.07   26.10
  -4  -5  -4  352.56   26.60
  -4  -5  -4  344.17   27.30
  -4  -5  -4  315.57   27.10
  -5  -5  -4  265.57   22.00
  -5  -5  -4  246.38   20.60
  -5  -5  -4  257.37   21.40
   5  -5   4  265.77   22.50
  -5  -5  -4  252.77   22.10
  -5  -5  -4  258.97   22.50
   6  -5   4  835.62   62.49
  -6  -5  -4  745.63   61.89
  -6  -5  -4  719.63   60.29
  -6  -5  -4  777.42   59.79
  -6  -5  -4  767.92   61.09
  -6  -5  -4  766.92   60.39
  -6   5  -4  856.61   60.29
   6   5   4  889.81   59.29
   6   5   4  894.61   59.89
   6   5   4  867.41   59.19
  -6   5  -4  876.91   58.99
  -6   5  -4  861.81   58.89
  -7  -5  -4  801.02   51.89
  -7  -5  -4  816.72   50.99
  -7  -5  -4  816.42   51.49
   7   5   4  622.24   50.39
   7   5   4  638.14   50.69
  -7   5  -4  637.14   50.99
   7   5   4  664.73   50.29
  -7   5  -4  635.74   49.99
  -7   5  -4  637.34   49.99
  -8   5  -4   79.99    7.80
   8   5   4   78.99    8.70
   8   5   4   85.69    7.90
  -8   5  -4   85.19    7.60
  -8   5  -4   94.79    9.90
   8   5   4   76.19    7.80
  -9   5  -4   71.39    6.80
   9   5   4   55.29    7.50
  -9   5  -4   68.89    6.90
   9   5   4   62.29    6.90
  -9   5  -4   58.69    8.40
   9   5   4   69.99    6.60
  10   5   4  164.68   13.20
 -10   5  -4  158.48   16.10
  10   5   4  163.38   12.60
 -10   5  -4  163.88   12.80
 -10   5  -4  157.08   12.80
  11   5   4   14.70    2.90
 -11   5  -4    8.50    3.20
 -11   5  -4   12.20    2.80
 -11   5  -4   12.60    3.00
 -12   5  -4   10.50    3.10
  12   5   4    9.80    2.20
 -12   5  -4   10.60    2.60
  13  -6  -4    1.60    2.90
  13  -6  -4   -1.90    2.80
  13  -6  -4    5.30    4.10
  13   6  -4    2.00    1.60
 -13   6   4    4.10    2.10
 -13   6   4    3.30    3.50
  12  -6  -4   45.00    6.00
  12  -6  -4   42.10    7.40
  12  -6  -4   47.20    7.10
 -12   6   4   49.30    5.30
  12   6  -4   44.60    4.80
 -12   6   4   43.80    5.50
 -12   6   4   43.50    6.40
  11  -6  -4   21.20    4.00
  11  -6  -4   13.00    4.70
 -11   6   4   10.50    3.10
  11   6  -4   12.00    2.90
 -11   6   4   16.40    4.50
 -11   6   4   12.30    3.40
  11   6  -4   11.10    3.00
  10  -6  -4   38.00    7.20
  10  -6  -4   27.60    6.90
 -10  -6   4   37.00    5.40
  10  -6  -4   36.50    6.60
 -10   6   4   38.80    5.70
 -10   6   4   54.39    8.90
  10   6  -4   36.10    4.60
 -10   6   4   40.30    5.60
  10   6  -4   36.00    5.50
  10   6  -4   33.70    5.60
   9  -6  -4  109.89   13.40
   9  -6  -4   97.69   10.80
  -9  -6   4  112.19   10.80
  -9  -6   4  106.59   10.50
   9  -6  -4   99.09   12.60
   9   6  -4   99.39    8.50
  -9   6   4   92.59    9.20
   9   6  -4   87.49    9.20
  -9   6   4  101.49    8.80
   9   6  -4   96.29    9.40
   8  -6  -4   17.10    5.10
  -8  -6   4   15.10    5.50
   8  -6  -4   16.00    6.00
   8  -6  -4   16.30    6.60
  -8   6   4   22.90    4.10
   8   6  -4   19.30    3.50
   8   6  -4   22.10    4.00
   8   6  -4   21.70    3.20
  -8   6   4   22.10    3.50
   7  -6  -4   87.59   11.90
   7  -6  -4  115.19   13.40
  -7  -6   4   95.59    9.80
   7  -6  -4  100.69   11.10
  -7   6   4   80.99    8.90
   7   6  -4   78.79    7.90
   7   6  -4   79.29    8.90
  -7   6   4   88.49    7.90
  -6  -6   4  214.98   17.40
   6  -6  -4  193.08   23.30
   6  -6  -4  184.68   20.00
   6   6  -4  220.88   16.20
   6   6  -4  230.18   16.30
  -6   6   4  214.98   16.00
   6   6  -4  220.48   17.20
  -5  -6   4  271.17   20.10
   5  -6  -4  283.97   21.30
   5  -6  -4  286.67   22.40
   5  -6  -4  260.97   21.80
  -5  -6   4  284.47   20.60
   5  -6  -4  247.48   23.40
  -5   6   4  218.18   18.60
   5   6  -4  235.28   20.10
   5   6  -4  227.68   18.80
   5   6  -4  235.58   18.80
   4  -6  -4    9.10    7.80
   4  -6  -4   10.90    6.00
   4  -6  -4    6.50    5.80
   4  -6  -4    8.40    4.70
  -4  -6   4   16.60    5.30
  -4  -6   4   12.30    4.10
   4  -6  -4    9.70    4.40
   4   6  -4    3.00    2.20
   4   6  -4    3.00    5.20
   4   6  -4    2.80    1.90
  -4   6   4    6.80    2.40
   3  -6  -4  657.93   48.90
  -3  -6   4  639.34   47.70
   3  -6  -4  640.54   48.40
   3  -6  -4  658.93   49.10
   3  -6  -4  661.83   49.40
   3  -6  -4  620.14   49.10
   3   6  -4  649.83   46.80
   3   6  -4  675.63   46.70
  -2  -6   4 1461.35  106.79
   2  -6  -4 1459.15  107.49
   2  -6  -4 1525.05  107.99
   2  -6  -4 1460.65  107.79
   2  -6  -4 1473.75  107.69
   2   6  -4 1470.45  105.89
   2   6  -4 1544.95  105.69
   1  -6  -4 1013.90   79.69
   1  -6  -4 1101.99   80.09
   1  -6  -4 1027.10   79.49
   1  -6  -4 1268.37   82.09
   1   6  -4 1013.40   77.89
   1   6  -4 1126.39   77.59
   0  -6  -4  757.22   54.89
   0  -6  -4  684.53   54.19
   0  -6  -4  671.33   54.19
   0   6  -4  801.52   52.19
  -1  -6  -4  757.12   54.39
  -1  -6  -4  703.03   53.49
  -1  -6  -4  701.23   53.49
  -1  -6  -4  698.33   53.79
  -1  -6  -4  766.02   54.39
   1   6   4  697.13   51.49
  -1   6  -4  718.73   51.39
  -2  -6  -4   17.00    6.00
  -2  -6  -4    7.10    5.00
  -2  -6  -4   22.20    5.70
  -2  -6  -4   14.00    5.20
  -2  -6  -4   11.80    6.30
   2   6   4   19.30    3.70
  -2   6  -4   18.80    2.80
   2   6   4   16.50    2.60
  -3  -6  -4   64.19    9.80
  -3  -6  -4   66.29    8.80
  -3  -6  -4   72.19   10.80
   3  -6   4   59.89    9.30
  -3  -6  -4   62.69   10.60
  -3  -6  -4   51.99   10.00
   3   6   4   64.99    5.90
  -3   6  -4   55.19    5.50
  -4  -6  -4  352.26   26.90
  -4  -6  -4  360.56   27.60
   4  -6   4  362.26   28.20
  -4  -6  -4  323.77   26.80
  -4  -6  -4  334.17   26.40
   4  -6   4  346.87   30.90
  -4  -6  -4  351.76   28.50
   4   6   4  343.27   26.50
   4   6   4  340.47   25.00
   4   6   4  335.07   25.20
  -4   6  -4  311.37   25.10
  -4   6  -4  328.07   24.60
  -5  -6  -4   90.09   10.70
  -5  -6  -4   86.59   10.20
  -5  -6  -4   80.79   15.30
   5  -6   4  100.99   17.90
  -5  -6  -4   84.39   12.90
  -5  -6  -4   77.49   10.70
  -5   6  -4   77.09    7.70
   5   6   4   88.09    9.90
  -5   6  -4   76.69    6.90
   5   6   4   84.09    7.60
   5   6   4   81.49    7.70
  -6  -6  -4  308.77   24.30
   6  -6   4  303.17   25.60
  -6  -6  -4  303.77   24.80
  -6  -6  -4  300.97   27.90
  -6  -6  -4  310.07   24.90
   6   6   4  309.37   23.90
  -6   6  -4  319.87   22.90
  -6   6  -4  319.27   22.80
   6   6   4  305.97   23.10
  -7  -6  -4   67.09    8.90
  -7  -6  -4   53.09   10.00
   7  -6   4   63.89   13.60
  -7  -6  -4   69.59    9.80
   7  -6   4   63.49   10.60
  -7   6  -4   72.29    7.00
   7   6   4   65.29    6.90
  -7   6  -4   78.09    6.80
  -7   6  -4   64.29   11.00
   7   6   4   72.99    7.20
   7   6   4   79.39    8.50
  -8  -6  -4   52.69    8.70
   8  -6   4   54.39    9.90
  -8  -6  -4   71.09    8.00
   8  -6   4   74.39   12.30
   8   6   4   50.09    6.30
  -8   6  -4   46.10    7.20
   8   6   4   60.69    7.40
   8   6   4   52.19    7.30
  -8   6  -4   54.49    6.10
  -8   6  -4   49.70    7.10
   9  -6   4   -1.60    4.30
   9  -6   4    7.00    6.00
   9   6   4    1.60    3.20
  -9   6  -4    6.20    2.80
  -9   6  -4    5.40    2.70
   9   6   4    3.30    2.60
   9   6   4    2.40    2.80
  -9   6  -4    9.90    4.50
  10  -6   4   22.50    5.20
  10  -6   4   26.50    6.10
  10   6   4   29.50    4.30
 -10   6  -4   28.20    4.50
 -10   6  -4   24.20    3.60
  10   6   4   28.30    4.80
 -10   6  -4   28.50    4.50
  11  -6   4   27.10    4.60
  11  -6   4   19.30    4.90
 -11   6  -4   19.40    3.20
 -11   6  -4   21.10    3.10
 -11   6  -4   24.30    3.80
  11   6   4   23.50    3.80
  12  -6   4   32.00    6.10
 -12   6  -4   37.50    4.60
  12   6   4   32.60    3.70
 -12   6  -4   35.70    4.20
  12  -7  -4   88.99    9.00
  12  -7  -4   83.89   12.60
  12  -7  -4   82.79    8.00
  12   7  -4  106.99    7.50
 -12   7   4   86.49    8.20
  11  -7  -4   80.29   10.70
  11  -7  -4   82.39   10.40
 -11   7   4  117.59    9.20
 -11   7   4  112.79    9.00
  11   7  -4  112.89    8.80
  11   7  -4  107.19    8.50
 -10   7   4    8.60    3.10
  10   7  -4   12.00    3.20
  10   7  -4   12.90    2.50
 -10   7   4   12.40    3.30
  10   7  -4   17.90    4.20
  -9  -7   4  302.57   21.70
   9  -7  -4  310.07   22.40
   9  -7  -4  306.17   23.40
   9  -7  -4  312.47   23.80
  -9   7   4  247.98   20.90
   9   7  -4  250.37   21.10
   9   7  -4  257.47   20.60
   9   7  -4  251.57   20.60
   8   7  -4    2.70    3.20
  -8   7   4   12.60    3.90
   8   7  -4    4.50    2.70
   7   7  -4  180.58   15.30
   7   7  -4  194.08   14.60
   7   7  -4  188.78   14.70
  -7   7   4  192.28   15.60
  -7   7   4  192.08   14.60
  -6  -7   4  364.36   28.20
   6  -7  -4  363.56   29.70
   6  -7  -4  346.77   31.10
   6  -7  -4  356.26   30.50
   6  -7  -4  363.86   29.10
   6   7  -4  385.16   27.30
   6   7  -4  391.36   28.00
  -6   7   4  385.06   27.10
   6   7  -4  382.76   27.40
  -5  -7   4  255.17   20.40
   5  -7  -4  265.07   22.70
  -5  -7   4  263.97   20.10
   5  -7  -4  264.97   21.00
   5  -7  -4  279.17   22.10
   5   7  -4  247.48   18.90
  -5   7   4  228.38   18.70
   5   7  -4  241.78   18.90
   5   7  -4  245.18   20.10
   4  -7  -4  287.97   25.40
   4  -7  -4  297.67   25.60
   4  -7  -4  277.37   24.20
   4  -7  -4  281.77   25.10
  -4  -7   4  279.77   23.40
  -4  -7   4  258.87   23.70
   4   7  -4  339.47   22.30
   4   7  -4  353.26   22.50
   4   7  -4  353.86   24.20
   3  -7  -4  142.09   15.00
  -3  -7   4  153.28   13.00
   3  -7  -4  133.59   13.60
  -3  -7   4  125.49   14.70
   3  -7  -4  151.78   14.80
   3  -7  -4  145.79   15.00
   3  -7  -4  151.88   15.30
   2  -7  -4  226.58   22.00
   2  -7  -4  242.48   21.30
  -2  -7   4  254.07   19.70
   2  -7  -4  246.68   21.10
   2  -7  -4  232.88   20.90
   2  -7  -4  244.98   20.20
   2   7  -4  257.67   17.90
   2   7  -4  240.78   18.30
   1  -7  -4  486.75   36.20
   1  -7  -4  494.55   36.10
   1  -7  -4  464.15   35.90
  -1  -7   4  483.85   35.20
   1  -7  -4  471.75   37.50
   1  -7  -4  495.45   39.40
   1  -7  -4  495.45   36.30
   1   7  -4  432.66   33.70
   1   7  -4  405.16   34.10
   0  -7  -4  223.28   19.40
   0  -7  -4  231.08   19.40
   0  -7  -4  237.48   20.40
   0  -7  -4  216.38   20.30
   0  -7  -4  218.38   19.40
   0  -7   4  210.88   18.70
  -1  -7  -4  199.98   17.70
   1  -7   4  184.78   21.00
  -1  -7  -4  190.58   16.90
   1  -7   4  172.68   17.30
  -1  -7  -4  199.98   17.30
  -1  -7  -4  195.98   17.90
  -1  -7  -4  201.68   18.50
  -2  -7  -4  271.77   22.50
  -2  -7  -4  287.37   23.10
  -2  -7  -4  285.77   22.70
  -2  -7  -4  280.77   24.50
  -2  -7  -4  276.67   23.10
  -3  -7  -4  382.26   30.50
  -3  -7  -4  394.66   30.70
  -3  -7  -4  391.56   31.00
   3  -7   4  386.56   31.70
  -3  -7  -4  391.66   30.70
  -3  -7  -4  385.16   32.40
   3   7   4  415.86   29.00
   3   7   4  403.66   29.20
  -3   7  -4  409.76   28.70
  -4  -7  -4  485.65   39.50
   4  -7   4  455.25   42.30
  -4  -7  -4  478.15   39.40
  -4  -7  -4  468.65   39.80
  -4  -7  -4  474.25   41.50
   4   7   4  625.54   39.60
   4   7   4  611.54   38.30
  -4   7  -4  598.14   37.90
   5  -7   4  310.07   26.60
  -5  -7  -4  309.47   23.60
  -5  -7  -4  319.37   24.00
  -5  -7  -4  309.47   23.30
  -5  -7  -4  309.67   23.30
   5  -7   4  337.17   24.80
  -5  -7  -4  272.47   27.30
   5   7   4  270.27   22.80
   5   7   4  265.17   21.90
  -5   7  -4  278.67   21.40
  -5   7  -4  267.77   21.80
   5   7   4  276.27   22.00
  -6  -7  -4   98.19   10.50
   6  -7   4   95.89   12.00
  -6  -7  -4   82.49   10.90
   6  -7   4   82.49   15.10
  -6  -7  -4   91.89   10.20
   7  -7   4  143.69   17.80
  -7  -7  -4  130.39   14.20
   7  -7   4  129.99   15.90
  -7  -7  -4  136.39   14.80
  -7   7  -4  186.48   13.20
   7   7   4  186.68   14.00
   7   7   4  185.88   13.30
   7   7   4  179.98   13.10
  -7   7  -4  186.88   12.90
   8   7   4   99.89    8.90
  -8   7  -4  100.19    8.90
   8   7   4  108.29    9.10
   8   7   4   98.99    9.60
  -8   7  -4  104.29    8.80
   9  -7   4  107.29   14.00
   9   7   4  139.09   11.10
   9   7   4  135.59   10.90
  -9   7  -4  149.39   11.20
  -9   7  -4  148.59   11.20
  -9   7  -4  134.59   12.80
  10  -7   4   11.60    4.00
  10  -7   4   10.60    5.00
  10   7   4    9.00    2.80
  10   7   4   12.20    2.50
 -10   7  -4   12.30    2.80
 -10   7  -4   12.30    3.00
 -10   7  -4   13.00    4.50
  11  -7   4   37.60    6.20
  11  -7   4   43.40    7.20
 -11   7  -4   50.99    7.00
  11   7   4   48.90    4.80
 -11   7  -4   58.99    5.80
 -11   7  -4   51.09    6.00
  12  -8  -4   12.60    2.70
  12  -8  -4   16.40    3.40
  12   8  -4   21.20    2.70
 -12   8   4   19.00    2.80
  11  -8  -4   37.10    6.40
  11  -8  -4   41.30    7.10
  11  -8  -4   28.10    5.20
 -11   8   4   34.00    4.20
  11   8  -4   45.20    4.40
 -11   8   4   44.30    5.90
  11   8  -4   33.80    4.70
  10  -8  -4   13.60    3.50
  10  -8  -4   17.80    4.90
  10  -8  -4    8.90    5.10
  10   8  -4    3.60    2.80
  10   8  -4    8.10    2.80
  10   8  -4    5.00    2.20
 -10   8   4    9.40    3.20
 -10   8   4    5.90    3.10
   9  -8  -4   49.20    7.50
   9  -8  -4   38.00    7.30
   9  -8  -4   39.70    7.80
  -9   8   4   48.90    6.70
   9   8  -4   48.60    5.50
  -9   8   4   46.50    6.10
   9   8  -4   51.49    5.20
   9   8  -4   49.70    5.90
   8  -8  -4    6.20    6.00
   8  -8  -4   14.50    5.80
   8  -8  -4   12.70    4.40
  -8  -8   4   11.00    4.10
   8   8  -4   15.40    3.50
   8   8  -4   13.70    3.00
  -8   8   4   18.10    4.30
   8   8  -4   15.90    3.00
   7  -8  -4   25.90    7.50
  -7  -8   4   23.60    4.90
   7  -8  -4   28.80    5.70
   7  -8  -4   25.50    6.80
   7   8  -4   39.10    5.00
   7   8  -4   35.60    4.70
   7   8  -4   34.90    4.80
  -7   8   4   35.20    5.20
   6  -8  -4  162.78   15.60
   6  -8  -4  152.88   15.90
  -6  -8   4  157.88   12.80
   6  -8  -4  139.79   17.10
   6  -8  -4  151.08   13.60
  -6   8   4  131.19   11.50
   6   8  -4  122.59   11.30
   6   8  -4  127.19   11.20
   6   8  -4  138.19   12.40
  -5  -8   4  184.28   15.20
   5  -8  -4  183.58   15.70
  -5  -8   4  184.18   14.90
   5  -8  -4  189.68   17.70
   5  -8  -4  199.98   17.40
   5  -8  -4  187.58   17.30
   5   8  -4  163.28   13.50
   5   8  -4  160.18   14.90
   5   8  -4  150.78   13.50
  -5   8   4  161.08   13.60
   4  -8  -4   33.10    7.40
  -4  -8   4   32.00    5.90
   4  -8  -4   24.70    5.50
   4  -8  -4   35.30    7.50
  -4  -8   4   35.20    6.80
   4  -8  -4   33.80    7.10
   4   8  -4   27.70    6.00
   4   8  -4   38.50    4.70
   4   8  -4   38.30    4.90
  -3  -8   4   63.39    7.90
   3  -8  -4   49.40   10.50
   3  -8  -4   56.19   10.10
   3  -8  -4   56.59   10.20
   3  -8  -4   57.29    9.10
  -3  -8   4   51.59    9.50
   3   8  -4   47.90    5.40
   3   8  -4   52.29    5.90
   2  -8  -4  352.66   28.40
   2  -8  -4  350.16   28.20
   2  -8  -4  358.16   29.70
  -2  -8   4  343.57   26.90
   2  -8  -4  380.16   28.50
   2  -8  -4  356.76   27.60
   2   8  -4  330.97   26.00
   2   8  -4  360.26   25.80
   1  -8  -4   90.19   11.60
   1  -8  -4   86.89   11.70
   1  -8  -4   75.89   11.30
   1  -8  -4   93.89   12.70
   1  -8  -4   97.19   11.40
  -1  -8   4   83.29    9.70
   1   8  -4   91.89    7.40
   1   8  -4   90.99    9.50
   0  -8  -4   78.39   11.60
   0  -8  -4   71.39    9.80
   0  -8  -4   78.39   10.80
   0  -8   4   70.49    8.90
   0  -8  -4   79.99   11.40
   0  -8  -4   77.89   10.60
   0   8   4   56.09    6.50
   0   8  -4   55.79    6.00
  -1  -8  -4  274.07   24.00
  -1  -8  -4  238.68   23.20
   1  -8   4  253.77   24.40
   1  -8   4  255.27   21.10
  -1  -8  -4  288.47   22.20
  -1  -8  -4  267.37   21.70
  -1   8  -4  257.47   19.30
   1   8   4  276.17   19.60
  -2  -8  -4   29.60    6.40
  -2  -8  -4   22.80    5.10
  -2  -8  -4   32.60    5.80
   2  -8   4   25.40    7.20
  -2  -8  -4   24.20    7.70
  -2  -8  -4   24.10    5.70
   2   8   4   29.20    4.50
  -2   8  -4   27.50    4.00
   2   8   4   30.10    4.60
  -3  -8  -4  267.67   21.00
  -3  -8  -4  281.07   21.20
  -3  -8  -4  252.17   20.70
   3  -8   4  271.27   22.20
  -3  -8  -4  253.97   21.30
  -3  -8  -4  257.47   24.30
   3   8   4  235.68   19.30
   3   8   4  233.58   19.00
  -3   8  -4  241.58   18.70
  -4  -8  -4  172.28   15.60
  -4  -8  -4  171.28   15.40
  -4  -8  -4  184.78   15.30
  -4  -8  -4  164.78   20.80
  -4  -8  -4  185.88   15.90
   4  -8   4  190.68   16.90
   4   8   4  162.38   13.60
   4   8   4  157.28   13.40
  -4   8  -4  168.68   13.00
   4   8   4  154.68   15.70
  -5  -8  -4   64.29    8.60
  -5  -8  -4   50.49    9.40
   5  -8   4   59.99   10.90
  -5  -8  -4   59.29    8.70
   5  -8   4   46.90   10.20
  -5   8  -4   53.09    7.20
   5   8   4   83.29    8.80
   5   8   4   71.49    6.60
   5   8   4   63.09    6.80
  -5   8  -4   63.19    5.90
  -6  -8  -4  276.47   22.10
   6  -8   4  281.07   22.80
  -6  -8  -4  269.57   21.20
   6  -8   4  266.77   24.50
  -6  -8  -4  294.97   21.70
  -6   8  -4  271.57   19.90
   6   8   4  265.17   20.40
   6   8   4  258.57   20.20
  -6   8  -4  243.28   20.20
   6   8   4  260.57   20.90
   7  -8   4   23.80    7.50
  -7  -8  -4   25.50    4.50
   7  -8   4   24.40    5.80
  -7  -8  -4   22.70    4.80
   7   8   4   23.60    3.80
   7   8   4   25.30    4.60
  -7   8  -4   23.20    3.90
   7   8   4   22.30    3.60
  -7   8  -4   25.10    3.50
   8  -8   4   56.29   11.50
  -8  -8  -4   54.29    7.40
   8  -8   4   53.09    8.80
  -8  -8  -4   53.79    7.40
   8   8   4   58.89    6.00
  -8   8  -4   55.49    6.20
   8   8   4   50.49    7.10
  -8   8  -4   61.79    6.30
   8   8   4   62.79    6.10
   9  -8   4   11.40    4.30
   9  -8   4    6.40    5.20
   9   8   4    7.30    2.40
  -9   8  -4    9.50    2.90
   9   8   4   13.30    2.90
   9   8   4    8.00    3.00
  -9   8  -4    8.30    2.90
  10  -8   4   61.99    7.10
  10  -8   4   52.49    8.00
  10   8   4   52.79    5.60
  10   8   4   57.29    5.40
 -10   8  -4   57.79    6.00
 -10   8  -4   61.39    6.20
  11  -8   4   34.60    4.80
  11  -8   4   32.70    5.90
  11   8   4   24.50    3.50
 -11   8  -4   28.60    4.10
  11  -9  -4  100.69    7.70
  11  -9  -4   93.99    8.40
  11   9  -4   77.59    6.90
 -11   9   4   69.69    7.80
  11   9  -4   78.09    8.20
  10   9  -4   27.50    3.80
  10   9  -4   32.20    3.80
 -10   9   4   25.80    4.00
  10   9  -4   33.40    4.20
   9   9  -4  100.39    8.40
   9   9  -4  108.39    8.60
  -9   9   4   96.99    9.30
   9   9  -4  104.99    9.00
  -9   9   4  105.19   10.00
  -8  -9   4   44.10    8.60
   8  -9  -4   57.89    7.80
   8  -9  -4   49.20    9.70
   8  -9  -4   50.39    9.50
   7  -9  -4  242.88   23.00
  -7  -9   4  259.67   21.20
   7  -9  -4  251.07   21.70
   7  -9  -4  267.67   22.90
  -7   9   4  274.97   20.40
   7   9  -4  287.27   20.30
   7   9  -4  293.57   20.30
   7   9  -4  291.37   20.80
   6  -9  -4  114.19   14.30
   6  -9  -4  120.79   12.40
  -6  -9   4  128.69   11.70
   6  -9  -4  125.29   13.80
  -6   9   4  127.39   10.90
   6   9  -4  127.29   10.50
   6   9  -4  130.19   10.30
   6   9  -4  133.49   11.30
   5  -9  -4   52.29    8.30
  -5  -9   4   46.30    7.70
   5  -9  -4   57.99   10.80
   5  -9  -4   57.39   10.60
   5  -9  -4   52.99   10.60
   4  -9  -4    2.70    5.60
  -4  -9   4    0.80    3.70
   4  -9  -4   10.10    5.50
   4  -9  -4   -1.20    5.30
   4   9  -4   24.50    5.60
   3  -9  -4  456.95   34.70
   3  -9  -4  454.25   34.70
   3  -9  -4  456.15   34.00
  -3  -9   4  420.46   33.60
   3  -9  -4  448.16   35.00
  -3  -9   4  449.86   33.40
   2  -9  -4  258.87   21.90
   2  -9  -4  276.07   22.40
   2  -9  -4  260.37   22.20
  -2  -9   4  266.17   20.70
   2  -9  -4  250.47   21.20
   1  -9  -4  240.48   19.70
   1  -9  -4  183.18   21.60
   1  -9  -4  234.38   19.60
   1  -9  -4  216.98   23.50
  -1  -9   4  238.88   18.30
   1  -9  -4  230.88   19.80
   0  -9  -4   33.70    6.50
   0  -9   4   21.60    4.80
   0  -9  -4   25.60    5.90
   0  -9  -4   15.40    9.00
   0  -9  -4   23.50    5.90
   1  -9   4    8.10    7.70
  -1  -9  -4    7.30    4.90
  -2  -9  -4  573.94   40.80
  -2  -9  -4  563.04   41.00
  -2  -9  -4  580.74   41.00
   2  -9   4  581.94   41.80
   2   9   4  509.65   39.40
   2   9   4  509.85   39.70
  -2   9  -4  493.15   39.30
  -3  -9  -4  179.88   15.90
  -3  -9  -4  176.48   16.30
   3  -9   4  187.78   17.30
  -3  -9  -4  181.08   16.30
   4  -9   4   27.40    6.30
  -4  -9  -4   25.30    5.00
  -4  -9  -4   28.10    5.30
  -4  -9  -4   34.60    6.30
   4   9   4   29.60    6.50
   4   9   4   20.00    3.50
   4   9   4   18.20    3.80
  -4   9  -4   18.40    3.10
   5  -9   4  119.99   19.90
  -5  -9  -4  131.99   13.10
  -5  -9  -4  119.09   12.90
   5  -9   4  110.79   13.90
   5   9   4  152.68   11.80
   5   9   4  160.58   11.60
  -5   9  -4  155.88   11.10
   5   9   4  165.58   13.00
   6   9   4   26.50    4.70
  -6   9  -4   25.30    4.30
   6   9   4   24.80    3.60
   6   9   4   23.30    3.70
  -6   9  -4   26.80    3.60
   7  -9   4   57.79   12.00
  -7  -9  -4   60.69    7.10
   7  -9   4   62.19    9.40
  -7  -9  -4   58.89    7.60
   7   9   4   74.39    6.70
   7   9   4   54.29    7.20
  -7   9  -4   67.49    6.70
  -7   9  -4   68.39    7.10
   7   9   4   63.69    6.50
   8  -9   4   36.70    7.20
  -8  -9  -4   35.60    5.60
   8  -9   4   40.40    7.00
   8   9   4   29.40    5.00
  -8   9  -4   24.80    3.80
   8   9   4   31.70    4.20
  -8   9  -4   25.90    3.90
   8   9   4   25.80    4.30
   9  -9   4   55.19    6.90
   9  -9   4   49.99    8.60
   9   9   4   40.60    5.00
  -9   9  -4   40.40    5.70
   9   9   4   38.80    5.70
   9   9   4   43.30    4.70
  10  -9   4   62.69    6.90
  10  -9   4   49.90    7.90
  10   9   4   66.99    5.70
  10   9   4   58.69    5.60
 -10   9  -4   70.49    6.10
  10 -10  -4   60.39    6.70
  10 -10  -4   62.69    6.00
  10  10  -4   56.79    5.20
  10  10  -4   55.39    5.30
   9 -10  -4    5.00    3.80
   9 -10  -4    3.40    2.80
   9 -10  -4    9.10    4.80
   9  10  -4   -0.20    2.20
   9  10  -4    0.70    2.20
   9  10  -4    1.30    1.90
   8 -10  -4    6.40    3.20
   8 -10  -4    1.20    4.80
   8 -10  -4    2.90    4.10
  -8 -10   4    5.30    2.90
   8  10  -4    7.80    2.40
   8  10  -4    8.00    2.30
   8  10  -4   11.00    2.90
   7 -10  -4   11.80    4.00
   7 -10  -4    8.80    5.10
   7 -10  -4    3.60    4.60
  -7 -10   4    5.50    3.50
   7  10  -4   11.10    3.30
   7  10  -4    9.70    2.50
   7  10  -4    7.90    2.50
   6 -10  -4   33.10    6.20
   6 -10  -4   33.30    6.80
   6  10  -4   30.20    4.50
   6  10  -4   32.40    4.70
   6  10  -4   29.90    4.80
   5 -10  -4   48.80    9.90
   5 -10  -4   38.40    7.30
   5 -10  -4   33.30    6.80
   5 -10  -4   47.90    7.60
  -5 -10   4   53.89    7.10
   5  10  -4   27.10    5.00
   5  10  -4   42.00    5.80
   5  10  -4   35.10    4.90
   4 -10  -4   82.49   11.20
   4 -10  -4   78.79    9.40
   4 -10  -4   90.79   11.60
  -4 -10   4   89.89    9.40
   4 -10  -4   76.69   11.30
   4  10  -4   86.39    7.80
   4  10  -4   84.99    7.50
   3 -10  -4   36.40    7.80
   3 -10  -4   48.60    9.30
   3 -10  -4   40.30    7.30
  -3 -10   4   46.10    7.40
   3 -10  -4   50.19    9.80
   3  10  -4   59.69    5.90
   3  10  -4   51.19    5.30
   2 -10  -4   55.89    9.40
  -2 -10   4   48.50    7.10
   2 -10  -4   39.80    8.70
   2 -10  -4   47.30    9.00
   2 -10  -4   38.00    6.80
   2  10  -4   38.80    4.90
   2  10  -4   32.80    5.90
   1 -10  -4   23.80    6.00
   1 -10  -4   21.80    5.80
   1 -10  -4   18.40    5.80
  -1 -10   4   18.50    4.40
   0 -10   4  126.49   11.40
   0 -10  -4  135.99   12.70
   0 -10  -4  128.59   12.70
   0 -10  -4  133.19   13.00
   0  10   4  108.09   10.30
   0  10  -4  109.69    9.70
  -1 -10  -4   34.90    6.20
  -1 -10  -4   41.70    8.60
  -1 -10  -4   56.89    8.60
   1 -10   4   37.60    7.70
  -1  10  -4   46.80    5.20
   1  10   4   36.30    5.40
   2 -10   4    9.80    6.50
  -2 -10  -4   21.50    5.50
  -2 -10  -4   10.40    4.30
  -2 -10  -4   14.20    5.00
   2  10   4   14.50    3.10
   2  10   4   17.50    4.10
  -2  10  -4   18.80    3.40
  -3 -10  -4  100.79   10.70
  -3 -10  -4   88.49   10.70
   3 -10   4   95.89   12.50
  -3 -10  -4  100.79   11.50
   3  10   4  111.49    8.80
   3  10   4   97.99    9.20
  -3  10  -4  103.99    8.70
  -4 -10  -4   13.30    4.50
  -4 -10  -4   13.80    4.20
   4 -10   4    8.00    5.20
   4  10   4   15.50    3.30
   4  10   4   20.00    3.30
  -4  10  -4   13.10    3.10
   5 -10   4   84.19   10.90
  -5 -10  -4   81.09    9.00
  -5 -10  -4   85.79    9.00
  -5  10  -4   81.79    7.80
   5  10   4   75.59    7.60
   5  10   4   79.99    7.60
  -6 -10  -4    0.20    3.20
  -6 -10  -4   -2.80    3.10
   6 -10   4   -1.40    4.20
   6  10   4   -0.80    3.40
   6  10   4   -0.20    2.50
  -6  10  -4   -3.80    3.40
   6  10   4   -0.20    2.50
   7 -10   4   15.60    4.70
  -7 -10  -4   13.70    3.50
  -7 -10  -4   16.40    3.20
   7  10   4   17.80    2.90
   7  10   4   15.90    2.90
   7  10   4   15.50    3.30
  -7  10  -4   13.70    3.40
  -7  10  -4   11.30    3.90
  -8 -10  -4    6.20    2.90
   8 -10   4    7.00    3.60
   8  10   4    2.20    2.40
   8  10   4    0.60    1.90
  -8  10  -4   -2.80    3.20
  -8  10  -4    8.70    3.20
   8  10   4    2.30    2.20
   9 -10   4   15.40    3.50
   9  10   4   16.80    2.30
  -9  10  -4   12.40    3.50
   9  10   4   22.50    3.50
   9 -11  -4    6.80    2.40
   9 -11  -4    8.40    3.10
   9  11  -4    0.50    2.40
   9  11  -4    2.30    1.60
   8 -11  -4   30.70    6.40
   8 -11  -4   35.60    6.60
   8 -11  -4   37.10    5.50
  -8 -11   4   47.90    5.30
   8  11  -4   49.80    5.00
   8  11  -4   46.10    4.40
   8  11  -4   44.70    4.90
   7 -11  -4   29.50    5.80
  -7 -11   4   27.00    5.40
   7 -11  -4   40.70    5.90
   7  11  -4   49.20    5.40
   7  11  -4   42.70    4.60
   7  11  -4   48.70    4.50
   6 -11  -4   95.99   11.00
   6 -11  -4  101.19   10.10
   6 -11  -4   89.19   11.40
  -6 -11   4   94.79    9.70
   6  11  -4  125.19    9.10
   6  11  -4  125.59    8.90
   6  11  -4  117.99    9.80
  -5 -11   4   21.60    4.60
   5 -11  -4   20.80    5.60
   5 -11  -4   22.60    4.50
   5 -11  -4   23.80    5.70
   5 -11  -4   25.90    5.80
   4 -11  -4   16.60    5.50
   4 -11  -4   24.10    7.50
   4 -11  -4   15.30    5.40
   4  11  -4    8.70    2.60
   4  11  -4   10.60    2.80
   3 -11  -4    9.10    4.40
  -3 -11   4   14.30    4.00
   3 -11  -4   14.50    5.30
   3 -11  -4   16.40    5.20
   3 -11  -4   13.30    5.30
   2 -11  -4  363.06   26.60
  -2 -11   4  350.26   25.50
   2 -11  -4  320.57   26.30
   2 -11  -4  357.46   26.70
   2 -11  -4  344.97   26.60
   2  11  -4  304.97   24.50
   2  11  -4  315.77   24.80
   1 -11  -4  302.07   23.20
  -1 -11   4  292.07   21.90
   1 -11  -4  277.97   22.90
   1 -11  -4  304.77   23.10
   1  11  -4  265.77   21.50
   1  11  -4  274.97   21.00
   0 -11  -4  245.18   20.60
   0 -11  -4  264.67   21.00
   0 -11  -4  251.87   20.60
   0 -11   4  255.57   19.70
   0  11  -4  250.17   18.70
   0  11   4  247.58   19.10
  -1 -11  -4  179.98   15.40
  -1 -11  -4  181.68   16.00
  -1 -11  -4  173.68   15.60
   1 -11   4  170.08   14.70
  -2  11  -4   47.10    5.90
   2  11   4   43.80    6.60
   2  11   4   31.60    4.30
   3 -11   4   79.19   11.30
  -3 -11  -4   78.29    9.20
  -3 -11  -4   71.49   10.30
  -3 -11  -4   73.49    8.80
  -4 -11  -4   69.09    8.10
  -4 -11  -4   67.69    8.10
   4 -11   4   72.49   10.00
   4  11   4   58.39    6.30
   4  11   4   51.49    6.50
  -5 -11  -4   81.29    8.20
  -5 -11  -4   87.19    8.10
   5 -11   4   80.19    9.80
   5  11   4   63.29    7.00
   5  11   4   64.29    8.90
   6  11   4   34.10    4.50
   6  11   4   39.80    6.50
   6  11   4   33.00    4.50
   7 -11   4   15.70    4.00
  -7 -11  -4   14.40    2.80
   7  11   4   22.40    3.70
  -8 -11  -4   49.60    6.90
   8 -11   4   59.29    6.70
   8  11   4   74.49    5.50
   8  11   4   60.09    6.00
   8 -12  -4    9.30    2.80
   8 -12  -4    6.50    3.10
   8  12  -4   12.20    5.10
   8  12  -4    7.30    1.70
   7 -12  -4    0.60    2.50
  -7 -12   4    2.80    2.20
   7 -12  -4    2.00    3.30
   7  12  -4   -1.00    1.70
   7  12  -4    3.30    2.30
   6 -12  -4   12.60    4.70
  -6 -12   4   13.40    2.90
   6 -12  -4   14.00    3.50
   6 -12  -4    6.10    4.00
   6  12  -4   20.90    3.30
   6  12  -4   19.60    2.50
   5 -12  -4   49.99    7.10
  -5 -12   4   60.19    6.40
   5 -12  -4   58.89    7.90
   5 -12  -4   50.49    7.90
   5  12  -4   58.69    5.50
   5  12  -4   55.09    5.40
   4 -12  -4   45.40    7.30
   4 -12  -4   36.80    5.50
   4 -12  -4   34.60    7.10
  -4 -12   4   41.90    5.70
   4 -12  -4   32.10    5.80
   4  12  -4   29.80    4.60
   4  12  -4   36.80    4.60
   3 -12  -4   18.40    5.00
  -3 -12   4   19.50    3.70
   3 -12  -4   17.50    4.90
   3 -12  -4   19.00    4.60
   3 -12  -4   17.30    6.60
   3  12  -4   20.90    3.00
   3  12  -4   22.80    3.20
  -2 -12   4   32.10    5.60
   2 -12  -4   26.20    5.60
   2 -12  -4   30.60    5.30
   2 -12  -4   32.30    6.90
   2  12  -4   35.50    5.30
  -1 -12   4    5.60    3.10
   1 -12  -4    3.40    3.80
   1 -12  -4    5.00    4.30
   1 -12  -4    2.10    4.00
   0 -12   4   11.50    3.50
   0 -12  -4   16.50    5.20
   0 -12  -4   13.50    4.10
   0 -12  -4    8.80    4.20
   0  12  -4   18.30    3.70
  -1 -12  -4    1.80    3.60
  -1 -12  -4    0.80    3.40
   1 -12   4   -0.40    3.70
  -1 -12  -4   -5.30    5.30
   1  12   4    6.50    3.30
  -2 -12  -4    3.60    3.20
  -2 -12  -4    0.80    3.40
   2  12   4    2.50    3.50
   2  12   4   -1.30    2.80
  -3 -12  -4   31.90    5.80
  -3 -12  -4   24.60    4.30
   3  12   4   26.80    3.70
   3  12   4   23.00    3.40
  -4 -12  -4   14.10    3.50
  -4 -12  -4   11.70    3.30
   4 -12   4   11.60    5.10
   4  12   4   15.40    2.90
   4  12   4   13.90    2.90
  -5 -12  -4   11.50    2.80
   5 -12   4   12.30    4.30
  -5 -12  -4   14.70    3.00
   5  12   4   14.90    2.60
   5  12   4   13.70    3.20
  -6 -12  -4    1.10    2.10
  -6 -12  -4    3.30    2.20
   6 -12   4   -0.60    3.40
   6  12   4   -1.10    2.30
   6  12   4    1.90    1.90
   7 -12   4   18.20    3.40
  -7 -12  -4   17.00    2.60
   7  12   4   22.80    3.10
   6 -13  -4   12.30    4.20
  -6 -13   4   17.80    3.40
   6  13  -4   21.40    3.00
  -5 -13   4   21.40    3.60
   5  13  -4   20.20    2.50
   4 -13  -4   16.40    5.00
   4 -13  -4   10.50    5.90
  -4 -13   4   13.70    2.90
   4  13  -4   15.10    2.40
   4  13  -4   11.90    2.80
   3 -13  -4   16.20    4.00
   3 -13  -4   21.20    4.00
  -3 -13   4   23.00    4.30
   3  13  -4   12.80    3.00
   3  13  -4   17.10    2.90
  -2 -13   4   55.69    5.80
   2 -13  -4   49.00    6.60
   2 -13  -4   48.80    6.50
   2  13  -4   53.69    6.30
   1 -13  -4  112.49   10.10
  -1 -13   4  115.69    9.60
   1 -13  -4  109.59   10.20
   1  13  -4  120.49   10.90
   0 -13   4   71.19    7.70
   0 -13  -4   82.49    8.00
   0 -13  -4   87.39    8.00
  -1 -13  -4  131.49   11.30
  -1 -13  -4  132.89   11.10
  -2 -13  -4   44.40    6.00
  -2 -13  -4   53.29    5.90
  -3 -13  -4   32.10    5.00
  -3 -13  -4   32.50    4.90
   3  13   4   38.00    5.20
  -4 -13  -4   28.20    4.20
  -4 -13  -4   32.50    4.20
   4  13   4   26.00    4.30
  -5 -13  -4   10.60    2.30
  -5 -13  -4   13.10    2.50
   5  13   4   14.40    2.30
   2 -14  -4   11.20    2.70
   1 -14  -4   29.90    5.00
   1 -14  -4   20.00    3.40
   0 -14  -4    9.00    2.90
   0 -14  -4    1.90    2.20
  -1 -14  -4   12.30    2.50
  -1 -14  -4   12.40    2.90
 -13   0   5   48.50    5.60
 -13   0   5   54.79    6.20
  13   0  -5   44.90   10.60
  12   0  -5   49.00   10.60
 -12   0   5   54.59    7.70
 -12   0   5   65.39    6.90
 -12   0   5   61.29    6.50
  11   0  -5   19.10    3.90
 -11   0   5   18.80    4.00
 -11   0   5   13.60    3.60
 -11   0   5   13.00    3.50
  11   0  -5   14.20    6.40
 -10   0   5  226.28   17.30
 -10   0   5  218.58   17.80
  10   0  -5  232.88   20.50
  10   0  -5  218.28   17.40
  -9   0   5   54.39    6.20
  -9   0   5   51.69    7.40
  -9   0   5   54.19    6.30
   9   0  -5   51.89    9.10
  -8   0   5    4.80    2.70
   8   0  -5    9.60    3.50
  -8   0   5    8.20    2.90
  -8   0   5    5.10    3.60
   8   0  -5    6.40    7.80
  -7   0   5 2275.17  159.98
  -7   0   5 2288.27  159.88
   7   0  -5 2198.88  160.08
  -7   0   5 2219.18  160.38
  -6   0   5 1239.78   87.39
  -6   0   5 1206.78   87.39
  -5   0   5  754.82   53.89
   5   0  -5  722.83   53.69
  -5   0   5  772.52   53.79
   4   0  -5   82.49    7.10
  -4   0   5   86.69    6.90
  -4   0   5   81.79    7.20
   3   0  -5 1997.40  141.19
  -3   0   5 1974.80  141.19
  -2   0   5  958.50   67.79
   2   0  -5  941.51   67.69
   1   0  -5 6846.31  488.05
  -1   0   5 6917.91  488.15
   0   0   5  179.78   13.50
   0   0  -5  181.48   13.30
  -1   0  -5 1593.94  112.99
   1   0   5 1583.64  113.09
   2   0   5  601.64   43.50
  -2   0  -5  610.54   43.40
   3   0   5 4456.25  307.17
  -3   0  -5 4225.08  307.17
  -3   0  -5 4299.37  307.17
   4   0   5  807.62   57.69
   4   0   5  796.82   57.89
  -4   0  -5  841.92   57.69
  -4   0  -5  776.12   57.69
  -5   0  -5 2342.47  163.48
  -5   0  -5 2221.98  164.08
   5   0   5 2259.47  163.58
   5   0   5 2336.87  163.48
  -5   0  -5 2330.37  163.58
  -6   0  -5   53.59    7.30
  -6   0  -5   55.49    5.80
  -6   0  -5   57.49    5.70
   6   0   5   53.29    7.90
  -7   0  -5  273.87   21.10
  -7   0  -5  278.77   20.30
  -7   0  -5  267.57   20.20
   7   0   5  260.77   20.90
   8   0   5  574.94   43.10
  -8   0  -5  600.74   42.70
  -8   0  -5  578.54   43.30
  -8   0  -5  597.94   42.70
   9   0   5  588.14   49.90
  -9   0  -5  641.44   46.20
   9   0   5  656.63   46.50
  -9   0  -5  639.14   46.20
  -9   0  -5  659.63   46.80
 -10   0  -5  114.99   10.10
 -10   0  -5  120.09   10.90
 -10   0  -5  120.29   10.60
  10   0   5  122.39   10.50
  11   0   5    0.90    4.10
 -11   0  -5    1.40    4.30
 -11   0  -5    2.10    3.00
 -12   0  -5   14.70    2.90
 -13   0  -5    0.40    1.80
 -14  -1   5   26.00    3.60
 -14   1   5   19.10    5.10
 -13  -1   5   10.00    2.80
  13  -1  -5   10.50    4.80
 -13   1   5    2.20    2.50
 -13   1   5   10.70    4.30
 -12  -1   5   45.30    6.20
  12  -1  -5   41.70    8.30
 -12  -1   5   45.70    6.40
 -12   1   5   52.39    6.50
 -12   1   5   53.09    6.50
  12   1  -5   58.19    5.90
 -12   1   5   54.09    6.10
 -11  -1   5   73.19    7.80
 -11  -1   5   61.89    7.10
 -11  -1   5   63.29    7.90
  11  -1  -5   69.29   10.10
 -10  -1   5   74.49    7.90
 -10  -1   5   71.39    7.20
 -10  -1   5   69.89    7.40
  10  -1  -5   66.69   11.00
 -10   1   5   70.89    7.30
 -10   1   5   61.79    7.30
  10   1  -5   64.69   10.20
  10   1  -5   61.69    7.10
 -10   1   5   67.99    8.00
   9  -1  -5  237.18   18.40
  -9  -1   5  263.37   18.50
   9  -1  -5  276.97   21.40
  -9  -1   5  266.87   18.00
  -9  -1   5  270.27   18.00
  -9   1   5  204.48   18.40
   9   1  -5  194.28   22.90
  -9   1   5  213.88   17.90
  -9   1   5  208.28   17.80
   9   1  -5  197.58   17.90
  -8  -1   5   46.20    5.40
   8  -1  -5   40.50    7.90
   8  -1  -5   44.60    7.50
  -8  -1   5   46.00    6.70
   8  -1  -5   51.99    8.80
   8   1  -5   33.80    4.90
  -8   1   5   45.00    5.40
  -8   1   5   49.40    7.50
  -8   1   5   41.00    5.60
  -7  -1   5  272.47   22.00
  -7  -1   5  279.07   22.80
   7  -1  -5  262.77   26.00
   7   1  -5  298.67   21.90
  -7   1   5  317.27   23.30
   7   1  -5  320.67   22.60
  -7   1   5  315.27   22.10
  -7   1   5  310.57   22.10
   6   1  -5  537.35   40.00
  -6   1   5  556.24   40.20
   6   1  -5  557.44   40.10
  -6   1   5  577.34   40.30
   5   1  -5  305.27   22.00
   5   1  -5  299.57   22.10
  -5   1   5  301.87   22.30
  -5   1   5  301.17   22.10
   4   1  -5  232.08   16.30
  -4   1   5  218.68   16.80
   4   1  -5  216.98   16.50
   3   1  -5  175.08   13.10
  -3   1   5  180.88   13.20
   2   1  -5 1089.79   77.99
  -2   1   5 1101.89   78.09
  -1  -1   5 2329.27  183.58
   1   1  -5 2691.43  183.58
  -1   1   5 2732.13  183.58
   0  -1   5 2542.35  164.98
   0   1   5 2174.68  164.88
   0   1  -5 2244.78  164.78
  -1  -1  -5 3598.04  243.38
   1  -1   5 3457.05  243.38
  -1   1  -5 3284.27  243.28
   1   1   5 3373.46  243.38
  -2  -1  -5  631.24   46.80
   2  -1   5  623.54   46.90
   2   1   5  700.43   46.90
  -2   1  -5  656.63   46.70
  -3  -1  -5  206.48   14.30
   3  -1   5  203.18   14.50
  -3   1  -5  154.98   14.00
  -4   1  -5  430.86   32.30
  -4   1  -5  452.35   32.30
   4   1   5  464.25   32.40
   4   1   5  440.96   32.50
  -5  -1  -5  517.65   34.20
  -5  -1  -5  513.15   34.20
  -5  -1  -5  494.65   35.00
  -5   1  -5  470.05   34.10
   5   1   5  420.56   35.00
  -5   1  -5  418.06   34.90
  -5   1  -5  463.95   34.00
   5   1   5  471.35   34.20
   5   1   5  462.85   34.20
  -6  -1  -5   25.90    8.30
  -6  -1  -5   13.30    4.10
  -6  -1  -5   14.80    2.80
   6  -1   5   18.70    4.70
   6   1   5    6.70    4.00
  -6   1  -5    6.90    3.80
   6   1   5    6.00    3.10
  -6   1  -5    9.40    2.70
   6   1   5    4.70    2.90
  -6   1  -5    7.60    2.40
  -7  -1  -5  182.28   16.40
  -7  -1  -5  203.58   20.80
  -7  -1  -5  174.38   17.10
   7  -1   5  185.58   17.30
  -7   1  -5  251.77   16.50
  -7   1  -5  238.88   16.40
   7   1   5  242.08   17.30
  -7   1  -5  232.78   17.40
   8  -1   5   85.59   12.70
  -8  -1  -5   83.89    7.80
  -8  -1  -5   78.89    8.60
  -8  -1  -5   81.09    7.60
   8  -1   5   88.79    8.90
  -8   1  -5   62.29    8.40
  -8   1  -5   68.49    7.50
   8   1   5   68.39    8.50
   9  -1   5  152.28   15.40
  -9  -1  -5  155.38   12.50
  -9  -1  -5  159.88   13.00
  -9  -1  -5  158.48   12.20
   9  -1   5  162.98   12.90
  -9   1  -5  107.39   11.80
  10  -1   5   15.10    6.50
 -10  -1  -5   19.60    3.90
  10   1   5    8.20    3.20
 -10   1  -5    6.40    3.00
 -10   1  -5    8.40    3.60
 -10   1  -5   10.30    3.10
 -11  -1  -5   17.10    5.80
  11   1   5   30.80    4.10
 -11   1  -5   37.50    4.90
 -11   1  -5   40.80    6.30
 -12  -1  -5   40.30    4.70
 -12   1  -5   36.90    4.90
 -13  -1  -5   36.30    3.70
 -13   1  -5   30.00    3.80
  14  -2  -5    1.10    4.00
  14  -2  -5    1.40    3.00
 -14  -2   5    0.40    1.90
 -14   2   5    7.40    2.60
 -13   2   5   29.10    4.60
 -13   2   5   32.00    4.80
  13   2  -5   33.00    4.80
 -13   2   5   36.20    4.50
 -12  -2   5  172.78   14.70
  12  -2  -5  160.28   16.20
  12   2  -5  201.78   14.40
 -12   2   5  196.28   14.60
 -12   2   5  190.78   16.40
 -12   2   5  193.58   14.70
 -11  -2   5   20.40    4.20
  11  -2  -5   17.10    5.70
 -11  -2   5   18.10    4.10
 -11   2   5   23.10    4.50
 -11   2   5   24.80    3.90
  11   2  -5   26.90    3.90
 -11   2   5   33.10    5.30
 -10  -2   5   40.60    5.70
 -10  -2   5   37.20    6.00
  10  -2  -5   38.80    7.00
  10  -2  -5   36.90    6.80
 -10  -2   5   39.00    6.40
  -9  -2   5  189.98   15.00
   9  -2  -5  193.98   17.40
   9  -2  -5  169.88   17.60
  -9  -2   5  182.58   15.50
  -9  -2   5  169.28   15.10
   9   2  -5  235.18   15.40
   8  -2  -5  543.75   42.20
  -8  -2   5  545.45   40.20
   8  -2  -5  542.55   41.80
  -8  -2   5  530.85   40.70
  -8  -2   5  535.15   40.20
  -8   2   5  560.64   40.20
  -8   2   5  577.24   40.20
   8   2  -5  556.44   39.90
   8   2  -5  538.15   40.00
   8   2  -5  568.24   40.50
  -8   2   5  593.44   41.10
  -7  -2   5  332.87   24.20
  -7  -2   5  312.17   24.70
   7  -2  -5  347.87   27.10
  -7  -2   5  343.87   24.20
   7  -2  -5  325.67   26.40
   7   2  -5  324.17   24.60
   7   2  -5  322.07   23.80
   7   2  -5  327.77   23.90
  -7   2   5  312.77   24.10
  -7   2   5  313.67   25.50
  -6  -2   5 1483.35   98.99
  -6  -2   5 1505.55   98.49
  -6  -2   5 1496.35   98.49
   6   2  -5 1276.77   98.19
   6   2  -5 1298.57   98.19
   6   2  -5 1282.17   98.79
  -6   2   5 1311.17   98.39
   5  -2  -5 1209.88   99.79
  -5  -2   5 1185.58   99.89
  -5   2   5 1472.85   99.89
   5   2  -5 1485.85   99.69
   5   2  -5 1506.75  100.19
   5   2  -5 1542.45   99.79
  -4  -2   5  498.35   32.20
   4  -2  -5  480.95   32.80
  -4  -2   5  461.75   32.40
   4   2  -5  400.26   32.00
   4   2  -5  412.86   32.90
  -4   2   5  403.26   32.00
  -4   2   5  452.65   32.90
  -3  -2   5  623.74   39.70
   3  -2  -5  633.84   40.40
   3   2  -5  502.05   39.40
  -3   2   5  507.25   39.40
   3   2  -5  485.05   39.50
  -2  -2   5 1499.95   94.99
   2   2  -5 1242.58   94.69
  -2   2   5 1253.97   94.69
   1   2  -5 3670.83  263.77
  -1   2   5 3765.42  263.87
   0   2  -5  235.38   17.40
   0   2   5  243.68   17.50
  -1   2  -5 3217.28  224.68
   1   2   5 3112.79  224.78
   2   2   5  110.79    9.60
   2   2   5  107.19    8.90
  -2   2  -5  121.19    8.70
  -3  -2  -5 4180.18  276.97
   3   2   5 3943.71  277.07
   3   2   5 3798.52  277.17
  -3   2  -5 3816.92  276.87
  -3   2  -5 3765.82  276.87
  -4   2  -5  223.38   17.00
   4   2   5  230.18   17.10
   4   2   5  231.78   17.40
  -4   2  -5  233.68   16.90
   5   2   5   76.39    6.90
  -5   2  -5   70.29    6.10
   5   2   5   69.89    6.50
  -5   2  -5   58.59    7.90
   5   2   5   71.89    8.80
  -6  -2  -5  145.99   10.60
  -6  -2  -5  136.49   13.70
  -6  -2  -5  151.68   11.60
   6  -2   5  152.68   13.30
  -6  -2  -5  146.49   15.10
  -6  -2  -5  141.89   13.40
   6   2   5  121.19   10.30
  -6   2  -5  107.69   10.00
  -6   2  -5  110.19    9.90
   6   2   5  100.59   10.00
   6   2   5  105.09   11.30
  -6   2  -5  108.99   11.60
  -7  -2  -5  331.87   24.30
  -7  -2  -5  315.47   27.10
  -7  -2  -5  311.97   25.00
   7  -2   5  314.37   25.40
  -7  -2  -5  319.67   24.40
  -7   2  -5  341.67   24.20
  -7   2  -5  333.07   25.00
  -7   2  -5  320.87   24.10
   7   2   5  350.26   24.20
   7   2   5  316.07   24.20
  -8   2  -5  193.98   15.00
   8   2   5  192.18   15.00
   8   2   5  191.98   15.80
  -8   2  -5  190.48   15.90
  -8   2  -5  194.58   15.00
  -9   2  -5   82.19    7.80
  -9   2  -5   83.99    8.80
  -9   2  -5   81.09    7.80
   9   2   5   76.59    8.60
 -10  -2  -5   51.89    6.20
  10  -2   5   49.60    9.00
 -10   2  -5   43.90    6.50
 -10   2  -5   36.10    5.60
 -10   2  -5   30.80    5.40
  10   2   5   38.50    5.90
 -11   2  -5   75.49    8.00
 -11   2  -5   81.59    8.00
 -11   2  -5   83.89    7.40
  11   2   5   80.29    7.50
 -12  -2  -5   47.20    4.70
 -12   2  -5   35.60    5.10
  12   2   5   33.20    4.40
 -12   2  -5   32.50    4.80
 -13  -2  -5   94.29    7.70
  13  -2   5   98.89    9.10
 -13   2  -5   99.09    7.80
 -14  -3   5   13.60    2.50
  14  -3  -5   16.70    3.80
  14  -3  -5   19.60    3.70
 -13   3   5   69.79    6.30
  13   3  -5   58.09    5.80
 -13   3   5   58.59    7.00
 -13   3   5   66.19    6.20
  12   3  -5   23.20    3.50
 -12   3   5   21.90    4.10
 -12   3   5   23.90    3.80
  11  -3  -5   76.99    9.60
 -11  -3   5   81.29    7.80
  11  -3  -5   86.09   10.20
 -11   3   5   64.59    7.50
 -11   3   5   77.29    7.70
  11   3  -5   61.19    7.30
 -11   3   5   73.49    8.10
  10  -3  -5  146.19   15.10
  10  -3  -5  148.49   14.30
 -10  -3   5  149.39   13.10
 -10   3   5  165.38   12.90
 -10   3   5  159.88   12.80
 -10   3   5  164.68   13.50
  10   3  -5  161.88   12.90
   9  -3  -5  861.01   65.99
  -9  -3   5  850.41   65.29
   9  -3  -5  810.42   66.29
  -9  -3   5  844.62   65.09
  -9   3   5  977.70   65.09
   9   3  -5  950.40   64.69
  -9   3   5  977.20   64.99
   9   3  -5  922.71   65.19
   9   3  -5  876.11   64.69
  -9   3   5  959.40   65.59
   8  -3  -5  461.05   36.50
   8  -3  -5  429.56   37.30
  -8  -3   5  430.96   35.10
   8   3  -5  487.15   34.70
  -8   3   5  509.55   35.00
  -8   3   5  533.25   36.10
   8   3  -5  493.05   34.80
   8   3  -5  492.05   36.30
  -7  -3   5   18.60    4.20
   7  -3  -5   15.70    5.50
   7   3  -5   31.90    4.10
   7   3  -5   30.30    3.90
  -7   3   5   43.90    6.70
   7   3  -5   27.10    4.20
  -7   3   5   25.90    4.20
  -7   3   5   30.60    4.80
   6  -3  -5 1193.28   81.79
  -6  -3   5 1185.98   80.49
  -6  -3   5 1167.08   80.79
   6  -3  -5 1118.79   81.99
  -6  -3   5 1293.77   80.69
  -6  -3   5 1124.89   80.99
   6   3  -5 1079.99   80.69
  -6   3   5 1045.60   80.09
   6   3  -5 1063.99   80.09
   6   3  -5 1030.90   80.09
  -6   3   5 1050.29   80.29
   5  -3  -5 1507.95   95.79
  -5  -3   5 1401.66   95.49
  -5  -3   5 1457.65   95.39
   5   3  -5 1296.37   95.09
   5   3  -5 1291.87   95.09
  -5   3   5 1229.18   95.19
   5   3  -5 1215.78   95.99
  -5   3   5 1275.97   94.99
  -4  -3   5 1403.46  101.29
   4  -3  -5 1557.44  102.09
   4   3  -5 1364.86  102.39
   4   3  -5 1389.66  101.09
   4   3  -5 1376.76  100.99
  -3   3   5  216.88   16.00
   3   3  -5  222.48   16.30
   3   3  -5  223.58   16.00
   3   3  -5  209.08   18.60
   2  -3  -5 1244.78   97.19
   2   3  -5 1410.46   95.99
  -2   3   5 1391.46   95.99
   2   3  -5 1350.16   97.99
  -1   3   5  644.64   45.80
   1   3  -5  635.84   45.70
   0   3   5  332.57   24.20
   0   3  -5  336.87   24.10
   1   3   5  301.57   21.60
  -1   3  -5  289.97   21.40
  -2   3  -5   47.40    4.30
  -2   3  -5   54.29    6.00
   2   3   5   50.29    5.90
   2   3   5   47.90    4.80
  -3   3  -5 2241.68  161.48
  -3   3  -5 2322.37  161.38
   3   3   5 2312.77  161.78
   3   3   5 2211.88  161.58
  -4  -3  -5 1110.39   77.89
  -4  -3  -5 1167.28   78.09
   4   3   5 1023.90   76.09
   4   3   5 1065.19   76.19
  -4   3  -5  993.50   75.89
  -4   3  -5 1029.70   75.99
  -5  -3  -5  489.85   43.00
  -5  -3  -5  516.05   42.50
  -5  -3  -5  513.45   41.80
  -5  -3  -5  514.75   42.90
   5   3   5  603.24   41.10
  -5   3  -5  614.64   40.90
  -5   3  -5  579.64   42.20
   5   3   5  621.04   42.00
  -5   3  -5  611.64   41.00
   5   3   5  614.74   41.20
  -6   3  -5  159.28   11.90
   6   3   5  149.49   12.10
   6   3   5  168.98   13.40
  -6   3  -5  157.98   13.70
   6   3   5  141.29   12.20
  -6   3  -5  148.79   12.00
   7   3   5  129.49   11.80
   7   3   5  126.99   10.90
   7   3   5  131.19   10.80
  -7   3  -5  141.59   10.70
  -7   3  -5  128.99   10.80
   8   3   5   83.99    7.90
  -8   3  -5   88.49    9.30
  -8   3  -5   89.49    7.80
   8   3   5   83.59    9.20
  -8   3  -5   78.99    7.90
   8   3   5   81.59    9.00
   9  -3   5  102.99   12.30
  -9  -3  -5  107.39   10.50
  -9  -3  -5  107.19   13.60
  -9   3  -5  118.99    9.80
   9   3   5  116.19   10.50
  -9   3  -5  110.39    9.60
   9   3   5  116.09    9.80
  -9   3  -5  119.19   10.70
 -10   3  -5   32.90    5.40
 -10   3  -5   45.90    6.50
  10   3   5   36.60    5.90
 -10   3  -5   43.90    5.40
  11  -3   5  106.59   10.30
 -11  -3  -5  102.59    8.30
 -11   3  -5   83.09    8.00
 -11   3  -5   83.69    9.30
  11   3   5   82.79    8.00
 -11   3  -5   90.79    8.50
  12  -3   5    3.70    4.10
 -12  -3  -5    1.20    2.20
 -12   3  -5    7.80    2.40
  12   3   5    5.20    2.20
 -12   3  -5    9.00    2.60
 -13  -3  -5   47.90    4.80
  13  -3   5   54.89    6.30
 -13   3  -5   49.60    4.70
  14  -4  -5   32.60    4.60
 -14   4   5   23.40    3.10
 -14   4   5   20.80    3.10
  13  -4  -5   19.40    4.70
 -13   4   5   35.40    4.40
 -13   4   5   29.30    4.00
  13   4  -5   31.70    3.70
 -13   4   5   35.00    4.50
 -12  -4   5    9.50    2.90
  12  -4  -5   11.80    4.20
  12  -4  -5    8.40    4.30
  12  -4  -5   16.40    4.90
  12   4  -5   10.60    2.70
 -12   4   5   12.00    3.20
 -12   4   5    8.80    3.20
 -11   4   5   24.70    4.50
  11   4  -5   24.00    3.80
 -11   4   5   21.40    3.80
 -11   4   5   20.80    3.80
  10  -4  -5   61.19   10.80
 -10   4   5   84.39    9.10
 -10   4   5   80.39    9.30
  10   4  -5   81.99    7.40
 -10   4   5   86.09    8.10
  10   4  -5   81.29    7.90
  -9   4   5   25.40    3.90
   9   4  -5   21.30    3.30
  -9   4   5   27.70    5.10
   9   4  -5   24.30    3.70
  -9   4   5   29.00    4.10
   9   4  -5   27.70    4.40
   8  -4  -5  393.46   27.50
  -8  -4   5  399.46   26.40
  -8  -4   5  395.96   25.70
   8   4  -5  296.27   24.70
  -8   4   5  307.97   25.00
   8   4  -5  304.57   24.70
  -8   4   5  302.27   26.30
   8   4  -5  313.87   25.40
  -7   4   5  332.67   24.70
   7   4  -5  320.27   24.70
  -7   4   5  338.57   24.90
  -7   4   5  333.97   27.10
   7   4  -5  352.56   25.40
   7   4  -5  339.47   24.60
   6  -4  -5  249.58   19.80
   6  -4  -5  266.37   20.70
  -6  -4   5  234.48   18.90
  -6  -4   5  244.78   18.60
  -6   4   5  219.78   17.80
   6   4  -5  226.28   17.30
  -6   4   5  213.78   17.30
   6   4  -5  237.48   17.50
   6   4  -5  217.38   18.20
   5  -4  -5  684.83   48.80
   5  -4  -5  665.13   47.60
   5  -4  -5  658.33   48.30
  -5  -4   5  684.53   47.60
   5   4  -5  615.74   47.20
   5   4  -5  637.64   46.50
  -5   4   5  620.04   46.40
  -5   4   5  612.44   46.70
  -4   4   5  644.34   47.10
   4   4  -5  650.73   47.20
   4   4  -5  680.73   47.30
   3  -4  -5 5252.37  339.17
   3   4  -5 4465.45  337.37
   3   4  -5 4549.84  337.37
   2  -4  -5 2310.87  153.38
   2   4  -5 2126.69  151.68
  -2   4   5 2035.20  151.58
   2   4  -5 2068.09  151.78
  -1   4   5 1199.48   82.19
   1   4  -5 1109.39   82.29
   0   4  -5  256.87   19.50
   0   4   5  261.87   18.90
  -1  -4  -5 1469.85  106.39
  -1   4  -5 1440.16  104.39
   1   4   5 1492.65  104.49
  -2   4  -5 1018.90   70.99
   2   4   5  983.90   71.29
  -2   4  -5  973.90   71.19
   2   4   5 1004.30   71.09
  -3  -4  -5  808.92   64.79
  -3   4  -5  889.01   62.59
  -3   4  -5  863.91   62.79
   3   4   5  930.21   62.99
   3   4   5  893.31   62.79
  -4  -4  -5  625.94   46.30
  -4  -4  -5  598.94   45.40
  -4  -4  -5  605.54   45.50
  -4  -4  -5  609.14   46.10
   4   4   5  643.64   44.00
   4   4   5  577.44   45.00
  -4   4  -5  597.84   43.80
  -4   4  -5  618.74   43.70
  -5   4  -5   64.29    5.90
  -5   4  -5   62.69    6.20
   5   4   5   73.79    6.70
  -5   4  -5   71.59    8.50
   5   4   5   61.09    6.40
   5   4   5   67.89    8.70
  -6  -4  -5  124.89   16.30
  -6  -4  -5  121.29   12.90
  -6  -4  -5  109.09   14.10
  -6  -4  -5  117.99   12.80
   6   4   5  153.18   11.40
   6   4   5  150.48   11.50
  -6   4  -5  153.18   11.10
  -6   4  -5  144.39   13.30
  -6   4  -5  157.08   11.30
   6   4   5  153.48   12.80
   7   4   5   84.49    8.10
   7   4   5   83.89    9.10
  -7   4  -5   92.29    8.00
  -7   4  -5   83.29    8.50
   7   4   5   90.69    8.10
  -7   4  -5   83.49    9.70
  -8   4  -5  493.95   37.70
   8   4   5  522.65   37.00
   8   4   5  510.95   37.70
  -8   4  -5  500.05   37.00
  -8   4  -5  498.35   36.90
   8   4   5  524.55   37.10
   9  -4   5    3.40    4.60
  -9  -4  -5    2.20    4.90
  -9  -4  -5    0.20    3.20
   9   4   5    9.70    3.70
   9   4   5    9.70    2.90
  -9   4  -5   10.60    3.10
   9   4   5    9.80    3.80
  -9   4  -5   14.40    3.20
  -9   4  -5    9.30    3.90
 -10   4  -5   12.50    2.80
 -10   4  -5    6.70    3.70
 -10   4  -5   11.90    3.00
  10   4   5    8.60    3.30
 -11   4  -5   26.20    3.90
 -11   4  -5   29.50    4.60
  11   4   5   30.80    4.40
 -11   4  -5   31.30    5.00
 -12   4  -5   89.19    7.40
 -12   4  -5   80.09    8.30
 -12   4  -5   84.19    8.90
  12   4   5   84.99    7.10
 -13   5   5   -0.80    3.00
 -13   5   5    3.10    2.70
  13   5  -5    4.10    1.80
 -13   5   5    0.70    3.00
  12  -5  -5   23.90    4.80
 -12  -5   5   29.10    3.70
  12  -5  -5   20.50    4.10
  12  -5  -5   23.70    5.00
 -12   5   5   15.50    3.60
 -11  -5   5  119.99   11.00
  11  -5  -5  112.59   13.40
  11  -5  -5  114.69   16.20
  11  -5  -5  112.89   12.40
 -11   5   5  167.78   11.10
 -11   5   5  148.49   11.60
  10  -5  -5  187.38   16.40
 -10  -5   5  189.78   13.80
  10  -5  -5  197.58   14.90
  10  -5  -5  176.18   15.80
 -10   5   5  162.18   14.40
  10   5  -5  150.78   13.40
  10   5  -5  146.39   13.30
 -10   5   5  154.78   13.30
  10   5  -5  145.29   12.80
 -10   5   5  160.98   13.40
   9   5  -5   12.40    2.90
   9   5  -5   20.20    3.90
  -9   5   5   20.20    3.80
   9   5  -5   15.10    3.00
  -9   5   5    9.00    5.30
  -9   5   5   21.90    3.50
   8  -5  -5  275.07   21.10
  -8  -5   5  276.77   20.40
   8  -5  -5  274.17   22.20
  -8  -5   5  272.87   20.10
  -8   5   5  226.78   21.90
   8   5  -5  236.28   19.00
  -8   5   5  236.78   19.30
   8   5  -5  258.57   19.90
   8   5  -5  239.98   19.00
   7  -5  -5  160.48   17.10
  -7  -5   5  163.48   15.10
  -7  -5   5  171.38   15.80
   7  -5  -5  160.98   15.90
  -7   5   5  191.88   13.90
   7   5  -5  190.48   13.80
   7   5  -5  182.28   13.90
   7   5  -5  202.78   14.80
  -7   5   5  184.28   14.30
  -6  -5   5  226.08   18.50
   6  -5  -5  235.38   19.20
  -6  -5   5  219.78   18.70
   6  -5  -5  228.78   20.00
   6  -5  -5  221.88   20.60
   6   5  -5  227.18   17.20
   6   5  -5  233.78   17.10
  -6   5   5  228.88   17.00
   6   5  -5  227.68   18.00
   5  -5  -5   14.40    4.80
   5  -5  -5   20.10    6.10
  -5  -5   5   14.90    4.30
   5  -5  -5   15.80    6.10
   5  -5  -5   13.80    4.60
  -4  -5   5   39.80    7.60
   4  -5  -5   29.20    5.60
   4  -5  -5   35.70    7.40
   4   5  -5   20.00    3.30
   4   5  -5   33.90    9.10
  -4   5   5   21.40    3.70
   4   5  -5   21.50    3.00
  -3  -5   5    9.00    5.00
   3  -5  -5   22.40    6.80
   3  -5  -5    8.70    9.00
   3  -5  -5   13.00    4.40
   3  -5  -5   19.60    6.90
   2  -5  -5 2664.83  193.58
  -2   5   5 2707.03  191.48
   2   5  -5 2759.32  191.68
   2   5  -5 2657.03  191.58
   1   5  -5  816.72   60.09
  -1   5   5  849.91   59.89
   1   5  -5  849.32   59.89
   0  -5  -5 1080.49   88.09
   0   5  -5 1293.87   86.09
   0   5   5 1266.67   86.19
   0   5  -5 1192.78   86.29
  -1  -5  -5   52.99    9.40
  -1   5  -5   64.79    7.20
  -1   5  -5   70.49    5.50
   1   5   5   69.89    8.00
   1   5   5   66.89    5.80
  -2  -5  -5  303.17   26.00
  -2  -5  -5  307.27   25.90
  -2  -5  -5  326.17   27.10
  -2  -5  -5  324.37   26.70
  -2   5  -5  335.87   24.20
  -2   5  -5  337.47   23.70
   2   5   5  335.37   23.90
   2   5   5  341.97   24.30
  -3  -5  -5  498.55   41.00
  -3  -5  -5  479.85   39.90
  -3  -5  -5  518.25   40.30
  -3  -5  -5  491.95   40.80
  -3  -5  -5  500.45   40.50
  -3   5  -5  576.04   38.30
  -3   5  -5  550.34   38.50
   3   5   5  583.04   38.60
   3   5   5  587.34   38.80
  -4  -5  -5   17.70    6.00
  -4  -5  -5   18.30    5.00
  -4  -5  -5   19.20    4.90
  -4  -5  -5   17.00    6.70
  -4  -5  -5   20.30    5.90
   4   5   5   32.30    5.60
  -5  -5  -5  312.97   22.60
  -5  -5  -5  298.37   24.90
  -5  -5  -5  283.17   23.40
  -5  -5  -5  305.27   22.10
   5   5   5  270.57   21.60
   5   5   5  256.47   20.50
  -5   5  -5  266.47   20.20
  -5   5  -5  234.18   23.00
   5   5   5  265.67   20.60
  -5   5  -5  258.97   20.40
  -6   5  -5    5.40    5.50
   6   5   5   12.90    4.20
  -6   5  -5   14.90    2.90
   6   5   5    9.10    3.10
   6   5   5   10.70    3.10
  -6   5  -5   13.70    2.80
   7   5   5   69.59    7.20
   7   5   5   64.59    8.20
  -7   5  -5   73.49    6.90
   7   5   5   71.49    7.20
  -7   5  -5   69.29    9.10
  -7   5  -5   74.79    7.00
   8   5   5  177.58   14.50
  -8   5  -5  167.18   13.40
   8   5   5  175.18   13.60
  -8   5  -5  168.48   13.50
   8   5   5  165.48   13.60
  -8   5  -5  174.48   14.60
  -9  -5  -5   35.40    5.90
   9  -5   5   43.90    8.40
  -9   5  -5   31.80    5.00
   9   5   5   25.30    4.10
   9   5   5   24.40    4.40
   9   5   5   22.50    3.60
  -9   5  -5   28.60    4.80
  -9   5  -5   30.30    4.90
  10  -5   5   14.30    5.80
 -10  -5  -5   12.60    4.30
 -10   5  -5   29.60    4.50
  10   5   5   26.30    4.20
  10   5   5   28.00    3.70
 -10   5  -5   18.90    4.10
 -10   5  -5   24.20    3.50
  11  -5   5   63.49    8.60
  11  -5   5   70.19    9.60
 -11   5  -5   85.29    7.50
 -11   5  -5   85.39    7.20
  11   5   5   79.59    7.00
 -11   5  -5   87.19    7.30
  12  -5   5   57.19    6.80
  12  -5   5   54.19    7.00
 -12   5  -5   57.89    5.50
  12   5   5   57.69    5.20
 -12   5  -5   61.19    5.50
  13  -6  -5   42.10    6.00
  13  -6  -5   46.00    6.40
  13  -6  -5   48.80    6.00
 -13   6   5   53.09    5.00
  13   6  -5   51.19    4.30
 -13   6   5   38.70    6.90
  12  -6  -5   82.59    7.50
  12  -6  -5   78.49    8.30
 -12   6   5   62.89    7.80
 -12   6   5   69.19    7.00
  12   6  -5   67.69    6.50
  11  -6  -5  147.09   11.90
  11  -6  -5  156.78   13.20
 -11   6   5  139.49   11.30
  11   6  -5  114.99   11.10
 -11   6   5  134.89   11.10
  11   6  -5  132.79   11.10
 -11   6   5  125.09   12.00
  10  -6  -5   42.50    8.50
  10  -6  -5   33.80    6.80
 -10  -6   5   33.10    5.60
  10   6  -5   26.10    3.90
  10   6  -5   22.10    3.30
 -10   6   5   34.40    7.90
  10   6  -5   23.20    4.00
 -10   6   5   21.80    3.80
 -10   6   5   23.50    3.90
   9  -6  -5  598.24   41.50
   9  -6  -5  574.74   42.70
   9  -6  -5  602.14   42.20
  -9  -6   5  601.44   40.80
   9   6  -5  529.45   40.00
  -9   6   5  507.45   41.00
   9   6  -5  545.15   40.50
   9   6  -5  465.05   40.30
  -9   6   5  561.94   40.20
  -8  -6   5  337.47   25.30
   8  -6  -5  351.16   26.90
  -8  -6   5  330.57   25.50
   8  -6  -5  342.17   26.10
   8  -6  -5  352.26   27.60
   8   6  -5  309.97   24.20
   8   6  -5  311.47   24.30
  -8   6   5  308.57   24.50
   8   6  -5  328.27   25.00
   7   6  -5  102.69    9.70
  -7   6   5   94.29    9.50
  -7   6   5   91.59    8.90
   7   6  -5   96.79    8.50
   7   6  -5  110.49    8.70
   6   6  -5   86.49    9.60
  -6   6   5   89.69    7.70
  -6   6   5   81.19    9.50
   6   6  -5   95.49    7.90
   6   6  -5   86.19    7.70
   5  -6  -5  265.57   22.40
   5  -6  -5  269.77   23.60
  -5  -6   5  292.07   21.70
   5  -6  -5  291.87   23.30
   5  -6  -5  283.77   24.50
  -5   6   5  265.97   20.40
   5   6  -5  265.77   20.50
   5   6  -5  281.27   20.60
   5   6  -5  284.17   21.60
   4  -6  -5  120.49   13.40
  -4  -6   5  100.89   12.60
   4  -6  -5  112.19   12.90
  -4  -6   5  106.29   10.80
   4  -6  -5  110.59   14.70
   4  -6  -5  109.99   11.60
   4  -6  -5  116.09   12.60
  -3  -6   5  873.31   64.09
   3  -6  -5  911.51   65.59
   3  -6  -5  896.11   65.59
   3  -6  -5  885.01   65.09
   3  -6  -5  900.71   65.49
   3  -6  -5  870.01   64.69
   3   6  -5  875.71   63.69
  -3   6   5  856.81   63.09
   3   6  -5  890.91   63.29
  -2  -6   5  428.16   32.80
   2  -6  -5  437.16   33.50
   2  -6  -5  440.46   34.20
   2  -6  -5  433.36   33.80
   2  -6  -5  449.06   34.80
   1  -6  -5 1067.89   76.49
  -1  -6   5 1002.00   75.59
   1  -6  -5 1041.80   76.69
   1  -6  -5 1074.29   76.79
   0   6  -5  118.69   10.40
   0   6   5  123.89    9.80
   0   6  -5  127.29    9.40
  -1  -6  -5  373.56   29.50
  -1  -6  -5  380.26   30.10
  -1  -6  -5  354.86   29.00
  -1  -6  -5  397.06   30.60
  -1  -6  -5  358.66   29.20
  -2  -6  -5  439.86   37.30
  -2  -6  -5  487.15   38.20
  -2  -6  -5  447.66   37.70
  -2  -6  -5  484.85   37.30
  -2  -6  -5  445.66   39.90
  -2   6  -5  565.94   35.70
  -2   6  -5  580.34   36.10
  -3  -6  -5   50.19    9.70
  -3  -6  -5   50.19    8.20
  -3  -6  -5   58.19   10.20
  -3  -6  -5   50.39    9.10
  -3  -6  -5   43.40   10.80
  -4  -6  -5  182.48   19.00
  -4  -6  -5  173.18   16.20
   4  -6   5  156.78   23.80
  -4  -6  -5  156.08   16.80
  -4  -6  -5  161.88   16.70
  -4  -6  -5  168.08   17.60
   4   6   5  222.38   14.80
  -4   6  -5  206.48   14.70
   4   6   5  224.58   15.00
  -4   6  -5  216.78   14.30
  -5  -6  -5  352.06   29.60
  -5  -6  -5  355.36   29.60
   5  -6   5  372.66   30.90
  -5  -6  -5  358.06   32.20
  -5  -6  -5  358.46   29.10
  -5  -6  -5  390.26   30.30
  -5   6  -5  473.05   27.90
   6  -6   5  803.42   64.49
  -6  -6  -5  751.42   66.99
  -6  -6  -5  798.72   63.49
  -6  -6  -5  825.22   64.09
  -6  -6  -5  865.31   63.59
  -6   6  -5  933.41   62.39
  -6   6  -5  910.51   63.89
  -6   6  -5  923.41   62.39
   6   6   5  922.41   63.29
   6   6   5  919.71   62.69
   6   6   5  911.81   62.69
  -7  -6  -5  326.47   22.30
   7   6   5  268.67   20.10
   7   6   5  250.17   20.10
   7   6   5  261.97   20.80
  -7   6  -5  254.17   19.80
  -7   6  -5  247.08   21.30
  -7   6  -5  257.27   19.90
  -8   6  -5  123.59   12.10
  -8   6  -5  126.19   10.30
   8   6   5  127.79   10.40
  -8   6  -5  124.29   10.40
   8   6   5  126.79   10.60
   8   6   5  119.49   11.20
   9   6   5   59.49    6.70
   9   6   5   48.00    5.60
  -9   6  -5   50.19    8.50
  -9   6  -5   56.49    5.90
   9   6   5   47.30    6.30
  -9   6  -5   50.89    6.00
  10  -6   5   55.69    9.60
  10  -6   5   51.29    8.00
  10   6   5   65.59    6.50
  10   6   5   63.79    6.20
 -10   6  -5   67.39    6.30
 -10   6  -5   73.69    7.30
  11  -6   5   28.10    6.10
 -11   6  -5   41.60    4.70
 -11   6  -5   38.90    5.20
  11   6   5   39.20    4.40
 -11   6  -5   37.80    5.10
  12  -6   5   63.59    8.50
  12  -6   5   71.89    7.20
 -12   6  -5   82.29    6.70
  12   6   5   87.29    6.30
  12  -7  -5   58.49    7.70
  12  -7  -5   67.39    7.00
  12  -7  -5   72.39    8.10
 -12   7   5   81.69    6.80
  12   7  -5   85.09    6.40
 -12   7   5   76.79    7.30
  11  -7  -5   18.00    3.80
  11  -7  -5   15.70    4.60
  11  -7  -5   17.10    5.20
  11   7  -5   23.60    3.70
  11   7  -5   28.80    4.10
 -11   7   5   20.90    3.20
 -11   7   5   22.00    3.40
  10  -7  -5   23.40    4.70
  10  -7  -5   28.50    6.50
  10  -7  -5   34.40    7.40
 -10   7   5   26.10    4.00
  10   7  -5   29.00    3.90
  10   7  -5   25.60    4.50
  10   7  -5   25.30    4.10
 -10   7   5   29.40    4.00
  -9  -7   5  103.29   11.10
   9  -7  -5  103.19   13.50
   9  -7  -5  126.79   11.70
   9  -7  -5  107.19   12.70
  -9   7   5  119.59   10.30
  -9   7   5  125.29   10.00
   9   7  -5  119.69    9.60
   9   7  -5  114.29    9.50
   9   7  -5  118.89   10.20
   8   7  -5   67.79    7.30
  -8   7   5   69.89    7.90
   8   7  -5   67.49    6.60
  -8   7   5   70.99    7.10
   8   7  -5   67.59    7.50
   7   7  -5  106.79    9.40
   7   7  -5   93.29    8.50
   7   7  -5   85.09    8.20
  -7   7   5  101.59    9.70
   6  -7  -5   31.40    5.70
   6  -7  -5   26.10    6.80
   6  -7  -5   33.20    8.10
  -6  -7   5   38.40    6.90
   6  -7  -5   38.80    7.80
   6   7  -5   21.90    3.50
   6   7  -5   19.60    3.50
   6   7  -5   25.30    4.70
  -5  -7   5   32.30    7.00
   5  -7  -5   48.70    8.00
   5  -7  -5   36.90    8.20
   5  -7  -5   46.00    8.40
   5  -7  -5   49.20   10.10
   4  -7  -5  434.06   32.50
  -4  -7   5  374.96   31.10
   4  -7  -5  393.96   31.20
  -4  -7   5  407.86   30.70
   4  -7  -5  404.86   33.00
   4  -7  -5  435.46   32.80
   4  -7  -5  402.46   32.00
   3  -7  -5  112.39   12.80
  -3  -7   5   97.19   10.50
   3  -7  -5   99.99   13.50
   3  -7  -5  103.79   13.50
   3  -7  -5  110.39   11.40
   3  -7  -5  103.69   12.10
   2  -7  -5  330.37   26.70
   2  -7  -5  356.76   28.30
   2  -7  -5  363.16   27.50
  -2  -7   5  348.77   25.80
   2  -7  -5  333.37   26.30
   2  -7  -5  345.97   27.40
   2   7  -5  322.07   24.70
   2   7  -5  325.47   24.50
  -2   7   5  309.57   24.50
   1  -7  -5   80.89   11.20
   1  -7  -5   88.29   11.10
   1  -7  -5   90.09   12.50
   1  -7  -5  104.49   12.00
  -1  -7   5   84.19    9.80
   1  -7  -5   82.49   15.40
   1  -7  -5   86.79   10.80
   0  -7  -5    6.00    5.00
   0  -7   5    3.90    4.80
   0  -7  -5    1.40    5.30
   0  -7  -5    4.30    6.50
   0  -7  -5    2.70    4.60
   0  -7  -5   11.60    6.40
   0  -7  -5    6.40    5.90
  -1  -7  -5  100.29   13.20
  -1  -7  -5   95.29   11.00
   1  -7   5   80.19   12.10
   1  -7   5   79.49   16.30
  -1  -7  -5   85.99   13.20
  -1  -7  -5   97.39   10.90
  -1  -7  -5   90.39   11.90
  -1   7  -5  133.89   11.10
  -2  -7  -5   12.50    5.80
  -2  -7  -5    6.30    4.60
  -2  -7  -5    7.60    5.50
  -2  -7  -5    5.80    6.10
   2  -7   5   12.30    7.00
  -2  -7  -5   10.90    4.70
  -2   7  -5   22.80    5.90
   3  -7   5  234.48   21.90
  -3  -7  -5  253.07   20.40
  -3  -7  -5  223.78   20.20
  -3  -7  -5  218.28   22.60
  -3   7  -5  239.68   17.80
   3   7   5  229.18   21.20
   3   7   5  259.47   18.60
   3   7   5  262.57   18.30
  -3   7  -5  248.38   18.50
  -4  -7  -5  487.65   34.20
  -4  -7  -5  497.05   34.30
  -4  -7  -5  492.85   34.90
  -4  -7  -5  471.95   37.60
   4  -7   5  512.55   35.70
  -4  -7  -5  483.45   34.30
   4   7   5  392.26   32.80
   4   7   5  382.56   33.70
   4   7   5  405.26   32.70
  -4   7  -5  373.76   32.20
  -5  -7  -5  359.76   25.80
  -5  -7  -5  364.46   25.80
   5  -7   5  368.16   29.50
  -5  -7  -5  361.86   26.50
   5  -7   5  361.16   27.20
  -5  -7  -5  373.86   26.10
  -5  -7  -5  354.06   31.10
   5   7   5  281.07   24.40
   5   7   5  272.37   24.30
  -5   7  -5  277.57   24.00
   5   7   5  276.27   25.30
  -6  -7  -5  122.19   14.00
   6  -7   5  121.69   17.90
   6   7   5  174.58   12.90
  -6   7  -5  173.88   12.50
   6   7   5  172.58   13.10
  -6   7  -5  165.88   12.70
   6   7   5  178.58   13.90
  -7   7  -5  116.89    9.50
  -7   7  -5  110.89    9.70
   7   7   5  111.99    9.70
   7   7   5  114.09   10.70
   7   7   5  109.79    9.80
  -8  -7  -5   52.49    7.20
   8  -7   5   41.20    8.70
   8  -7   5   44.50    9.30
   8   7   5   51.89    5.90
   8   7   5   56.09    6.30
  -8   7  -5   62.29    6.10
   8   7   5   58.99    6.90
  -8   7  -5   59.89    6.00
  -8   7  -5   33.40    7.70
   9  -7   5   22.90    6.30
  -9   7  -5   33.50    5.40
  -9   7  -5   33.50    5.10
   9   7   5   40.00    5.50
  -9   7  -5   41.70    5.10
   9   7   5   37.90    4.50
  10  -7   5    1.50    3.40
  10  -7   5   -2.70    4.30
  10   7   5    9.40    2.60
 -10   7  -5    4.10    3.90
 -10   7  -5    9.70    2.60
  11  -7   5   36.20    6.30
  11  -7   5   35.90    5.50
 -11   7  -5   35.20    5.70
 -11   7  -5   39.00    4.40
  11   7   5   34.10    3.90
  12  -8  -5   15.10    4.10
  12  -8  -5   10.10    2.90
  12  -8  -5   12.70    6.30
  12   8  -5    9.50    1.90
 -12   8   5    4.10    2.50
  11  -8  -5   21.30    4.70
  11  -8  -5   20.40    4.20
  11  -8  -5   23.30    4.40
  11   8  -5   17.00    3.10
 -11   8   5   16.10    3.30
  11   8  -5   17.50    2.90
 -11   8   5   17.40    3.20
  10  -8  -5  138.59   13.00
  10  -8  -5  139.79   12.70
  10  -8  -5  134.09   11.70
 -10   8   5  133.49   11.10
  10   8  -5  134.79   10.50
  10   8  -5  136.49   11.00
  10   8  -5  132.49   10.90
 -10   8   5  136.19   11.10
  -9   8   5   45.60    5.80
  -9   8   5   35.30    4.90
   9   8  -5   37.10    5.10
   9   8  -5   42.30    4.70
   8   8  -5   46.60    6.50
  -8   8   5   53.69    6.40
   8   8  -5   51.99    5.70
   8   8  -5   54.19    5.50
  -8   8   5   48.20    7.40
   7  -8  -5   79.99   10.50
  -7  -8   5   76.79    9.90
   7  -8  -5   78.59   12.90
   7  -8  -5   80.59   12.20
   7   8  -5  111.49    8.20
  -7   8   5  103.19    8.40
   7   8  -5  105.09    9.10
   6  -8  -5   21.90    6.30
  -6  -8   5   17.70    4.50
   6  -8  -5   12.10    7.40
   6  -8  -5   21.80    5.40
   6  -8  -5   18.90    6.70
   5  -8  -5  174.28   16.90
   5  -8  -5  168.18   16.20
   5  -8  -5  179.38   15.20
  -5  -8   5  174.88   14.20
   5  -8  -5  169.48   17.00
   5   8  -5  155.18   14.10
  -5   8   5  152.48   13.00
   5   8  -5  164.18   13.00
   5   8  -5  159.28   12.90
   4  -8  -5   91.49   10.60
   4  -8  -5  102.69   12.70
   4  -8  -5   98.09   11.70
  -4  -8   5   90.39    9.60
   4  -8  -5   96.09   12.50
   4   8  -5   93.69    8.70
   4   8  -5   92.29    8.20
  -4   8   5   86.39    8.50
   4   8  -5   84.49   11.10
   3  -8  -5  187.08   16.30
   3  -8  -5  188.58   16.40
   3  -8  -5  176.18   14.60
  -3  -8   5  169.48   14.00
   3  -8  -5  163.18   18.40
   3  -8  -5  167.78   15.40
  -3   8   5  138.59   12.60
   3   8  -5  135.39   12.50
   3   8  -5  143.99   12.30
  -2  -8   5  300.77   24.30
   2  -8  -5  315.57   27.30
   2  -8  -5  322.17   25.60
   2  -8  -5  299.97   25.30
   2  -8  -5  301.17   24.40
   2  -8  -5  320.47   25.40
   1  -8  -5  633.44   43.60
   1  -8  -5  601.44   42.80
   1  -8  -5  625.44   43.60
   1  -8  -5  603.84   45.30
  -1  -8   5  588.84   42.10
   1  -8  -5  601.74   43.60
   1   8  -5  504.55   41.00
  -1   8   5  500.45   41.10
   1   8  -5  499.95   41.20
   0  -8  -5  460.35   33.30
   0  -8  -5  416.56   33.50
   0  -8  -5  456.45   33.70
   0  -8  -5  451.75   33.50
   0  -8   5  419.86   32.00
   0  -8  -5  412.06   34.10
   0  -8  -5  442.56   35.60
   0   8  -5  407.16   31.20
   0   8   5  395.06   31.10
   0   8  -5  420.26   30.80
   1  -8   5  592.24   42.60
  -1  -8  -5  576.14   44.00
  -1  -8  -5  612.34   41.50
   1  -8   5  572.64   40.40
  -1  -8  -5  610.04   41.30
   1   8   5  456.65   39.70
  -1   8  -5  470.45   38.90
   1   8   5  472.35   39.20
  -2  -8  -5  200.18   16.90
  -2  -8  -5  183.68   21.10
  -2  -8  -5  194.08   16.20
  -2  -8  -5  195.88   17.00
  -2  -8  -5  185.58   16.00
   2  -8   5  189.68   21.50
   2   8   5  164.78   14.60
   2   8   5  168.08   14.10
  -2   8  -5  173.08   13.90
  -3  -8  -5  320.07   24.60
  -3  -8  -5  301.27   23.70
  -3  -8  -5  279.07   28.50
   3  -8   5  323.47   25.30
  -3  -8  -5  330.67   24.20
  -3  -8  -5  309.57   24.10
  -3   8  -5  273.47   22.60
   3   8   5  286.97   22.50
  -3   8  -5  282.97   21.80
   3   8   5  284.87   22.30
  -4  -8  -5   23.50    5.50
   4  -8   5   11.10    5.80
  -4  -8  -5   20.80    5.30
  -4  -8  -5   16.30    5.10
  -4  -8  -5   18.50    4.70
  -5   8  -5  147.79   12.60
   5   8   5  159.88   12.80
   5   8   5  160.68   12.60
   5   8   5  157.88   13.80
  -5   8  -5  157.78   12.10
   6  -8   5  289.87   24.90
  -6  -8  -5  289.67   21.60
   6  -8   5  306.87   23.40
  -6  -8  -5  297.77   22.50
  -6  -8  -5  315.57   21.90
  -6   8  -5  234.48   20.40
  -6   8  -5  263.87   20.20
   6   8   5  246.68   20.60
   6   8   5  248.58   21.20
   6   8   5  250.27   20.50
  -7  -8  -5  497.85   35.20
  -7  -8  -5  480.35   34.70
   7  -8   5  506.55   37.30
   7  -8   5  526.15   36.50
  -7   8  -5  449.36   34.10
   7   8   5  460.95   34.80
   7   8   5  439.16   34.20
  -7   8  -5  435.06   34.00
   7   8   5  441.06   34.20
   8  -8   5  146.39   16.70
   8  -8   5  149.88   15.50
   8   8   5  183.38   13.70
   8   8   5  183.98   13.80
   8   8   5  175.58   14.20
  -8   8  -5  189.78   13.80
  -8   8  -5  197.68   13.80
   9   8   5   58.99    5.70
   9   8   5   42.40    5.10
  -9   8  -5   45.20    5.70
  -9   8  -5   57.49    5.70
   9   8   5   49.00    5.80
  10  -8   5   15.00    4.60
  10  -8   5   17.60    3.90
 -10   8  -5   24.60    3.50
  10   8   5   22.80    3.60
 -10   8  -5   25.30    3.10
  10   8   5   23.00    3.90
  11  -9  -5    5.20    4.60
  11  -9  -5    5.90    2.90
  11  -9  -5    6.50    2.30
 -10   9   5   31.70    4.10
  10   9  -5   33.00    5.50
  10   9  -5   29.20    3.90
  10   9  -5   26.90    4.10
 -10   9   5   33.50    4.20
   9  -9  -5   44.50    8.10
   9  -9  -5   51.09    7.70
  -9   9   5   31.80    4.40
   9   9  -5   30.60    4.90
   9   9  -5   40.30    4.90
   9   9  -5   36.00    4.40
  -8   9   5   12.00    7.90
   8   9  -5   15.60    2.90
  -8   9   5   17.50    3.70
   8   9  -5   19.80    3.70
   8   9  -5   15.30    2.90
   7   9  -5   23.10    4.00
   7   9  -5   22.60    3.30
  -7   9   5   26.30    4.00
   7   9  -5   20.40    3.30
  -6   9   5   35.50    4.90
   6   9  -5   41.90    5.10
   6   9  -5   48.40    6.60
   6   9  -5   39.40    5.30
   5  -9  -5  108.89   13.60
   5  -9  -5  116.69   11.50
  -5  -9   5  105.39   10.70
   5  -9  -5   93.49   13.10
   5  -9  -5  115.09   13.10
   5   9  -5  114.79    9.10
   5   9  -5  108.89    9.30
   5   9  -5  111.09   10.70
  -5   9   5  106.59    9.90
   4  -9  -5  149.69   13.30
   4  -9  -5  158.08   15.00
   4  -9  -5  149.09   15.20
   4  -9  -5  160.28   14.60
  -4  -9   5  167.18   13.00
   4   9  -5  121.59   11.10
   4   9  -5  119.99   13.20
   4   9  -5  120.79   11.40
   3  -9  -5  340.97   27.50
  -3  -9   5  342.87   27.00
   3  -9  -5  374.46   28.60
   3  -9  -5  362.36   28.90
   3  -9  -5  365.66   28.60
   3   9  -5  353.56   26.00
   3   9  -5  354.86   26.20
   2  -9  -5  327.27   26.70
   2  -9  -5  331.77   26.60
  -2  -9   5  299.67   24.80
   2  -9  -5  307.27   25.50
   2  -9  -5  301.47   26.10
   2   9  -5  350.26   23.90
   2   9  -5  350.76   24.10
  -2   9   5  330.07   24.20
   1  -9  -5  193.38   17.40
   1  -9  -5  202.98   17.60
   1  -9  -5  189.58   17.20
  -1  -9   5  193.78   16.00
   1  -9  -5  194.28   17.60
   1   9  -5  200.88   15.10
  -1   9   5  172.88   15.10
   1   9  -5  202.68   14.60
   0  -9  -5  139.79   14.40
   0  -9  -5  138.19   14.40
   0  -9   5  129.69   12.90
   0  -9  -5  126.79   14.00
   0   9  -5  184.48   12.00
   1  -9   5   84.89   10.70
   1  -9   5  111.39   14.90
  -1  -9  -5   96.89   11.00
  -1  -9  -5   90.39   11.50
  -1  -9  -5   96.29   11.00
  -1  -9  -5   93.19   11.80
  -2  -9  -5  233.68   20.50
  -2  -9  -5  247.38   20.00
  -2  -9  -5  240.18   20.30
  -2  -9  -5  247.18   20.10
   2  -9   5  229.38   21.50
   3  -9   5   14.80    5.80
  -3  -9  -5    6.50    4.60
  -3  -9  -5    8.30    4.90
  -3  -9  -5    9.50    4.70
  -3  -9  -5   12.60    4.30
   3   9   5    4.20    3.20
  -3   9  -5    1.10    2.50
   3   9   5    1.10    2.70
  -4  -9  -5  361.96   31.40
  -4  -9  -5  381.76   30.90
  -4  -9  -5  365.96   31.10
  -4  -9  -5  364.76   30.90
   4  -9   5  348.27   31.80
   4   9   5  442.86   31.10
   4   9   5  459.05   30.00
  -4   9  -5  417.86   29.80
   4   9   5  459.15   29.90
  -4   9  -5  443.36   29.40
   5  -9   5    2.50    4.90
  -5  -9  -5   -1.40    3.70
  -5  -9  -5    1.80    3.90
   5   9   5   -0.40    3.90
   5   9   5    5.20    3.00
  -5   9  -5    8.20    2.60
   5   9   5    6.60    2.90
  -5   9  -5    6.90    3.50
  -6  -9  -5  213.38   16.10
  -6  -9  -5  212.38   15.90
   6  -9   5  204.08   17.40
   6   9   5  176.28   14.90
  -6   9  -5  182.78   14.70
   6   9   5  177.68   15.60
  -6   9  -5  184.88   15.00
   6   9   5  183.68   14.90
   7  -9   5  130.39   15.00
   7  -9   5  145.99   12.50
  -7  -9  -5  138.59   10.50
   7   9   5  105.59   10.50
   7   9   5  116.19   10.00
  -7   9  -5  113.79   10.10
  -7   9  -5  119.39   10.20
   7   9   5  107.09   10.10
   8  -9   5   -1.10    5.90
   8  -9   5    1.10    3.70
   8   9   5    3.20    2.50
   8   9   5    1.50    2.50
   8   9   5    2.20    2.20
  -8   9  -5    5.20    2.80
  -8   9  -5    0.00    2.60
   9  -9   5    3.10    3.30
   9  -9   5    1.80    7.50
   9   9   5    6.40    3.20
  -9   9  -5   12.40    2.90
  10  -9   5   13.30    3.20
  10   9   5   17.90    2.50
 -10   9  -5   19.50    2.70
  10 -10  -5   49.40    5.30
  10 -10  -5   49.99    6.00
  10  10  -5   44.90    4.50
  10  10  -5   42.90    4.60
   9 -10  -5   92.09   10.00
   9 -10  -5  100.19    8.90
   9 -10  -5  102.79    9.80
   9  10  -5  102.19    8.00
   9  10  -5   98.59    8.40
   9  10  -5  104.89    8.30
   8 -10  -5   71.89    9.10
   8 -10  -5   76.89    8.80
  -8 -10   5   75.69    7.60
   8 -10  -5   86.39    7.90
   8  10  -5   64.99    6.40
   8  10  -5   65.99    6.80
   8  10  -5   65.89    6.60
  -7 -10   5   19.00    4.10
   7 -10  -5   16.30    4.10
   7 -10  -5    8.60    5.10
   7 -10  -5   18.40    5.20
   7  10  -5   32.20    4.90
   6 -10  -5   14.70    5.50
   6 -10  -5   10.70    4.10
  -6 -10   5   12.30    3.80
   6 -10  -5   10.20    5.50
   6 -10  -5    9.50    6.20
   5 -10  -5  156.28   14.40
  -5 -10   5  146.59   12.50
   5 -10  -5  131.09   14.30
   5 -10  -5  133.69   12.80
   5 -10  -5  133.59   14.70
  -4 -10   5  181.88   15.20
   4 -10  -5  180.38   17.30
   4 -10  -5  189.08   17.00
   4 -10  -5  175.08   15.60
   4 -10  -5  189.18   16.80
   3 -10  -5  137.49   14.30
   3 -10  -5  127.19   12.70
   3 -10  -5  137.89   13.80
   3 -10  -5  140.99   14.00
  -3 -10   5  129.19   12.10
   2 -10  -5  241.78   20.90
   2 -10  -5  257.67   21.60
   2 -10  -5  261.67   21.80
  -2 -10   5  264.67   20.20
   2 -10  -5  258.17   21.50
   1 -10  -5  280.77   24.20
   1 -10  -5  264.67   24.50
  -1 -10   5  304.07   22.80
   1 -10  -5  304.07   24.40
   1 -10  -5  301.67   23.90
   1  10  -5  299.47   22.00
  -1  10   5  291.97   22.20
   1  10  -5  313.67   21.80
   0 -10   5   39.90    7.10
   0 -10  -5   30.40    5.90
   0 -10  -5   37.90    8.40
   0 -10  -5   33.90    6.50
  -1 -10  -5  543.85   37.90
  -1 -10  -5  559.74   38.30
   1 -10   5  508.35   37.20
  -1 -10  -5  543.85   38.30
   1  10   5  437.86   36.90
  -1  10  -5  458.35   36.30
   1  10   5  471.65   36.50
  -2 -10  -5   95.19   10.50
   2 -10   5   58.29   12.70
  -2 -10  -5   77.99   10.30
  -2 -10  -5   78.99    9.40
  -3 -10  -5  126.09   11.40
  -3 -10  -5  124.49   11.40
  -3 -10  -5  118.69   10.90
   3 -10   5  119.09   13.00
   3  10   5   82.69    8.80
  -3  10  -5   83.59    8.60
   3  10   5   84.19    9.20
   4 -10   5   69.99   10.50
  -4 -10  -5   84.19    9.00
  -4 -10  -5   76.39    8.60
  -4  10  -5   59.79    6.80
   4  10   5   66.39    6.90
   4  10   5   63.19    7.10
  -5  10  -5   22.50    4.20
   5  10   5   20.80    3.50
  -5  10  -5   13.80    3.40
   5  10   5   22.60    4.80
   5  10   5   24.00    3.50
  -6  10  -5   80.59    8.40
   6  10   5   79.59    7.40
   6  10   5   83.39    7.60
  -6  10  -5   84.69    7.80
   6  10   5   81.99    8.30
  -7 -10  -5   97.29    8.90
  -7 -10  -5  106.09    9.30
   7 -10   5  117.09   10.80
   7  10   5  114.89    8.80
  -7  10  -5   93.79    9.10
  -7  10  -5  101.49   10.00
   7  10   5  103.69    9.20
   7  10   5  108.19    8.70
   8  10   5   14.30    2.90
  -8  10  -5   16.50    3.30
   8  10   5   16.80    2.50
   8  10   5   17.30    2.90
  -8  10  -5   19.80    3.50
   9 -10   5    8.20    2.90
  -9  10  -5    9.80    3.50
   9  10   5   11.10    2.00
   9  10   5   13.80    3.60
   9 -11  -5   27.80    4.30
   9 -11  -5   28.90    5.00
   9  11  -5   31.50    3.80
   9  11  -5   25.60    3.40
   8 -11  -5   26.00    5.60
  -8 -11   5   29.00    4.70
   8 -11  -5   34.30    4.90
   8 -11  -5   25.40    5.00
   8  11  -5   35.70    4.00
   8  11  -5   35.10    4.30
   8  11  -5   26.10    4.50
  -7 -11   5   49.99    5.60
   7 -11  -5   42.70    7.30
   7 -11  -5   42.50    7.20
   7 -11  -5   47.30    6.20
   7  11  -5   42.00    4.80
   7  11  -5   43.40    5.50
   7  11  -5   41.60    4.60
  -6 -11   5   70.09    6.90
   6 -11  -5   68.69    7.40
   6 -11  -5   69.39    8.40
   6 -11  -5   60.69    8.60
   6  11  -5   59.19    6.20
   6  11  -5   46.60    5.60
   6  11  -5   42.30    7.00
   5 -11  -5   21.60    5.40
   5 -11  -5   21.40    5.60
  -5 -11   5   29.00    5.90
   5 -11  -5   23.50    5.80
   5 -11  -5   26.80    4.90
   5  11  -5   34.70    4.20
   5  11  -5   46.30    8.70
   5  11  -5   36.00    4.40
  -4 -11   5   85.99    8.70
   4 -11  -5   71.69    9.90
   4 -11  -5   76.89    8.90
   3 -11  -5  289.97   22.40
  -3 -11   5  285.57   21.20
   3 -11  -5  269.77   22.60
   3 -11  -5  261.47   25.10
   3 -11  -5  294.67   22.40
   3  11  -5  262.57   20.40
   3  11  -5  261.07   20.30
   2 -11  -5  169.08   15.60
   2 -11  -5  166.38   15.50
  -2 -11   5  170.78   14.10
   2 -11  -5  166.48   15.50
   2 -11  -5  156.78   15.20
   2  11  -5  178.08   13.30
   2  11  -5  178.38   13.00
  -1 -11   5   77.99    8.40
   1 -11  -5   83.89   10.30
   1 -11  -5   76.29   10.10
   1 -11  -5   82.49   10.10
   0 -11  -5   24.20    5.40
   0 -11  -5   24.50    5.80
   0 -11   5   22.50    4.40
   0 -11  -5   21.40    5.20
   1 -11   5   37.00    7.80
   1  11   5   21.40    3.70
   1  11   5   26.30    5.00
  -1  11  -5   36.60    5.40
  -2 -11  -5    1.10    3.80
  -2 -11  -5    0.30    4.00
   2  11   5   10.90    3.00
   2  11   5    3.80    3.50
  -2  11  -5    8.20    3.00
  -3 -11  -5   68.49    8.50
   3 -11   5   50.29   10.70
  -3 -11  -5   61.49    8.70
   3  11   5   51.69    6.10
   3  11   5   52.29    6.50
  -3  11  -5   50.49    6.50
   4 -11   5   10.70    5.10
  -4 -11  -5    7.60    3.70
  -4 -11  -5    9.90    3.70
   4  11   5    0.20    2.70
  -4  11  -5   -0.40    3.10
   4  11   5   -2.00    2.50
  -5 -11  -5   80.19    8.30
   5 -11   5   73.19    9.80
  -5 -11  -5   72.39    8.30
   5  11   5   97.79    7.60
  -5  11  -5   80.69    8.30
   5  11   5   96.59    7.60
   6 -11   5    7.90    4.00
  -6 -11  -5    8.80    2.90
  -6 -11  -5    9.30    2.60
   6  11   5   15.20    2.50
   6  11   5   14.90    2.50
  -6  11  -5    6.40    3.90
  -7 -11  -5   16.40    2.90
   7 -11   5   15.80    3.80
   7  11   5   10.10    3.80
   7  11   5   13.40    2.80
   7  11   5   14.20    2.40
   8 -11   5    5.30    4.50
   8  11   5    5.30    2.40
   8  11   5    2.50    1.70
   7 -12  -5   36.90    7.00
  -7 -12   5   54.99    5.40
   7 -12  -5   44.30    6.30
   7 -12  -5   54.49    5.90
   7  12  -5   60.29    4.80
   6 -12  -5   -0.20    3.80
   6 -12  -5   -0.60    2.70
   6 -12  -5    0.40    3.30
  -6 -12   5    3.60    2.50
   6  12  -5    6.00    2.10
   6  12  -5    9.40    2.20
   5 -12  -5   21.40    4.30
  -5 -12   5   15.70    3.10
   5 -12  -5    7.00    5.30
   5 -12  -5   16.90    4.50
   5  12  -5    8.60    2.40
   5  12  -5   11.10    2.50
   4 -12  -5   59.29    7.60
   4 -12  -5   65.99    8.10
  -4 -12   5   60.29    6.40
   4 -12  -5   51.99    7.80
   4 -12  -5   59.79    7.90
   4  12  -5   45.40    5.50
   4  12  -5   46.00    5.50
  -3 -12   5  119.19    9.80
   3 -12  -5  107.99   10.90
   3 -12  -5   94.49   13.80
   3 -12  -5  106.19   10.70
   3 -12  -5  109.09   10.60
   2 -12  -5   15.70    4.70
  -2 -12   5   18.30    3.70
   2 -12  -5   12.40    4.60
   2 -12  -5   18.90    4.70
   2  12  -5   17.20    2.90
   2  12  -5   17.80    3.20
   1 -12  -5  125.89   12.20
  -1 -12   5  144.39   11.30
   1 -12  -5  135.79   12.50
   1 -12  -5  133.09   12.40
   1  12  -5  135.59   10.90
   1  12  -5  130.09   11.20
   0 -12  -5  229.98   18.90
   0 -12  -5  222.28   18.90
   0 -12   5  222.78   17.90
   0 -12  -5  232.78   18.80
   0  12  -5  262.07   17.80
  -1 -12  -5   60.59    8.10
  -1 -12  -5   56.49    7.50
  -1 -12  -5   50.39    8.60
   1  12   5   61.39    6.70
  -1  12  -5   61.29    6.70
  -2 -12  -5   39.50    6.20
  -2 -12  -5   38.40    6.10
  -2 -12  -5   44.00    6.70
  -3 -12  -5   13.60    3.50
   3  12   5    6.50    2.60
   3  12   5    1.70    2.80
  -4 -12  -5    2.80    2.70
   4 -12   5    0.90    5.00
  -4 -12  -5    2.00    2.90
   4  12   5    1.30    2.50
   4  12   5    4.60    2.50
  -5 -12  -5   24.50    4.20
  -5 -12  -5   23.10    4.00
   5 -12   5   23.20    4.90
   6 -12   5   37.10    6.60
  -6 -12  -5   51.29    4.90
  -6 -12  -5   45.40    4.90
   5 -13  -5    1.30    3.60
  -5 -13   5   10.60    2.30
   5 -13  -5    4.70    3.70
   5  13  -5    5.70    2.00
   4 -13  -5   10.80    3.90
  -4 -13   5   19.60    3.80
   4 -13  -5   11.10    4.90
   4 -13  -5   16.50    4.00
   4  13  -5   16.30    2.50
   3 -13  -5    7.80    5.40
  -3 -13   5    8.40    2.50
   3 -13  -5    4.40    3.30
   3 -13  -5    4.80    3.30
   3  13  -5   15.20    2.80
   2 -13  -5   47.50    6.00
  -2 -13   5   44.10    5.00
   2 -13  -5   42.90    9.10
   2 -13  -5   40.90    6.10
   2  13  -5   35.40    6.10
   2  13  -5   28.40    4.50
  -1 -13   5    1.40    2.70
   1 -13  -5    2.50    3.20
   1 -13  -5    3.70    3.10
   0 -13  -5   42.80    6.20
   0 -13  -5   50.59    6.00
  -1 -13  -5   16.40    3.60
  -1 -13  -5   21.70    4.50
  -2 -13  -5    6.20    2.70
  -2 -13  -5    4.70    2.80
  -3 -13  -5    7.80    2.80
  -3 -13  -5   12.10    2.90
   3  13   5    4.70    2.80
  -4 -13  -5    4.30    2.10
  -4 -13  -5    4.10    2.20
   4  13   5   10.80    2.40
   1 -14  -5    7.70    2.70
   0 -14  -5   28.90    4.40
 -14   0   6    3.00    2.00
 -13   0   6  120.99   10.60
 -13   0   6  131.69   10.40
 -12   0   6   11.80    3.20
 -12   0   6   13.60    4.30
 -12   0   6   13.60    3.30
  12   0  -6   15.30    8.40
  11   0  -6    8.20    3.80
 -11   0   6    6.10    3.10
  11   0  -6    0.30    6.70
 -11   0   6    2.00    3.40
 -11   0   6    5.80    3.30
 -10   0   6   23.70    4.60
  10   0  -6   24.00    7.70
  10   0  -6   23.80    4.10
 -10   0   6   23.90    4.00
 -10   0   6   34.80    5.40
  -9   0   6   39.80    5.70
   9   0  -6   46.90    9.60
   9   0  -6   34.60    6.10
  -9   0   6   40.40    6.80
   8   0  -6   60.09    7.50
  -8   0   6   68.09    8.10
  -8   0   6   69.09    6.80
   8   0  -6   67.89   11.10
  -7   0   6   41.10    5.10
   7   0  -6   39.90    5.30
  -7   0   6   38.70    6.70
  -7   0   6   46.10    5.10
  -6   0   6  731.03   51.29
  -6   0   6  694.83   51.99
   5   0  -6 2032.20  146.69
  -5   0   6 2092.49  146.79
   4   0  -6   54.59    5.20
  -4   0   6   47.00    4.80
  -4   0   6   43.20    5.40
  -3   0   6 1390.06   98.89
   3   0  -6 1407.66   98.69
  -3   0   6 1359.56   98.79
  -2   0   6 3143.89  223.78
   2   0  -6 3156.48  223.68
   1   0  -6   39.90    4.10
  -1   0   6   41.70    4.50
   0   0  -6   67.99    5.50
   0   0   6   63.59    6.00
  -1   0  -6   38.70    3.90
   1   0   6   42.00    4.50
   2   0   6 2711.73  189.08
  -2   0  -6 2687.93  188.98
   2   0   6 2648.94  189.18
  -2   0  -6 2592.34  188.98
   3   0   6 3367.86  235.98
   3   0   6 3287.27  236.08
  -3   0  -6 3388.46  235.98
  -3   0  -6 3243.08  235.98
  -4   0  -6 4027.60  290.97
   4   0   6 4086.19  291.07
   4   0   6 4224.18  291.07
  -4   0  -6 4052.39  290.97
  -5   0  -6  415.56   28.80
   5   0   6  393.46   29.00
   5   0   6  371.36   29.70
  -5   0  -6  385.36   29.60
   5   0   6  400.36   29.00
  -5   0  -6  396.86   28.80
  -6   0  -6   44.50    6.70
   6   0   6   46.20    7.50
  -6   0  -6   49.10    5.30
  -6   0  -6   43.20    5.50
  -6   0  -6   45.00    8.80
  -7   0  -6   10.30    3.00
   7   0   6   13.60    6.50
  -7   0  -6   15.10    3.00
  -7   0  -6   15.10    4.00
   8   0   6    2.40    3.50
  -8   0  -6    8.10    3.90
  -8   0  -6    6.70    2.90
  -8   0  -6    1.70    2.90
   9   0   6  631.34   51.59
  -9   0  -6  714.23   49.80
   9   0   6  735.83   50.09
  -9   0  -6  687.73   49.80
  -9   0  -6  673.13   50.29
  10   0   6   47.70    6.60
 -10   0  -6   47.00    6.70
 -10   0  -6   46.30    5.80
 -10   0  -6   49.50    7.30
 -11   0  -6    5.10    2.90
 -11   0  -6    8.20    3.60
 -12   0  -6    3.50    2.20
 -13   0  -6  109.49    8.50
 -14  -1   6   41.10    4.40
 -14   1   6   39.00    4.50
  13  -1  -6   16.70    5.90
 -13   1   6   22.10    5.00
 -13   1   6   27.30    4.30
 -13   1   6   28.00    3.60
 -12  -1   6   11.60    3.40
 -12  -1   6    8.60    3.40
  12   1  -6   19.10    3.50
 -12   1   6   20.90    3.80
 -12   1   6   18.80    3.80
 -12   1   6   17.40    3.30
 -11  -1   6   10.00    3.60
 -11  -1   6   10.00    3.40
 -11  -1   6   13.70    4.40
  11  -1  -6    8.90    5.80
 -11   1   6    6.80    3.20
 -11   1   6    2.70    3.20
  11   1  -6    5.00    3.00
 -11   1   6   -0.20    3.00
 -10  -1   6   47.80    6.50
 -10  -1   6   42.50    7.00
 -10  -1   6   51.49    6.70
  10   1  -6   60.99    6.50
 -10   1   6   62.69    6.60
 -10   1   6   62.39    7.30
   9  -1  -6   45.50    8.30
  -9  -1   6   39.90    6.70
  -9  -1   6   45.00    6.00
   9  -1  -6   43.30    8.70
   9  -1  -6   49.50    8.00
  -9  -1   6   50.99    6.10
  -8  -1   6   98.59    7.90
   8  -1  -6  100.89   13.40
   8  -1  -6   90.69   12.70
  -8  -1   6   94.09    8.90
  -8  -1   6   94.49    8.00
   8  -1  -6   89.39    9.40
  -8   1   6   65.99    8.90
  -8   1   6   65.09    7.80
  -8   1   6   67.99    7.70
   7  -1  -6  390.76   26.20
  -7  -1   6  390.46   25.40
   7  -1  -6  367.16   28.10
   7  -1  -6  337.47   28.80
  -7  -1   6  404.36   25.30
  -7   1   6  313.57   25.20
   7   1  -6  319.87   25.60
   7   1  -6  301.77   25.50
   7   1  -6  306.67   25.20
  -7   1   6  314.47   25.20
  -7   1   6  325.07   26.10
  -6   1   6   69.39    6.50
  -6   1   6   72.79    6.70
  -6   1   6   65.49    9.60
   6   1  -6   65.19    6.50
   6   1  -6   61.79    6.80
   6   1  -6   85.39    8.20
  -5   1   6   87.39    7.30
  -5   1   6   91.89    7.00
   5   1  -6   79.09    7.10
   5   1  -6   71.69    6.80
  -4  -1   6  741.33   60.89
   4   1  -6  908.91   60.69
   4   1  -6  890.91   60.59
  -4   1   6  853.71   60.69
  -3  -1   6 1002.50   79.89
  -3  -1   6 1043.40   79.79
   3   1  -6 1179.98   79.69
   3   1  -6 1197.08   79.89
  -3   1   6 1128.89   79.99
  -3   1   6 1160.08   79.89
  -2  -1   6 1202.38   91.99
  -2   1   6 1348.37   91.89
   2   1  -6 1319.47   91.89
  -1  -1   6  323.87   25.40
  -1   1   6  374.96   25.40
   0  -1  -6  568.74   39.40
   0  -1   6  603.74   39.50
   0   1   6  514.55   39.40
   0   1  -6  507.95   39.30
   1  -1   6 1618.64  124.49
  -1  -1  -6 1695.83  124.39
  -1   1  -6 1814.72  124.39
  -1   1  -6 1793.82  124.39
   1   1   6 1806.12  124.49
   1   1   6 1762.92  124.59
   2  -1   6  925.51   66.59
  -2  -1  -6  870.21   66.59
  -2  -1  -6  953.70   66.49
   2   1   6  950.80   66.69
  -2   1  -6  982.00   66.49
   2   1   6  896.41   66.79
  -2   1  -6  937.21   66.49
  -3  -1  -6  972.90   70.09
   3  -1   6  918.41   70.19
  -3  -1  -6  961.00   70.19
   3   1   6 1024.30   70.29
   3   1   6  984.60   70.19
  -3   1  -6  979.80   70.09
  -3   1  -6 1024.90   69.99
  -4  -1  -6  469.95   30.30
  -4  -1  -6  436.36   30.20
   4   1   6  393.36   30.20
  -4   1  -6  398.96   30.10
  -4   1  -6  384.76   30.00
   4   1   6  405.36   30.30
  -5  -1  -6 1015.00   79.79
  -5  -1  -6  948.41   81.39
  -5  -1  -6  978.50   80.39
   5  -1   6  959.90   80.39
   5   1   6 1222.48   79.99
   5   1   6 1236.68   80.09
  -5   1  -6 1230.58   79.89
  -5   1  -6 1173.78   80.49
  -5   1  -6 1240.78   79.89
   5   1   6 1158.38   80.59
   6  -1   6  311.67   21.30
  -6  -1  -6  302.87   20.10
  -6  -1  -6  316.57   21.00
  -6  -1  -6  311.97   20.20
  -6  -1  -6  294.37   23.30
  -6   1  -6  238.88   20.00
   6   1   6  231.18   20.80
   6   1   6  238.68   20.20
   6   1   6  246.58   20.10
  -6   1  -6  226.08   20.70
  -6   1  -6  243.78   19.90
   7  -1   6  101.39   10.40
  -7  -1  -6   89.09   14.60
  -7  -1  -6  107.89    9.10
  -7  -1  -6  111.39   10.10
  -7  -1  -6   99.59    9.10
  -7   1  -6  102.59    9.90
  -7   1  -6   99.99    8.90
   7   1   6   94.79   10.10
   7   1   6  103.19    9.50
  -7   1  -6  105.99    8.90
   8   1   6   33.90    4.90
  -8   1  -6   26.60    4.80
  -8   1  -6   32.90    5.10
  -8   1  -6   30.90    5.10
   9  -1   6   21.90    6.50
   9  -1   6   28.80    4.60
  -9  -1  -6   15.90    4.30
  -9  -1  -6   24.90    3.90
  -9  -1  -6   25.80    6.20
  10  -1   6   20.20    6.40
 -10   1  -6   12.60    3.70
  10   1   6   13.40    3.40
 -10   1  -6    9.60    3.30
 -10   1  -6   10.70    3.10
 -11  -1  -6  144.29   11.70
 -11   1  -6  132.69   12.80
  11   1   6  149.99   11.40
 -11   1  -6  138.89   11.70
 -11   1  -6  141.69   11.40
 -12  -1  -6   59.29    6.00
 -12   1  -6   75.39    6.30
  13  -1   6   19.30    3.70
 -13   1  -6   21.20    3.00
  14  -2  -6   15.50    3.50
 -14  -2   6   13.00    2.50
  13  -2  -6  120.69   12.20
 -13  -2   6  124.89   10.60
  13   2  -6  126.79   10.50
 -13   2   6  141.99   10.80
 -13   2   6  147.19   10.80
 -13   2   6  136.19   11.50
  12  -2  -6  108.69   10.50
 -12  -2   6  101.99   11.00
 -12   2   6   81.49    8.20
 -12   2   6   84.59    8.60
 -12   2   6   85.49    8.60
  12   2  -6   82.79    7.80
 -11  -2   6   99.29    9.80
  11  -2  -6  108.59   12.00
 -11  -2   6  108.89    9.40
 -11   2   6   91.79    9.50
 -11   2   6   93.69    9.10
  11   2  -6   95.89    8.80
 -10  -2   6   97.49   11.20
  10  -2  -6  103.39   12.80
 -10  -2   6  127.09   10.40
  10  -2  -6  109.39   12.40
 -10  -2   6  115.59   10.00
   9  -2  -6  104.19   11.90
   9  -2  -6  102.79   12.60
  -9  -2   6  104.89    9.40
  -9  -2   6  110.49   10.10
  -9  -2   6   93.99    9.70
   8  -2  -6  260.67   22.60
  -8  -2   6  276.07   20.00
  -8  -2   6  274.17   20.10
   8  -2  -6  265.17   21.90
  -8   2   6  271.97   20.80
   8   2  -6  263.47   20.30
  -8   2   6  271.27   19.90
   8   2  -6  251.07   19.50
   8   2  -6  239.28   19.60
  -8   2   6  262.47   19.90
   7  -2  -6  630.54   45.10
  -7  -2   6  655.43   43.00
   7  -2  -6  628.44   44.60
  -7  -2   6  603.34   43.30
  -7  -2   6  653.13   43.00
   7   2  -6  558.64   43.10
   7   2  -6  543.35   42.50
  -7   2   6  565.64   42.80
  -7   2   6  545.75   42.80
  -7   2   6  559.14   43.60
   7   2  -6  573.04   42.60
  -6  -2   6  439.96   38.70
  -6  -2   6  489.35   38.30
  -6  -2   6  491.15   38.30
   6  -2  -6  449.95   40.00
   6  -2  -6  440.06   41.50
   6   2  -6  589.74   38.80
   6   2  -6  596.14   38.10
  -6   2   6  594.34   38.20
  -6   2   6  565.34   38.70
   6   2  -6  604.34   38.10
   5   2  -6  367.36   26.70
   5   2  -6  377.36   26.80
  -5   2   6  369.06   26.90
  -5   2   6  363.36   27.00
   5   2  -6  368.06   28.00
  -4  -2   6 1063.99   85.49
   4  -2  -6 1135.09   86.19
  -4  -2   6 1032.10   85.59
   4   2  -6 1228.08   85.49
   4   2  -6 1306.97   86.99
  -4   2   6 1287.77   85.59
  -4   2   6 1211.48   85.59
   4   2  -6 1326.57   85.49
  -3   2   6 1061.69   76.69
   3   2  -6 1045.40   76.69
   3   2  -6 1116.09   76.69
   2   2  -6  370.76   27.80
   2   2  -6  394.16   27.70
  -2   2   6  387.46   27.80
  -1  -2   6  927.81   63.99
   1   2  -6  854.41   63.69
   1   2  -6  895.91   63.59
  -1   2   6  886.41   63.59
   0   2  -6 1015.60   74.69
   0   2  -6 1052.49   74.59
   0   2   6 1068.79   74.69
   1   2   6 1695.23  119.49
  -1   2  -6 1655.53  119.19
  -2  -2  -6 3098.99  220.38
   2   2   6 3155.18  220.48
   2   2   6 3065.59  220.58
  -2   2  -6 3085.29  220.28
  -2   2  -6 3104.09  220.28
  -3  -2  -6 3041.80  216.08
  -3  -2  -6 2993.60  216.08
   3   2   6 3088.19  216.08
  -3   2  -6 2875.11  215.88
   3   2   6 3156.58  216.28
  -3   2  -6 3087.19  215.98
  -4  -2  -6 2462.55  172.88
  -4  -2  -6 2750.72  175.48
  -4  -2  -6 2383.36  174.18
  -4  -2  -6 2518.85  172.88
  -4  -2  -6 2443.26  173.68
  -4   2  -6 2270.87  172.68
   4   2   6 2350.06  172.88
   4   2   6 2302.17  173.48
  -4   2  -6 2434.06  172.78
   4   2   6 2396.36  172.98
  -5  -2  -6   25.80    4.00
   5  -2   6   33.10    6.40
  -5  -2  -6   26.20    4.90
  -5  -2  -6   25.00    4.30
  -5  -2  -6   26.00    6.70
  -5   2  -6   33.40    4.30
   5   2   6   31.70    5.00
  -5   2  -6   28.00    5.10
   5   2   6   27.10    4.40
   5   2   6   24.00    3.80
  -5   2  -6   34.70    4.00
  -6   2  -6  152.88   12.10
   6   2   6  154.68   12.50
  -6   2  -6  150.88   13.40
   6   2   6  159.48   13.40
   6   2   6  152.98   12.40
  -6   2  -6  160.38   12.20
  -7   2  -6  190.98   14.80
  -7   2  -6  191.38   14.80
   7   2   6  193.68   15.10
  -7   2  -6  192.38   15.80
   7   2   6  189.18   14.90
   7   2   6  191.08   15.80
  -8  -2  -6  172.68   15.30
   8  -2   6  171.28   17.60
  -8  -2  -6  159.98   18.30
  -8  -2  -6  180.98   15.00
   8   2   6  187.48   14.60
  -8   2  -6  194.58   14.50
  -8   2  -6  201.18   15.40
  -8   2  -6  193.78   14.50
   8   2   6  192.48   15.20
  -9  -2  -6  132.49   11.00
   9  -2   6  124.79   12.90
  -9   2  -6  119.59   10.90
  -9   2  -6  114.09   10.10
   9   2   6  107.49   10.70
  10  -2   6  185.78   16.50
 -10  -2  -6  186.98   15.10
  10   2   6  186.78   14.90
 -10   2  -6  191.68   14.60
 -10   2  -6  179.88   15.20
 -10   2  -6  190.58   14.50
 -11  -2  -6  104.49    8.40
  11  -2   6  102.19   11.20
  11   2   6   86.59    8.10
 -11   2  -6   98.19    8.60
 -11   2  -6   79.69    9.20
 -11   2  -6   96.49    8.10
 -12  -2  -6   57.09    5.10
  12   2   6   48.20    5.50
 -12   2  -6   44.20    5.20
 -12   2  -6   48.90    5.60
  14  -3  -6    0.80    2.70
  14  -3  -6   -1.30    3.80
 -14   3   6   -0.10    2.40
 -14   3   6    6.70    2.20
  13  -3  -6   47.90    7.40
  13  -3  -6   46.70    6.90
 -13  -3   6   40.20    5.20
 -13   3   6   60.69    6.50
 -13   3   6   52.19    5.50
  13   3  -6   59.79    5.10
  12  -3  -6    0.70    4.20
 -12  -3   6    7.50    2.90
 -12   3   6   16.70    3.40
 -12   3   6    9.80    2.90
  12   3  -6    9.00    2.70
 -12   3   6   12.50    3.30
 -11  -3   6   15.80    3.70
  11  -3  -6   12.30    5.30
  11  -3  -6   21.90    5.20
 -11   3   6   22.50    3.70
  11   3  -6   20.40    3.50
 -11   3   6   23.50    4.30
 -10  -3   6  121.99   10.20
  10  -3  -6  128.69   12.80
  10  -3  -6  130.69   11.60
 -10   3   6  101.29    9.80
 -10   3   6   96.09    9.70
 -10   3   6  102.39   10.60
  10   3  -6   95.69    9.80
  -9  -3   6  109.99   10.10
   9  -3  -6  101.89   11.60
  -9  -3   6  111.89   12.40
   9  -3  -6  120.49   12.80
   9   3  -6  105.49    9.10
  -9   3   6  109.19    9.70
  -9   3   6  113.59    9.60
  -9   3   6  105.49   10.70
   9   3  -6   96.39    9.70
   8  -3  -6   69.49   14.00
   8   3  -6   80.89    7.00
  -8   3   6   75.49    7.50
  -8   3   6   82.39    7.60
  -8   3   6   81.79    9.50
   8   3  -6   71.29    6.80
   8   3  -6   64.79    7.80
  -7  -3   6  129.19   12.30
   7  -3  -6  123.69   13.80
  -7  -3   6  108.29   14.80
   7  -3  -6  129.89   14.90
  -7  -3   6  128.89   14.20
   7   3  -6  151.68   11.10
   7   3  -6  149.99   11.20
  -7   3   6  151.58   11.60
   7   3  -6  158.48   12.10
  -7   3   6  152.28   13.90
  -7   3   6  155.78   11.40
  -6  -3   6  118.89   11.10
   6  -3  -6  112.59   12.90
   6  -3  -6  108.59   14.50
  -6  -3   6  105.89   12.30
  -6  -3   6  102.49   11.20
  -6  -3   6   99.99   11.80
  -6   3   6  144.59   10.00
   6   3  -6  127.39   11.00
   6   3  -6  143.39    9.80
   6   3  -6  145.89    9.90
  -5  -3   6  520.35   38.70
  -5  -3   6  491.25   39.40
   5  -3  -6  528.45   39.10
  -5  -3   6  542.85   38.80
   5  -3  -6  497.15   40.10
  -5   3   6  542.25   38.30
   5   3  -6  565.04   38.30
   5   3  -6  521.35   38.90
   5   3  -6  543.95   38.20
  -5   3   6  551.94   38.50
   4  -3  -6  244.28   23.00
  -4   3   6  299.07   22.30
   4   3  -6  329.17   21.90
   4   3  -6  315.27   21.80
  -4   3   6  307.77   21.90
  -3   3   6  686.73   49.70
  -3   3   6  724.43   51.19
   3   3  -6  679.13   49.80
   3   3  -6  691.73   49.70
  -2   3   6   69.99    6.60
   2   3  -6   78.39    6.20
   2   3  -6   80.69    6.60
  -1   3   6  181.28   13.60
   1   3  -6  177.68   13.80
   1   3  -6  190.68   13.50
   0   3   6  710.73   52.09
   0   3  -6  736.13   51.99
   0   3   6  729.63   52.59
   0   3  -6  732.93   52.09
   1   3   6  151.68   12.40
   1   3   6  156.78   11.80
  -1   3  -6  152.58   11.60
  -1   3  -6  158.98   12.10
   2   3   6  438.46   31.10
  -2   3  -6  436.96   30.90
   2   3   6  426.76   31.20
  -2   3  -6  411.36   31.00
   3   3   6  846.02   60.89
   3   3   6  839.52   60.69
  -3   3  -6  847.82   60.49
  -3   3  -6  855.51   60.59
   4   3   6  121.29    9.80
  -4   3  -6  117.29   10.20
   4   3   6  119.29   12.00
  -4   3  -6  120.99    9.40
   4   3   6  116.59   10.00
  -4   3  -6  140.09   14.20
   5   3   6   65.09    6.40
  -5   3  -6   65.39    6.20
  -5   3  -6   75.79    9.10
   5   3   6   65.09    6.60
   5   3   6   66.29    8.30
  -5   3  -6   67.99    6.10
  -6   3  -6  145.19   11.20
   6   3   6  138.39   11.50
  -6   3  -6  142.59   11.30
   6   3   6  138.49   11.40
   6   3   6  147.29   12.60
  -6   3  -6  135.39   12.60
   7   3   6   27.20    4.10
   7   3   6   23.00    4.60
  -7   3  -6   33.80    5.00
   7   3   6   25.50    3.90
  -7   3  -6   33.40    4.90
  -7   3  -6   27.70    4.70
  -8  -3  -6  181.28   18.10
  -8  -3  -6  179.88   16.20
   8  -3   6  177.38   18.10
  -8   3  -6  211.58   16.30
  -8   3  -6  201.18   15.50
   8   3   6  200.08   16.20
   8   3   6  205.18   15.40
  -8   3  -6  208.68   15.40
   8   3   6  219.38   15.90
  -9   3  -6   53.59    6.30
  -9   3  -6   55.79    7.30
   9   3   6   55.39    7.00
  -9   3  -6   55.59    6.20
 -10  -3  -6   49.20    6.70
 -10   3  -6   64.59    6.30
 -10   3  -6   62.69    6.50
  10   3   6   61.99    6.80
 -10   3  -6   62.79    7.30
 -11   3  -6   14.60    3.10
  11   3   6   13.40    2.80
 -11   3  -6   10.90    2.70
 -11   3  -6   11.70    3.10
  12  -3   6    2.70    3.70
 -12  -3  -6    5.80    2.20
  12   3   6    5.90    2.10
 -12   3  -6    9.00    2.40
 -12   3  -6   11.20    2.40
 -14   4   6   14.00    2.60
  13  -4  -6   19.10    4.00
 -13   4   6    3.00    2.50
  13   4  -6    5.00    2.10
 -13   4   6   10.60    3.10
 -13   4   6    5.40    2.50
 -12  -4   6  208.88   18.20
  12  -4  -6  211.88   18.90
  12  -4  -6  226.68   19.60
  12  -4  -6  221.48   19.30
 -12   4   6  276.47   18.40
 -12   4   6  274.07   18.50
  12   4  -6  273.27   18.10
  11  -4  -6  141.89   14.60
 -11  -4   6  140.79   12.90
  11  -4  -6  135.29   13.60
  11   4  -6  172.68   12.90
 -11   4   6  172.48   12.80
 -11   4   6  174.78   13.30
 -11   4   6  176.68   12.90
  10  -4  -6  305.97   22.30
  10  -4  -6  313.27   23.20
  10   4  -6  278.67   21.30
 -10   4   6  282.57   21.30
 -10   4   6  253.27   21.60
 -10   4   6  260.87   21.10
  10   4  -6  265.97   21.80
   9  -4  -6  790.92   54.79
   9  -4  -6  812.62   55.39
   9   4  -6  690.43   53.29
  -9   4   6  723.03   53.59
   9   4  -6  713.53   53.79
  -9   4   6  719.93   54.09
  -9   4   6  742.23   53.59
   9   4  -6  747.63   53.29
   8  -4  -6  846.32   63.29
   8  -4  -6  908.61   62.99
   8   4  -6  850.01   61.39
  -8   4   6  878.71   61.69
   8   4  -6  830.62   61.89
  -8   4   6  830.22   62.89
   8   4  -6  851.41   61.39
   7  -4  -6  529.65   38.00
  -7  -4   6  502.25   37.40
   7  -4  -6  497.15   38.50
   7   4  -6  484.35   36.30
   7   4  -6  489.55   36.30
   7   4  -6  506.25   36.90
  -7   4   6  483.35   37.90
  -7   4   6  513.55   36.50
  -7   4   6  505.45   36.50
   6  -4  -6  403.96   29.90
  -6  -4   6  387.96   28.90
   6  -4  -6  404.96   30.40
  -6  -4   6  390.96   29.10
   6   4  -6  366.36   28.00
  -6   4   6  378.86   28.30
   6   4  -6  369.76   28.60
  -6   4   6  383.36   28.00
   6   4  -6  375.16   27.90
   5  -4  -6  990.70   67.69
   5  -4  -6  958.10   67.99
  -5  -4   6  962.40   66.99
  -5  -4   6  943.91   66.99
   5  -4  -6  981.40   67.49
   5   4  -6  910.91   66.09
   5   4  -6  847.02   66.59
  -5   4   6  870.21   66.29
   5   4  -6  914.11   66.19
  -5   4   6  868.31   66.09
   4  -4  -6   91.29   14.10
  -4   4   6  125.69   10.80
   4   4  -6  130.39    9.70
   4   4  -6  123.19    9.50
  -4   4   6  122.29    9.50
   3  -4  -6 1299.97  105.49
  -3   4   6 1515.85  104.69
   3   4  -6 1465.45  103.99
  -3   4   6 1467.15  103.99
   3   4  -6 1556.34  104.09
   2  -4  -6 1075.09   80.59
  -2   4   6 1147.09   78.79
   2   4  -6 1091.59   78.69
   2   4  -6 1105.39   78.79
   1  -4  -6 3579.44  238.98
  -1   4   6 3357.36  236.78
   1   4  -6 3194.68  236.78
   1   4  -6 3211.98  236.78
   0   4  -6   43.50    4.00
   0   4   6   42.70    4.40
   0   4   6   43.10    6.80
   0   4  -6   37.80    4.90
  -1   4  -6  209.48   16.10
  -1   4  -6  221.48   16.50
   1   4   6  226.48   16.30
   1   4   6  217.18   16.80
  -2  -4  -6 1125.79   89.79
   2   4   6 1233.38   87.89
   2   4   6 1272.57   87.79
  -2   4  -6 1233.68   87.69
  -2   4  -6 1282.17   87.59
  -3   4  -6  101.09    8.40
   3   4   6  110.99   12.80
  -3   4  -6  103.29    8.00
   3   4   6   96.79    9.20
   3   4   6   94.89    8.30
   4   4   6   43.60    5.30
   4   4   6   40.60    5.90
  -4   4  -6   30.10    7.10
   4   4   6   37.20    4.90
  -4   4  -6   38.70    4.70
  -4   4  -6   41.20    4.30
  -5  -4  -6   58.09    8.20
  -5   4  -6   36.40    4.80
   5   4   6   37.10    5.20
   5   4   6   40.30    5.30
   5   4   6   51.29    7.50
  -5   4  -6   39.50    6.40
  -5   4  -6   41.10    4.70
  -6  -4  -6  213.08   20.90
  -6  -4  -6  230.78   21.30
  -6  -4  -6  203.68   23.30
  -6  -4  -6  228.38   19.90
   6   4   6  258.07   19.80
   6   4   6  282.77   19.10
   6   4   6  261.97   18.90
  -6   4  -6  274.87   20.00
  -6   4  -6  255.27   18.60
  -6   4  -6  272.37   18.80
  -7  -4  -6   92.39    9.70
  -7  -4  -6   88.19    9.10
   7  -4   6   82.29   11.70
  -7  -4  -6   88.59   11.50
   7   4   6   71.29    7.50
  -7   4  -6   66.99    7.40
   7   4   6   70.09    7.50
   7   4   6   75.09    8.80
  -7   4  -6   74.89    7.20
  -7   4  -6   71.99    8.80
  -8  -4  -6  365.16   30.00
  -8  -4  -6  352.76   28.70
  -8   4  -6  384.16   29.00
   8   4   6  403.86   28.30
  -8   4  -6  392.36   28.30
  -8   4  -6  378.66   28.20
   8   4   6  399.36   28.40
   8   4   6  393.06   29.00
   9   4   6   15.90    3.10
  -9   4  -6   11.40    3.00
   9   4   6   13.50    3.70
  -9   4  -6   14.60    4.00
  -9   4  -6   12.80    3.10
  10  -4   6   45.00    7.90
  10   4   6   28.00    4.40
 -10   4  -6   34.80    5.20
 -10   4  -6   30.20    4.80
 -10   4  -6   24.30    4.50
  11  -4   6   59.79    9.60
 -11   4  -6   82.99    7.40
 -11   4  -6   81.59    6.90
  11   4   6   76.09    6.90
 -11   4  -6   81.19    7.30
  12  -4   6  126.29   11.10
  12  -4   6  103.59   11.20
  12   4   6  128.69    9.50
 -12   4  -6  127.69    9.60
 -12   4  -6  127.29    9.70
  13  -5  -6   10.80    3.20
  13  -5  -6   10.10    3.40
 -13   5   6    3.70    2.30
 -13   5   6    7.80    3.20
  13   5  -6    4.20    1.90
 -13   5   6    5.90    2.90
  12  -5  -6   17.10    4.60
 -12  -5   6   18.70    3.40
 -12   5   6    7.60    3.00
  12   5  -6   11.50    2.60
 -12   5   6   13.50    3.00
  11  -5  -6   12.20    5.00
 -11  -5   6    5.00    3.10
 -11   5   6   11.40    3.80
 -11   5   6   15.90    3.10
 -11   5   6   13.60    3.20
 -10  -5   6   19.80    4.20
  10  -5  -6   15.60    5.90
  10  -5  -6   23.40    4.80
  10  -5  -6   20.30    5.70
 -10   5   6   19.50    3.70
  10   5  -6   27.70    5.70
 -10   5   6   26.00    4.90
 -10   5   6   29.10    4.20
  10   5  -6   25.60    3.30
  10   5  -6   18.60    3.90
   9  -5  -6  227.58   20.90
   9  -5  -6  210.78   20.30
   9  -5  -6  226.38   19.50
  -9  -5   6  216.68   18.50
  -9   5   6  246.38   19.30
  -9   5   6  248.88   18.20
   9   5  -6  240.48   17.80
   9   5  -6  240.08   17.80
  -9   5   6  259.57   18.20
   9   5  -6  244.38   18.50
  -8  -5   6   57.79    8.50
   8  -5  -6   66.89    9.10
   8  -5  -6   61.69   11.00
  -8  -5   6   60.89    7.90
   8  -5  -6   60.79   10.20
   8   5  -6   61.39    6.10
  -8   5   6   62.89   10.60
   8   5  -6   58.69    6.10
  -8   5   6   62.59    7.00
   8   5  -6   64.79    7.20
  -8   5   6   56.69    6.70
  -7  -5   6  544.75   39.30
   7  -5  -6  571.24   41.20
   7  -5  -6  558.94   40.10
  -7  -5   6  545.65   39.30
   7  -5  -6  557.14   40.50
   7   5  -6  507.35   38.90
   7   5  -6  503.45   38.30
   7   5  -6  483.85   38.30
  -7   5   6  524.55   38.60
  -7   5   6  511.95   38.40
  -6  -5   6  442.66   27.80
  -6   5   6  353.86   26.80
   6   5  -6  343.07   27.10
   6   5  -6  345.07   26.40
  -6   5   6  360.26   26.40
   6   5  -6  333.67   26.40
   5  -5  -6   84.39   11.30
  -5  -5   6   91.69    9.60
   5  -5  -6   78.99   10.80
   5  -5  -6   68.69   11.80
   5  -5  -6   81.59   10.10
  -5  -5   6   91.69    9.50
   4  -5  -6  282.97   24.20
   4  -5  -6  296.57   24.70
  -4  -5   6  298.47   23.70
   4  -5  -6  294.67   25.30
   4  -5  -6  273.67   24.90
  -4   5   6  292.27   23.30
   4   5  -6  333.27   22.50
   4   5  -6  320.17   23.60
  -4   5   6  324.77   22.30
   4   5  -6  320.67   22.30
   3  -5  -6  130.89   13.30
  -3  -5   6  130.49   12.10
   3  -5  -6  107.59   13.70
   3  -5  -6  113.39   12.50
   3  -5  -6  134.19   13.60
   2  -5  -6   94.69   13.10
   2  -5  -6  113.19   12.20
   2  -5  -6  104.89   12.60
   2  -5  -6  103.69   12.90
  -2   5   6  100.89    8.40
   2   5  -6  114.99    8.70
   2   5  -6  107.89    8.40
   1  -5  -6  285.47   21.60
   1  -5  -6  282.37   20.70
   1  -5  -6  269.47   21.10
   1   5  -6  216.08   17.30
   1   5  -6  217.88   17.60
  -1   5   6  216.18   17.40
  -1   5   6  200.58   18.90
   0   5   6  110.29    9.10
   0   5   6  104.49   10.80
   0   5  -6  120.69    9.40
   0   5  -6  118.09    8.80
  -1  -5  -6  299.87   26.60
  -1  -5  -6  291.47   24.70
  -1  -5  -6  309.57   25.90
  -1  -5  -6  290.47   26.30
  -1  -5  -6  294.87   25.30
  -1   5  -6  324.77   22.60
   1   5   6  320.57   23.30
  -1   5  -6  326.77   22.90
   1   5   6  329.67   22.80
  -2  -5  -6  186.68   16.60
  -2  -5  -6  179.68   16.30
  -2  -5  -6  205.08   18.30
  -2  -5  -6  194.68   18.00
  -2  -5  -6  171.08   17.90
  -3  -5  -6  540.65   39.40
  -3  -5  -6  483.65   39.00
  -3  -5  -6  487.45   39.70
  -3  -5  -6  525.45   40.00
  -3  -5  -6  495.15   41.70
   3   5   6  536.55   37.80
  -3   5  -6  549.74   37.50
   3   5   6  548.45   37.90
   3   5   6  543.85   39.20
  -3   5  -6  495.15   37.90
  -4  -5  -6  419.76   38.50
  -4  -5  -6  416.46   39.30
  -4   5  -6  551.54   37.30
  -4   5  -6  526.15   37.40
   4   5   6  544.15   37.60
  -4   5  -6  551.94   39.20
   4   5   6  566.34   38.60
   4   5   6  563.64   37.80
  -5  -5  -6   52.09    9.40
  -5  -5  -6   48.90    9.30
   5   5   6   76.59    7.00
  -5   5  -6   74.99   10.20
  -5   5  -6   80.19    6.40
   5   5   6   74.89    8.70
   5   5   6   64.79    7.00
  -5   5  -6   77.09    6.70
   6  -5   6    3.10    5.80
  -6  -5  -6    0.90    4.90
  -6  -5  -6    8.70    9.30
  -6   5  -6   14.80    2.80
   6   5   6   11.70    4.10
   6   5   6    7.60    3.10
  -6   5  -6    4.90    4.90
  -6   5  -6    9.50    2.80
   6   5   6    8.90    3.00
   7   5   6  288.77   21.60
  -7   5  -6  264.67   20.60
   7   5   6  271.47   20.80
   7   5   6  290.37   20.80
  -7   5  -6  268.77   21.60
  -7   5  -6  273.87   20.60
  -8   5  -6   33.30    5.10
  -8   5  -6   28.00    5.00
   8   5   6   26.50    3.90
   8   5   6   25.20    4.80
  -8   5  -6   29.00    4.90
   8   5   6   34.20    5.10
   9  -5   6   41.00    8.40
  -9  -5  -6   43.30    8.10
  -9   5  -6   35.20    5.20
  -9   5  -6   37.60    5.10
  -9   5  -6   38.00    6.50
   9   5   6   35.00    5.90
   9   5   6   35.00    4.80
   9   5   6   35.20    4.90
  10  -5   6   25.40    6.30
 -10   5  -6   41.50    4.80
 -10   5  -6   33.30    4.60
  10   5   6   39.40    5.10
 -10   5  -6   34.60    5.20
  11  -5   6   86.19    9.80
  11  -5   6   85.19   10.60
 -11   5  -6  119.49    9.00
 -11   5  -6  113.59    9.00
  11   5   6  108.29    8.60
 -11   5  -6  115.59    8.70
 -12   5  -6   12.10    2.20
  12   5   6   13.50    2.30
 -12   5  -6   11.70    2.30
  13  -6  -6    1.30    3.20
  13  -6  -6    1.70    3.20
  13  -6  -6    3.30    2.80
 -13   6   6    8.40    2.20
  13   6  -6    2.40    1.60
  12  -6  -6    9.50    4.20
  12  -6  -6    9.90    3.80
 -12   6   6   17.30    3.20
 -12   6   6   14.10    4.10
 -12   6   6   21.40    3.10
  12   6  -6   15.60    2.50
  11  -6  -6   -1.10    3.90
  11  -6  -6    1.60    3.10
 -11   6   6   10.80    4.30
  11   6  -6   13.30    2.80
 -10  -6   6   48.90    7.20
  10  -6  -6   46.60    9.60
  10  -6  -6   55.79    8.00
  10  -6  -6   60.89    9.80
 -10   6   6   68.99    6.80
  10   6  -6   66.49    6.90
  10   6  -6   75.89    7.20
  10   6  -6   68.29    6.00
 -10   6   6   64.29    6.90
   9  -6  -6  199.68   19.30
   9  -6  -6  183.68   18.40
  -9  -6   6  180.68   17.20
   9  -6  -6  194.58   17.70
  -9   6   6  235.08   16.70
   9   6  -6  222.08   16.10
  -9   6   6  229.98   16.50
   9   6  -6  226.48   16.20
   9   6  -6  229.58   16.80
  -8   6   6  192.68   14.70
   8   6  -6  177.28   14.40
   8   6  -6  190.78   15.10
  -8   6   6  195.48   15.00
   8   6  -6  181.68   14.40
  -7   6   6   74.29    6.90
   7   6  -6   72.49    7.80
   7   6  -6   66.29    6.70
  -7   6   6   64.69    7.80
   7   6  -6   70.69    6.70
   6  -6  -6   45.20    8.20
   6  -6  -6   41.60    9.00
  -6  -6   6   30.30    5.50
   6  -6  -6   34.70    7.20
   6  -6  -6   40.00    7.50
   6   6  -6   45.30    6.50
   6   6  -6   41.70    5.10
  -6   6   6   51.59    5.20
  -6   6   6   46.50    5.50
   6   6  -6   38.30    5.00
  -5  -6   6   -2.70    3.90
   5  -6  -6    8.40    6.90
   5  -6  -6   -0.40    6.00
   5  -6  -6   -0.60    5.00
   5  -6  -6    3.00    5.50
   5  -6  -6    6.40    4.30
  -5   6   6   12.90    2.60
   4  -6  -6  213.58   19.40
   4  -6  -6  208.68   18.90
   4  -6  -6  212.48   18.10
   4  -6  -6  209.38   19.00
   4  -6  -6  215.18   17.50
  -4  -6   6  216.68   16.60
   4   6  -6  179.98   16.40
   4   6  -6  195.18   15.10
  -4   6   6  183.88   15.10
   4   6  -6  187.68   15.20
  -3  -6   6  527.95   42.70
   3  -6  -6  524.05   44.20
   3  -6  -6  499.35   43.50
   3  -6  -6  537.45   44.10
   3  -6  -6  521.05   43.20
   3  -6  -6  546.95   44.50
   3   6  -6  645.84   43.10
   3   6  -6  670.73   42.00
   3   6  -6  672.93   41.90
  -3   6   6  650.73   41.80
   2  -6  -6   68.69   10.60
   2  -6  -6   93.99   12.00
   2  -6  -6   83.99   12.40
  -2  -6   6   87.49    9.70
   2  -6  -6   85.59   11.30
   2  -6  -6   86.09   10.30
   1  -6  -6  264.77   22.80
   1  -6  -6  284.77   24.20
   1  -6  -6  284.67   24.30
  -1  -6   6  271.17   22.30
   1  -6  -6  254.07   22.70
   1  -6  -6  257.47   23.10
   1  -6  -6  325.27   28.20
  -1   6   6  307.17   20.70
   1   6  -6  285.37   20.50
   1   6  -6  285.87   20.80
   0  -6  -6 1163.08   87.89
   0  -6  -6 1156.78   86.19
   0  -6  -6 1137.29   86.49
   0  -6  -6 1063.89   85.79
   0  -6  -6 1120.39   85.69
   0  -6  -6 1080.99   85.99
   0  -6   6 1243.98   86.79
   0   6  -6 1279.57   84.29
   0   6   6 1298.97   84.49
   0   6   6 1199.28   84.79
   0   6  -6 1254.97   84.39
  -1  -6  -6  302.67   25.00
  -1  -6  -6  293.17   23.30
  -1  -6  -6  312.27   24.10
  -1  -6  -6  284.97   23.00
  -1  -6  -6  292.17   22.60
  -1   6  -6  263.07   20.50
   1   6   6  260.67   21.20
   1   6   6  261.97   20.70
  -1   6  -6  269.27   20.80
   2   6   6  343.27   24.20
   2   6   6  321.17   26.90
  -2   6  -6  305.77   24.90
   2   6   6  331.17   24.50
  -2   6  -6  338.47   24.00
  -3  -6  -6   93.29   13.40
  -3  -6  -6   82.99   11.20
  -3  -6  -6   86.49   11.30
  -3  -6  -6   83.09    9.30
  -3  -6  -6   93.49   10.10
   3   6   6   70.79   10.90
   3   6   6   62.89    7.10
   3   6   6   68.69    6.90
  -3   6  -6   63.09    6.30
  -3   6  -6   55.99    6.80
  -4  -6  -6  436.16   32.10
  -4  -6  -6  480.05   33.10
  -4  -6  -6  424.66   34.20
  -4  -6  -6  430.16   34.70
   4   6   6  397.56   30.40
   4   6   6  405.16   31.40
  -4   6  -6  384.66   29.90
  -4   6  -6  371.76   30.00
   4   6   6  406.76   30.30
  -5  -6  -6   73.09   10.50
  -5  -6  -6   70.79    9.40
  -5  -6  -6   78.19   11.50
  -5  -6  -6   90.79   17.10
  -5  -6  -6   86.09   11.70
   5  -6   6   67.69   12.10
  -5   6  -6  103.49    7.90
   5   6   6   89.29    8.20
   5   6   6  101.29    8.30
  -5   6  -6   95.49   12.20
   5   6   6  100.19    9.70
  -6  -6  -6  250.17   19.90
   6  -6   6  261.27   21.10
  -6  -6  -6  249.48   20.10
  -6  -6  -6  271.07   19.20
  -6   6  -6  211.28   17.40
  -6   6  -6  196.28   19.20
   6   6   6  224.58   18.70
  -6   6  -6  211.48   17.30
   6   6   6  214.58   17.70
   7   6   6  176.58   13.70
   7   6   6  180.88   13.80
   7   6   6  178.98   14.50
  -7   6  -6  165.18   13.50
  -7   6  -6  152.98   14.90
  -7   6  -6  181.18   13.60
  -8   6  -6   47.30    5.30
   8   6   6   29.30    4.90
   8   6   6   38.50    5.70
  -8   6  -6   38.00    5.60
   8   6   6   38.40    5.30
  -8   6  -6   43.40    5.30
   9  -6   6   48.50    9.80
   9  -6   6   55.79    8.60
   9   6   6   34.50    5.60
  -9   6  -6   35.50    5.20
   9   6   6   34.40    4.80
   9   6   6   35.10    5.50
  -9   6  -6   38.50    5.10
  -9   6  -6   38.10    5.20
  10  -6   6  120.69   13.00
  10  -6   6  121.49   12.10
  10   6   6  138.29   11.00
 -10   6  -6  148.99   10.80
 -10   6  -6  147.99   11.00
 -10   6  -6  135.09   11.30
 -11   6  -6   50.99    4.70
 -11   6  -6   42.40    5.10
 -11   6  -6   38.50    5.70
  11   6   6   36.90    4.40
  12  -7  -6   17.00    3.70
  12  -7  -6   19.20    4.10
  12  -7  -6   14.90    4.00
 -12   7   6   15.30    2.80
 -12   7   6   13.30    3.30
  12   7  -6   16.00    2.50
  11   7  -6   23.80    4.20
  11   7  -6   43.80    5.70
 -11   7   6   28.90    3.80
 -11   7   6   29.70    3.90
  10  -7  -6   40.90    6.70
  10  -7  -6   30.70    6.40
  10  -7  -6   31.70    6.40
  10   7  -6   42.00    5.20
 -10   7   6   43.00    5.60
 -10   7   6   41.70    5.40
  10   7  -6   44.70    4.70
  10   7  -6   44.40    5.40
   9  -7  -6   43.60    7.60
   9  -7  -6   35.80    7.40
   9  -7  -6   44.80    9.50
   9   7  -6   45.60    5.00
  -9   7   6   44.10    5.90
   9   7  -6   41.30    6.10
   9   7  -6   47.70    5.20
  -9   7   6   41.00    6.30
   8  -7  -6   24.80    5.50
   8  -7  -6   21.20    6.90
  -8  -7   6   24.30    5.30
   8  -7  -6   32.80    6.80
  -8   7   6   41.70    5.40
  -8   7   6   41.20    6.30
   8   7  -6   30.30    4.60
   8   7  -6   39.70    4.80
   8   7  -6   38.20    4.70
   7   7  -6  142.49   11.20
   7   7  -6  143.79   11.10
  -7   7   6  132.09   12.20
   7   7  -6  136.89   12.00
  -7   7   6  136.29   11.20
   6  -7  -6  132.49   14.90
  -6  -7   6  141.99   14.30
   6  -7  -6  134.19   16.90
   6  -7  -6  148.99   16.30
  -6   7   6  181.88   14.40
  -6   7   6  180.18   13.30
   6   7  -6  181.18   13.10
   6   7  -6  188.88   13.00
   6   7  -6  195.48   14.00
  -5  -7   6   64.89    8.00
   5  -7  -6   59.29    8.90
   5  -7  -6   61.19    8.80
   5  -7  -6   55.49   10.10
   5  -7  -6   70.19   11.00
  -5   7   6   39.20    5.70
   5   7  -6   43.00    7.40
   5   7  -6   42.60    5.60
   4  -7  -6  269.47   26.70
   4  -7  -6  270.57   20.70
   4  -7  -6  259.17   19.80
   4  -7  -6  253.17   19.10
   4  -7  -6  255.87   22.10
   4   7  -6  193.08   16.80
  -4   7   6  192.68   16.80
   4   7  -6  190.08   16.90
   4   7  -6  193.28   18.10
   3  -7  -6  128.19   12.20
   3  -7  -6  124.39   14.60
   3  -7  -6  125.99   13.80
  -3  -7   6  126.89   11.60
   3  -7  -6  128.59   15.10
   3  -7  -6  122.69   13.10
   3   7  -6  105.39   12.70
  -3   7   6  119.49    9.80
   3   7  -6  122.29   10.00
   3   7  -6  121.79    9.80
   2  -7  -6  151.78   15.00
   2  -7  -6  151.08   15.50
   2  -7  -6  151.78   17.00
   2  -7  -6  151.98   14.30
   2  -7  -6  147.59   16.20
  -2  -7   6  147.59   13.70
   2   7  -6  166.88   12.00
   2   7  -6  150.58   15.40
  -2   7   6  164.78   12.10
   2   7  -6  171.18   12.30
   1  -7  -6  129.69   13.10
   1  -7  -6  114.19   12.70
   1  -7  -6  110.79   13.10
   1  -7  -6  117.79   15.20
   1  -7  -6  143.79   14.00
  -1  -7   6  118.19   12.00
   1  -7  -6  129.09   16.90
   1   7  -6  125.39   10.10
  -1   7   6  121.09   10.00
   1   7  -6  133.09    9.70
   0  -7  -6  112.19   12.40
   0  -7  -6  129.89   13.40
   0  -7  -6  113.39   13.30
   0  -7  -6  117.69   12.40
   0  -7  -6  127.69   15.10
   0  -7  -6  123.69   15.20
   0  -7   6   98.69   12.00
  -1  -7  -6    5.00    4.10
  -1  -7  -6    5.00    4.60
  -1  -7  -6    1.10    6.30
  -1  -7  -6    7.90    6.30
  -1  -7  -6    8.30    5.30
  -2  -7  -6   89.39   16.50
  -2   7  -6  139.49   10.90
   2   7   6  130.89   10.30
  -2   7  -6  132.19   10.00
   2   7   6  114.79   10.80
  -3  -7  -6  286.17   25.90
  -3  -7  -6  299.77   27.00
  -3  -7  -6  297.87   29.70
  -3  -7  -6  290.07   26.20
  -3  -7  -6  288.77   25.70
   3  -7   6  300.27   27.80
   3   7   6  381.36   24.50
   3   7   6  371.56   24.70
   3   7   6  397.76   26.50
  -3   7  -6  373.66   24.30
  -4  -7  -6  450.75   38.90
  -4  -7  -6  490.65   35.60
  -4  -7  -6  451.45   34.50
   4  -7   6  513.75   36.30
  -4  -7  -6  493.65   34.50
  -4  -7  -6  467.15   34.40
   4   7   6  432.16   33.10
   4   7   6  413.56   34.00
  -4   7  -6  394.66   32.80
   4   7   6  424.46   33.20
   5  -7   6  423.36   30.70
   5  -7   6  423.36   35.10
  -5  -7  -6  428.56   29.30
  -5  -7  -6  399.26   29.00
  -5  -7  -6  415.66   29.90
   5   7   6  336.77   27.70
  -5   7  -6  349.96   27.30
   5   7   6  330.07   27.60
  -5   7  -6  330.87   27.40
   5   7   6  343.87   28.50
  -6  -7  -6   19.60    4.70
   6  -7   6   10.80    6.00
   6  -7   6   20.80    8.60
  -6  -7  -6   17.70    5.10
  -6  -7  -6   16.70    5.10
   6   7   6   25.10    4.50
  -6   7  -6   23.50    3.40
   6   7   6   17.20    3.60
   6   7   6   19.70    3.50
  -7   7  -6   12.70    5.40
   7   7   6    9.90    3.00
   7   7   6    9.90    3.80
  -7   7  -6   12.30    2.90
  -7   7  -6   13.60    3.20
   7   7   6   10.50    3.10
   8  -7   6   50.39   10.40
   8   7   6   30.30    4.50
  -8   7  -6   22.40    5.40
   8   7   6   21.20    3.60
  -8   7  -6   30.40    4.80
   8   7   6   29.90    4.10
  -8   7  -6   30.00    4.80
   9  -7   6  101.69   12.70
   9  -7   6  111.49   11.80
  -9   7  -6  137.29   10.10
  -9   7  -6  121.49   11.20
  -9   7  -6  130.79   10.60
   9   7   6  128.09    9.90
   9   7   6  128.39   10.50
   9   7   6  124.69   10.50
  10  -7   6   11.30    3.60
  10  -7   6    7.60    4.40
 -10   7  -6   13.50    3.80
  10   7   6   10.90    2.70
  10   7   6   16.60    2.90
 -10   7  -6   15.60    2.90
 -10   7  -6   16.50    2.70
  11  -7   6   33.10    5.80
  11  -7   6   39.00    5.10
  11   7   6   28.50    3.50
 -11   7  -6   38.90    6.30
 -11   7  -6   25.30    4.00
  12  -8  -6   14.40    3.10
  12  -8  -6   21.30    3.60
  12  -8  -6   18.40    3.80
  11  -8  -6   12.00    3.80
  11   8  -6   20.20    3.30
 -11   8   6   20.10    3.40
 -11   8   6   19.50    3.30
  11   8  -6   30.30    4.40
  10  -8  -6   12.00    4.30
  10  -8  -6   15.90    3.60
  10  -8  -6   13.90    5.00
 -10   8   6   14.00    3.10
  10   8  -6   15.30    3.00
 -10   8   6   18.20    3.50
  10   8  -6   13.70    2.50
  10   8  -6   13.30    3.40
   9  -8  -6   64.79    7.60
   9  -8  -6   55.99    9.80
   9  -8  -6   59.19    9.10
   9   8  -6   51.29    5.50
  -9   8   6   54.49    6.40
   9   8  -6   49.40    5.80
   9   8  -6   54.19    6.20
  -8  -8   6  190.08   14.10
   8  -8  -6  186.68   16.50
   8  -8  -6  193.58   14.50
   8   8  -6  154.08   13.00
  -8   8   6  136.79   12.70
  -8   8   6  146.09   13.30
   8   8  -6  142.09   12.40
   8   8  -6  143.09   12.40
  -7   8   6   31.50    5.50
  -7   8   6   29.50    4.00
   7   8  -6   26.30    4.50
   7   8  -6   25.90    3.60
   7   8  -6   27.80    4.40
   6  -8  -6   36.00    7.20
   6  -8  -6   43.30    8.40
  -6  -8   6   41.10    7.80
   6  -8  -6   41.00    7.90
   6  -8  -6   42.50    8.00
   5  -8  -6   88.19   11.80
   5  -8  -6   68.09   12.30
  -5  -8   6   83.59    9.60
   5  -8  -6   84.59   10.10
   5  -8  -6   99.99   12.80
   5   8  -6   92.79    7.80
  -5   8   6   86.69    8.10
   5   8  -6   90.49    9.20
   5   8  -6   95.09    8.00
  -4  -8   6   57.19    8.20
   4  -8  -6   53.79   11.00
   4  -8  -6   54.19    8.60
   4  -8  -6   57.39   10.00
   4  -8  -6   57.89   10.90
   4   8  -6   65.99    8.90
   4   8  -6   66.19    6.10
  -4   8   6   65.09    6.50
   4   8  -6   65.99    6.30
   3  -8  -6  171.08   14.40
  -3  -8   6  178.08   13.90
   3  -8  -6  168.48   15.50
   3  -8  -6  162.78   16.40
   3  -8  -6  155.08   19.90
   3   8  -6  153.58   12.40
   3   8  -6  136.29   15.10
  -3   8   6  139.19   12.40
  -2  -8   6  359.26   26.70
   2  -8  -6  355.66   27.40
   2  -8  -6  337.37   30.70
   2  -8  -6  329.97   27.70
   2  -8  -6  349.47   28.20
   2  -8  -6  345.97   28.40
   2   8  -6  358.66   25.60
   2   8  -6  357.56   25.70
  -2   8   6  352.76   25.70
   1  -8  -6  125.29   15.10
  -1  -8   6  114.99   11.80
   1  -8  -6  107.09   12.60
   1  -8  -6  122.69   13.00
   1  -8  -6  119.79   17.40
   1  -8  -6  121.49   13.50
   1  -8  -6  134.69   13.00
   0  -8  -6   62.79   13.50
   0  -8  -6   69.59    9.50
   0  -8  -6   55.79   10.10
   0  -8   6   43.20    8.50
   0  -8  -6   55.19   10.60
   0  -8  -6   53.39    9.60
   0  -8  -6   49.50   10.30
  -1  -8  -6  120.39   14.10
   1  -8   6  121.89   13.50
  -1  -8  -6  117.59   13.10
  -1  -8  -6  111.39   19.00
  -1  -8  -6  136.59   13.70
   1  -8   6  118.09   20.00
  -1  -8  -6  139.99   14.60
   1   8   6  155.18   11.30
  -1   8  -6  159.68   10.90
   1   8   6  158.38   12.30
  -1   8  -6  146.39   11.50
  -2  -8  -6  510.15   34.60
  -2  -8  -6  481.95   35.00
  -2  -8  -6  481.35   34.20
  -2  -8  -6  458.15   39.20
   2  -8   6  494.05   36.00
  -2  -8  -6  490.65   34.80
  -2   8  -6  392.26   32.50
   2   8   6  388.56   33.80
   2   8   6  388.86   32.90
  -2   8  -6  408.76   32.80
   3   8   6   65.99    6.80
  -3   8  -6   63.99    7.00
   3   8   6   71.39   11.10
   3   8   6   66.69    7.30
  -3   8  -6   64.19    6.20
   4   8   6   71.39    9.90
  -4   8  -6   71.09    6.80
   4   8   6   68.49    7.60
  -4   8  -6   81.19    7.40
   4   8   6   83.39    7.40
   5   8   6  173.18   13.70
  -5   8  -6  164.88   12.90
   5   8   6  166.68   13.40
  -5   8  -6  170.58   13.20
   5   8   6  162.28   14.40
   6   8   6   35.70    5.60
   6   8   6   40.80    6.90
  -6   8  -6   49.90    5.40
  -6   8  -6   43.00    5.70
   6   8   6   39.20    5.90
  -7  -8  -6   27.20    4.80
  -7  -8  -6   35.70    6.30
   7  -8   6   25.50    6.20
  -7  -8  -6   31.50    6.00
   7  -8   6   34.10    8.00
  -7   8  -6   36.70    5.10
   7   8   6   44.40    5.10
   7   8   6   32.50    4.90
   7   8   6   29.30    4.90
  -7   8  -6   36.00    5.30
   8  -8   6   34.10    7.10
   8  -8   6   30.40    6.60
   8   8   6   21.00    3.20
  -8   8  -6   23.80    4.20
   8   8   6   20.20    4.70
  -8   8  -6   20.10    3.40
   8   8   6   20.60    3.70
   9   8   6   10.60    3.40
  -9   8  -6   10.90    2.70
  -9   8  -6   13.40    2.70
   9   8   6    9.60    2.70
   9   8   6   10.80    2.40
  10  -8   6    9.30    4.30
  10  -8   6    5.00    3.00
 -10   8  -6    5.90    2.10
  10   8   6    4.40    2.00
  11  -9  -6   12.10    2.60
  11  -9  -6   13.80    3.80
  11  -9  -6   12.00    3.10
 -11   9   6   16.90    3.50
  11   9  -6   19.10    2.90
  10  -9  -6    6.40    3.40
  10  -9  -6    2.00    2.70
 -10   9   6    7.00    3.40
  10   9  -6   11.80    2.40
  10   9  -6    8.50    2.20
 -10   9   6   12.40    3.40
   9   9  -6   43.10    5.20
   9   9  -6   49.10    4.90
   9   9  -6   50.79    5.20
  -9   9   6   41.40    6.10
  -9   9   6   48.40    5.60
  -8  -9   6   15.80    3.90
   8  -9  -6   14.60    4.80
   8  -9  -6   13.40    5.60
   8   9  -6    5.80    2.50
   8   9  -6    7.20    2.50
  -8   9   6   10.80    4.50
  -8   9   6    6.10    4.20
   8   9  -6    3.30    2.90
   7  -9  -6   34.60    7.00
   7  -9  -6   35.60    7.10
   7  -9  -6   45.30    9.10
  -7  -9   6   31.30    5.00
   7   9  -6   29.70    4.50
   7   9  -6   27.30    3.60
   7   9  -6   34.10    5.70
  -7   9   6   28.00    4.20
   6  -9  -6   11.30    5.60
   6  -9  -6    8.50    6.20
   6  -9  -6    8.70    4.30
   6  -9  -6   10.20    5.90
  -6  -9   6    4.20    4.10
  -6   9   6   11.40    3.60
   6   9  -6   22.30    4.00
   6   9  -6   16.60    2.90
   6   9  -6   17.60    3.10
  -5  -9   6   15.20    4.50
   5  -9  -6   27.90    6.00
   5  -9  -6   14.70    4.50
   5  -9  -6   24.80    6.80
   5  -9  -6   16.90    6.30
   4  -9  -6   72.39   10.80
   4   9  -6   50.69    5.40
   4   9  -6   43.30    5.60
   4   9  -6   50.89    7.60
  -4   9   6   41.70    6.40
   3  -9  -6  389.66   29.30
   3  -9  -6  393.96   28.90
  -3  -9   6  368.56   27.40
   3  -9  -6  369.26   29.20
   3  -9  -6  357.86   27.90
   3   9  -6  347.37   26.30
  -3   9   6  335.77   26.60
   3   9  -6  347.17   26.40
   3   9  -6  338.87   29.00
   2  -9  -6   88.59   11.10
   2  -9  -6   96.09   12.30
  -2  -9   6  100.99    9.60
   2  -9  -6   91.89   10.40
   2  -9  -6   97.99   11.40
   2   9  -6   73.69    7.40
   2   9  -6   81.79    7.90
  -2   9   6   76.59    8.50
   1  -9  -6  106.79   12.80
  -1  -9   6  127.49   11.50
   1  -9  -6  109.89   13.50
   1  -9  -6  133.99   13.20
   1  -9  -6  127.29   13.50
  -1   9   6  118.99   11.40
   1   9  -6  126.69    9.80
   1   9  -6  123.39   10.20
   0  -9  -6  402.16   32.00
   0  -9  -6  394.16   32.00
   0  -9  -6  371.26   31.20
   0  -9   6  381.36   30.60
   0  -9  -6  374.86   31.90
   0   9  -6  458.05   29.70
   0   9   6  426.46   29.90
   0   9  -6  445.96   29.90
  -1  -9  -6  340.87   27.80
   1  -9   6  298.77   27.50
  -1  -9  -6  317.67   28.00
  -1  -9  -6  328.07   28.20
   1  -9   6  322.47   30.00
  -1  -9  -6  312.37   27.50
  -1   9  -6  406.86   26.00
   1   9   6  389.86   26.80
   1   9   6  401.96   26.20
  -1   9  -6  405.66   26.40
  -2  -9  -6   93.29   11.10
   2  -9   6  114.99   13.40
  -2  -9  -6   98.59   10.30
  -2  -9  -6   90.09   10.70
   2   9   6   78.99    8.60
  -2   9  -6   77.49    7.40
  -2   9  -6   74.79    8.70
   2   9   6   68.29    7.80
  -3   9  -6   65.59    6.30
   3   9   6   65.59    7.40
  -3   9  -6   70.79    7.40
   3   9   6   64.89    6.80
  -4  -9  -6   46.30    8.70
   4  -9   6   54.39   10.70
  -4  -9  -6   58.09    8.20
  -4  -9  -6   45.40    8.40
  -4  -9  -6   50.89    9.40
   4   9   6   65.89    6.50
  -4   9  -6   66.59    6.80
   4   9   6   57.69    6.70
  -4   9  -6   66.69    5.90
   4   9   6   62.19    8.90
  -5  -9  -6    7.90    4.20
   5  -9   6    6.50    5.20
  -5  -9  -6    6.90    4.80
  -5   9  -6   20.50    3.00
   5   9   6   14.80    3.30
   5   9   6   17.30    3.30
  -5   9  -6   18.60    3.40
   5   9   6   16.00    4.70
  -6  -9  -6   41.10    7.00
  -6  -9  -6   49.70    7.00
   6  -9   6   47.60    9.30
   6   9   6   48.50    5.90
   6   9   6   38.10    6.70
  -6   9  -6   53.89    6.00
   6   9   6   45.70    5.80
  -6   9  -6   50.39    5.70
   7  -9   6    7.10    4.30
  -7  -9  -6   10.40    3.30
  -7  -9  -6    8.30    3.20
  -7   9  -6    5.20    2.90
   7   9   6    6.40    3.00
   7   9   6    8.80    4.00
   7   9   6    5.20    2.60
  -7   9  -6   11.30    3.00
  -8   9  -6   41.60    5.40
  -8   9  -6   48.50    5.50
   8   9   6   43.00    4.70
   8   9   6   44.00    5.20
   8   9   6   38.50    5.20
  -9   9  -6    6.00    2.40
   9   9   6    4.60    2.10
   9   9   6    4.10    1.80
  10 -10  -6   48.50    5.80
  10 -10  -6   53.59    5.30
  10 -10  -6   40.80    6.40
  10  10  -6   38.00    4.90
  10  10  -6   49.40    4.60
   9 -10  -6   34.00    5.90
   9 -10  -6   31.80    6.10
   9 -10  -6   26.60    4.80
   9  10  -6   24.10    3.80
   9  10  -6   25.70    3.70
   9  10  -6   29.00    4.80
  -8 -10   6   59.99    7.30
   8 -10  -6   63.69    7.40
   8 -10  -6   62.09    8.50
   8 -10  -6   64.09    8.60
   8  10  -6   79.19    6.30
   8  10  -6   72.49    6.10
   8  10  -6   78.39    6.60
  -8  10   6   63.39    8.80
   7 -10  -6   54.49    8.80
   7 -10  -6   54.09    7.40
  -7 -10   6   57.49    7.10
   7 -10  -6   53.89    8.90
   7  10  -6   65.29    5.90
   7  10  -6   70.39    6.00
   7  10  -6   67.09    6.50
   6 -10  -6  147.29   14.50
   6 -10  -6  146.39   16.40
  -6 -10   6  157.68   12.70
   6 -10  -6  173.38   16.80
   6  10  -6  138.29   11.40
   6  10  -6  145.79   11.50
   6  10  -6  127.19   12.10
   5 -10  -6  104.99   11.80
   5 -10  -6  122.09   13.20
   5 -10  -6  117.29   13.40
  -5 -10   6  117.49   11.50
   5 -10  -6  114.79   13.60
   5  10  -6  150.38   10.30
   5  10  -6  150.88   11.40
   4 -10  -6  233.38   20.20
   4 -10  -6  254.27   20.90
   4 -10  -6  242.18   20.20
   4 -10  -6  239.28   19.20
  -4 -10   6  232.78   18.90
   4  10  -6  226.68   19.30
   4  10  -6  238.58   17.90
   4  10  -6  238.88   17.80
   3 -10  -6  143.39   14.90
  -3 -10   6  146.39   13.20
   3 -10  -6  139.39   14.50
   3 -10  -6  143.59   13.70
   3 -10  -6  139.99   15.00
   3  10  -6  171.58   12.10
   3  10  -6  169.38   11.90
   2 -10  -6  184.28   16.20
   2 -10  -6  202.28   17.60
  -2 -10   6  192.38   15.50
   2 -10  -6  182.38   17.30
   2 -10  -6  182.28   16.80
   1 -10  -6   33.30    6.50
   1 -10  -6   24.00    5.80
   1 -10  -6   25.80    5.70
   1 -10  -6   30.50    6.70
  -1 -10   6   24.00    4.80
   0 -10  -6  472.25   34.90
   0 -10  -6  459.75   34.20
   0 -10  -6  483.85   34.70
   0 -10   6  453.55   33.40
   0  10  -6  383.26   32.50
   1  10   6  152.28   12.40
   1  10   6  170.08   13.50
  -1  10  -6  147.79   12.20
  -1  10  -6  150.88   13.00
   2  10   6   69.79    7.10
  -2  10  -6   72.19    6.80
   2  10   6   70.19    7.80
  -2  10  -6   71.99    7.80
  -3 -10  -6  181.58   15.00
   3 -10   6  170.08   16.40
  -3 -10  -6  178.58   14.80
  -3 -10  -6  182.08   14.60
  -3  10  -6  153.48   12.50
  -3  10  -6  145.09   13.10
   3  10   6  157.68   13.10
   3  10   6  148.19   12.90
   4 -10   6   75.59   10.40
  -4 -10  -6   69.09    8.60
  -4 -10  -6   77.09    8.00
   4  10   6   54.19    6.80
  -4  10  -6   64.59    7.10
  -4  10  -6   56.19    6.40
   4  10   6   55.09    6.60
   5  10   6   18.00    3.40
  -5  10  -6   18.40    3.20
  -5  10  -6   12.70    3.70
   5  10   6   22.40    4.60
   5  10   6   15.30    3.20
  -6 -10  -6   48.30    6.00
  -6 -10  -6   54.29    6.20
   6 -10   6   45.20    7.60
   6  10   6   42.20    5.40
  -6  10  -6   42.00    6.20
   6  10   6   38.50    5.20
  -6  10  -6   37.20    4.60
   6  10   6   43.10    6.10
   7 -10   6   45.40    7.50
  -7 -10  -6   39.10    5.90
  -7 -10  -6   50.79    5.80
   7  10   6   49.40    6.00
  -7  10  -6   57.29    6.20
   7  10   6   61.99    5.40
   7  10   6   65.59    5.50
  -7  10  -6   55.09    6.20
   8  10   6   33.00    4.30
   8  10   6   31.70    3.90
  -8  10  -6   31.90    3.80
   9 -11  -6   23.50    3.90
   9 -11  -6   14.90    4.40
   9 -11  -6   20.70    4.40
   9  11  -6   19.70    3.40
   9  11  -6   28.20    3.50
   8 -11  -6   47.60    6.20
   8 -11  -6   38.90    6.50
   8 -11  -6   55.19    5.70
   8  11  -6   49.50    5.10
   8  11  -6   34.00    5.10
   8  11  -6   43.60    4.30
   7 -11  -6    4.20    3.40
   7 -11  -6    2.10    2.80
   7 -11  -6   -1.70    3.90
  -7 -11   6    6.80    2.80
   7  11  -6    4.30    2.00
   7  11  -6    9.20    2.10
   7  11  -6    5.70    2.90
   6 -11  -6   11.70    3.60
   6 -11  -6   10.20    4.00
   6 -11  -6   11.10    6.10
   6 -11  -6    8.50    4.70
  -6 -11   6   15.20    3.30
   6  11  -6   16.70    2.70
   6  11  -6   13.80    3.80
   6  11  -6   17.00    2.60
   5 -11  -6    9.20    3.50
   5 -11  -6    0.60    4.00
   5 -11  -6    5.40    4.60
  -5 -11   6    4.80    3.30
   5 -11  -6    9.80    4.90
   5  11  -6    7.90    2.50
   5  11  -6    8.50    2.50
   5  11  -6   12.60    4.40
   4 -11  -6   15.50    4.60
   4 -11  -6    6.60    3.70
   4 -11  -6   12.40    5.10
  -4 -11   6    6.90    3.50
   4 -11  -6    9.40    4.90
   4  11  -6    3.10    2.40
   4  11  -6    0.70    2.20
   3 -11  -6   83.79    9.30
   3 -11  -6   97.59   12.50
   3 -11  -6   87.89   10.50
  -3 -11   6   99.09    9.70
   3 -11  -6   84.69   14.30
   3  11  -6   72.69    7.20
   3  11  -6   65.19    7.20
   2 -11  -6   65.29    8.90
  -2 -11   6   69.89    7.80
   2 -11  -6   64.29    9.80
   2 -11  -6   71.29    9.70
   2 -11  -6   66.09    9.20
   2  11  -6   52.39    6.20
   2  11  -6   58.59    6.20
   1 -11  -6   47.60    8.40
  -1 -11   6   46.10    6.70
   1 -11  -6   40.90    8.00
   1 -11  -6   40.40    6.90
   0 -11  -6   84.59    9.70
   0 -11  -6   77.89   10.40
   0 -11  -6   79.49    9.50
   0  11   6   67.79    7.90
   0  11  -6   83.69    8.20
   0  11  -6   71.29    7.40
  -1 -11  -6   34.00    7.10
  -1 -11  -6   26.70    5.80
   1  11   6   32.40    5.30
   1  11   6   35.50    5.00
  -1  11  -6   33.20    5.00
  -1  11  -6   32.90    4.70
  -2 -11  -6    7.20    6.40
   2  11   6   20.10    3.90
  -2  11  -6   20.90    3.20
  -2  11  -6   23.90    4.20
   2  11   6   16.80    3.50
   3 -11   6   31.50    6.70
  -3 -11  -6   37.00    6.90
  -3 -11  -6   34.40    6.20
  -3 -11  -6   38.40    6.90
   3  11   6   29.20    3.90
  -3  11  -6   28.80    5.90
   3  11   6   29.40    4.20
  -3  11  -6   25.80    4.30
  -4 -11  -6   34.40    5.80
   4 -11   6   32.20    6.10
   4  11   6   28.40    3.80
   4  11   6   22.00    3.70
  -4  11  -6   25.20    4.40
  -4  11  -6   26.20    3.70
  -5 -11  -6   26.30    5.00
   5 -11   6   25.00    4.90
   5  11   6   12.20    2.80
   5  11   6   16.30    2.90
  -5  11  -6   13.90    3.90
  -5  11  -6   16.80    3.50
   6 -11   6   42.70    7.00
  -6 -11  -6   38.90    4.80
  -6 -11  -6   38.30    5.10
  -6  11  -6   54.29    6.50
   7 -11   6   27.40    5.60
   7  11   6   30.30    3.60
   7  11   6   25.50    3.70
   7 -12  -6   22.90    4.20
   7 -12  -6   20.50    4.00
   7 -12  -6   19.70    3.60
   6 -12  -6   55.39    6.70
   6 -12  -6   50.49    6.10
  -6 -12   6   61.49    5.70
   6 -12  -6   47.60    6.60
   6  12  -6   46.90    4.80
   6  12  -6   48.60    5.40
   5 -12  -6   46.50    6.80
   5 -12  -6   45.20    6.20
   5 -12  -6   49.80    6.60
   5 -12  -6   47.80    6.10
  -5 -12   6   54.59    5.50
   5  12  -6   34.30    4.60
   5  12  -6   35.60    4.80
   4 -12  -6   45.70    7.10
  -4 -12   6   47.20    5.70
   4 -12  -6   51.89    6.90
   4 -12  -6   42.00    7.10
   4 -12  -6   53.79    7.30
   3 -12  -6   14.10    4.50
   3 -12  -6   13.30    4.20
   3 -12  -6   10.70    4.20
   3  12  -6    7.90    2.50
   3  12  -6    7.90    2.50
  -2 -12   6  186.98   14.30
   2 -12  -6  193.78   15.60
   2 -12  -6  180.48   15.50
   2 -12  -6  193.58   15.40
   2  12  -6  172.58   14.00
   2  12  -6  168.18   14.00
  -1 -12   6   49.99    6.10
   1 -12  -6   54.09    7.30
   1 -12  -6   44.20    7.50
   1 -12  -6   43.30    7.80
   1  12  -6   57.99    6.00
   1  12  -6   51.39    6.80
   0 -12  -6    5.60    4.00
   0 -12  -6    8.40    3.80
   0 -12   6    8.50    3.60
   0 -12  -6    1.40    4.10
   0  12   6   20.10    3.70
  -1 -12  -6    2.10    3.60
  -1 -12  -6    4.30    3.30
  -1 -12  -6    8.70    4.10
   1  12   6   -1.30    4.90
  -1  12  -6    3.30    2.70
   1  12   6    7.50    3.10
   2  12   6   22.10    3.50
  -2  12  -6   18.70    3.60
   2  12   6   23.60    3.90
  -3 -12  -6   26.20    5.20
  -3 -12  -6   17.30    3.70
  -4 -12  -6   15.70    3.30
  -4 -12  -6   19.90    4.10
  -5 -12  -6    6.40    2.40
  -5 -12  -6    5.10    2.20
   5 -12   6    2.20    4.10
  -6 -12  -6   15.70    2.40
   6 -12   6   11.60    3.70
   5 -13  -6    9.00    3.30
   5 -13  -6    9.50    3.30
   5  13  -6    4.50    2.20
   4 -13  -6    1.60    3.10
   4 -13  -6   -5.60    3.30
   4 -13  -6    3.50    3.70
  -4 -13   6    1.10    2.10
   3 -13  -6   11.60    3.60
   3 -13  -6   15.20    3.60
   3 -13  -6    6.30    5.60
  -3 -13   6   22.80    3.90
   2 -13  -6    6.10    3.30
  -2 -13   6    6.40    2.60
   2 -13  -6    8.70    3.30
   2 -13  -6    8.00    4.60
   1 -13  -6    8.50    3.10
   1 -13  -6    5.80    3.20
   1  13  -6    9.80    3.20
   0 -13  -6   27.20    5.30
   0 -13  -6   32.70    5.00
   0 -13  -6   21.90    5.90
  -1 -13  -6   70.39    7.30
  -1 -13  -6   75.29    7.10
  -2 -13  -6   22.30    4.20
  -2 -13  -6   26.70    4.70
   2  13   6   22.60    4.00
  -3 -13  -6   27.80    4.40
  -3 -13  -6   29.60    4.20
 -14   0   7   -1.70    2.00
 -13   0   7   11.40    2.90
 -12   0   7    6.40    2.90
 -12   0   7    5.30    4.60
  11   0  -7   85.79    8.50
 -11   0   7   75.29    8.40
 -11   0   7   91.89    8.20
 -11   0   7   79.49    8.50
 -10   0   7   -2.30    3.00
 -10   0   7   -0.60    3.00
  10   0  -7    6.00    3.40
 -10   0   7    5.00    3.40
  -9   0   7   32.50    5.60
   9   0  -7   42.10    6.00
  -9   0   7   29.30    4.40
  -9   0   7   42.20    6.40
  -8   0   7  345.07   25.70
   8   0  -7  354.86   25.90
  -8   0   7  339.27   25.70
  -7   0   7  174.58   13.00
  -7   0   7  159.48   13.70
  -7   0   7  161.58   12.90
   7   0  -7  158.48   13.50
   6   0  -7  186.38   15.40
  -6   0   7  192.58   14.70
  -6   0   7  189.38   15.60
  -6   0   7  190.08   14.50
  -5   0   7   50.89    5.10
  -5   0   7   43.20    5.60
   5   0  -7   56.59    6.30
  -4   0   7  289.07   20.20
  -4   0   7  269.27   20.00
   4   0  -7  253.87   19.80
  -3   0   7 3775.02  278.37
   3   0  -7 3984.90  278.17
  -3   0   7 3998.30  278.37
   2   0  -7 1089.19   74.69
  -2   0   7 1054.09   74.99
  -2   0   7  996.60   74.99
   1   0  -7   81.39    6.60
  -1   0   7   82.89    7.10
  -1   0   7   77.79    7.90
   0   0  -7  173.88   12.40
   0   0  -7  155.98   12.60
   0   0   7  162.18   13.10
   0   0   7  167.68   12.70
  -1   0  -7    4.50    2.30
   1   0   7    1.30    2.90
  -1   0  -7    2.40    1.60
   1   0   7    2.90    2.20
   2   0   7   10.00    2.50
  -2   0  -7    9.40    2.30
  -2   0  -7    6.40    1.90
   2   0   7   16.10    3.10
   3   0   7   31.80    4.70
  -3   0  -7   36.80    4.00
   3   0   7   37.80    5.40
  -3   0  -7   31.60    4.40
  -4   0  -7   10.50    3.70
   4   0   7    9.20    3.00
   4   0   7   12.70    4.70
  -4   0  -7    9.00    2.20
   4   0   7   10.20    3.40
  -4   0  -7    8.50    2.70
  -4   0  -7   13.50    6.90
  -5   0  -7  136.59   10.60
  -5   0  -7  136.19   15.00
  -5   0  -7  132.09   10.70
   5   0   7  131.99   12.00
   5   0   7  119.79   12.00
  -5   0  -7  130.19   11.60
   5   0   7  136.19   11.30
  -6   0  -7   19.10    6.80
   6   0   7   33.90    4.90
  -6   0  -7   25.50    3.50
  -6   0  -7   19.90    3.50
  -6   0  -7   21.00    4.20
  -7   0  -7   21.80    4.70
   7   0   7   24.30    4.50
  -7   0  -7   25.80   13.20
  -7   0  -7   26.30    3.70
  -7   0  -7   23.30    3.60
   8   0   7   12.40    3.90
  -8   0  -7   13.30    3.30
  -8   0  -7    9.50    3.20
  -8   0  -7   11.40    4.00
  -9   0  -7  141.09   11.40
  -9   0  -7  119.09   10.40
   9   0   7  130.69   10.90
  -9   0  -7  125.79   10.80
   9   0   7   98.29   14.20
  10   0   7    0.80    3.30
 -10   0  -7   -2.30    2.90
 -10   0  -7    4.50    2.90
 -11   0  -7   30.80    4.70
 -12   0  -7    0.10    1.80
 -14  -1   7   53.79    5.30
 -14   1   7   59.39    5.40
 -13   1   7   43.10    5.30
 -13   1   7   43.30    6.20
 -13   1   7   38.20    5.10
  12  -1  -7   62.79   10.20
 -12  -1   7   40.10    6.50
 -12   1   7   37.80    5.10
  12   1  -7   35.20    5.50
 -12   1   7   44.40    5.70
 -12   1   7   42.00    6.00
 -11  -1   7   12.40    4.60
 -11  -1   7   10.10    3.30
 -11  -1   7    4.20    3.20
  11  -1  -7   11.40    6.30
 -11   1   7   10.70    3.50
 -11   1   7   13.80    3.60
  11   1  -7   14.20    3.30
 -11   1   7    9.40    3.30
  10   1  -7  202.78   16.10
 -10   1   7  198.28   16.60
 -10   1   7  212.48   16.30
 -10   1   7  214.98   16.20
   9  -1  -7    6.20    6.70
  -9  -1   7    2.80    4.20
  -9  -1   7   -5.60    2.90
   9  -1  -7   -2.10    6.90
  -9  -1   7    1.30    3.20
   9  -1  -7    4.20    4.40
   8  -1  -7   21.50    4.80
  -8  -1   7   13.30    3.40
   8  -1  -7   12.50    7.80
  -8  -1   7   14.20    3.40
  -8  -1   7   16.60    4.10
   8  -1  -7   18.10    6.70
   8   1  -7   26.50    4.00
  -8   1   7   24.40    3.80
   7  -1  -7   57.69   10.30
  -7  -1   7   50.69    6.00
   7  -1  -7   56.79    8.10
  -7  -1   7   41.40    6.90
  -7  -1   7   39.40    5.80
   7  -1  -7   53.09    8.40
  -7   1   7   72.59    7.80
  -6  -1   7  120.49   10.40
  -6  -1   7  124.09   10.20
  -6  -1   7   99.79   11.10
   6  -1  -7  115.69   14.70
   6   1  -7  131.59   10.10
   6   1  -7  127.19   10.20
   6   1  -7  129.09   11.00
  -6   1   7  134.09   10.10
  -6   1   7  127.29   11.80
   5  -1  -7  851.11   69.69
  -5  -1   7  856.01   69.49
  -5  -1   7  855.51   69.39
  -5   1   7 1063.49   69.49
   5   1  -7 1064.29   69.39
   5   1  -7 1054.49   69.29
  -5   1   7 1043.90   69.39
  -4  -1   7 1453.15  106.49
  -4  -1   7 1554.54  106.49
  -4   1   7 1471.55  106.49
  -4   1   7 1475.65  106.39
   4   1  -7 1509.25  106.39
  -3   1   7   50.19    5.20
   3   1  -7   61.09    5.70
   3   1  -7   55.39    5.10
  -3   1   7   51.99    6.00
  -2   1   7 2064.09  149.99
   2   1  -7 2157.18  149.99
  -2   1   7 2075.09  150.08
   2   1  -7 2137.69  149.88
   1   1  -7  388.36   27.70
   1   1  -7  383.06   27.80
  -1   1   7  378.66   28.00
   0  -1  -7   62.89    6.20
   0  -1   7   65.59    6.70
   0  -1   7   62.09    8.80
   0   1   7   75.49    6.30
   0   1  -7   70.69    6.10
   0   1  -7   78.69    6.40
   0   1   7   72.79    7.00
  -1  -1  -7 1162.08   92.99
  -1  -1  -7 1215.78   93.49
   1  -1   7 1138.59   93.09
   1  -1   7 1186.78   93.59
   1   1   7 1455.35   93.39
  -1   1  -7 1411.76   92.99
   1   1   7 1432.46   93.19
  -1   1  -7 1438.96   93.09
   2  -1   7 1458.85  102.39
  -2  -1  -7 1383.76  102.19
  -2  -1  -7 1368.26  102.29
   2  -1   7 1350.96  102.49
  -2   1  -7 1470.95  102.19
   2   1   7 1469.15  102.39
   2   1   7 1433.56  102.49
  -2   1  -7 1543.05  102.29
   3  -1   7 1404.46   96.49
  -3  -1  -7 1468.35   96.49
   3  -1   7 1407.76   96.59
  -3  -1  -7 1499.15   96.49
  -3   1  -7 1273.77   96.29
  -3   1  -7 1227.68   96.29
   3   1   7 1325.07   96.59
   3   1   7 1207.78   96.39
   4  -1   7  181.38   14.20
  -4  -1  -7  183.88   12.10
  -4  -1  -7  178.18   16.10
  -4  -1  -7  184.78   13.40
   4   1   7  136.29   13.50
  -4   1  -7  127.69   13.20
   4   1   7  133.09   12.10
  -4   1  -7  139.79   11.80
   4   1   7  147.49   12.30
  -4   1  -7  146.69   12.00
  -5   1  -7  218.48   17.40
  -5   1  -7  224.08   16.60
  -5   1  -7  215.58   20.70
   5   1   7  202.48   17.60
  -5   1  -7  227.78   16.50
   5   1   7  223.08   16.90
   5   1   7  222.38   16.80
  -6  -1  -7   18.20    6.50
  -6  -1  -7   21.70    4.50
  -6  -1  -7   25.40    3.80
   6  -1   7   18.20    4.80
  -6  -1  -7   27.90    4.80
   6   1   7   38.70    5.20
  -6   1  -7   37.20    8.70
   6   1   7   41.60    5.50
  -6   1  -7   31.00    4.60
  -6   1  -7   30.70    5.00
  -6   1  -7   29.50    4.60
   6   1   7   44.00    6.30
  -7  -1  -7   11.10    3.30
  -7  -1  -7   11.40    3.60
  -7  -1  -7    8.70    3.60
  -7  -1  -7    6.90    6.40
   7  -1   7    4.10    3.90
   7   1   7   23.30    4.40
  -7   1  -7   19.80    3.30
  -8  -1  -7  203.38   20.30
  -8  -1  -7  194.68   16.80
  -8  -1  -7  215.98   16.40
   8  -1   7  215.88   17.00
  -8  -1  -7  227.28   17.20
   9  -1   7   40.30    5.20
  -9  -1  -7   28.90    4.90
  -9  -1  -7   35.50    4.60
   9  -1   7   27.80    6.30
  10  -1   7  127.29   14.30
 -10  -1  -7  143.89   12.00
 -10   1  -7  146.19   12.10
  10   1   7  146.69   13.50
 -10   1  -7  149.19   11.50
 -10   1  -7  142.39   12.10
 -11   1  -7   41.00    5.10
  11   1   7   37.60    5.00
 -11   1  -7   33.00    4.20
 -12   1  -7   19.20    3.30
  14  -2  -7    4.40    2.80
 -14  -2   7    1.60    1.90
 -14   2   7   -0.50    3.00
 -14   2   7    1.10    2.10
 -13  -2   7   23.80    3.40
  13  -2  -7   25.40    5.60
 -13   2   7   15.10    4.40
 -13   2   7   25.10    3.70
 -13   2   7   29.50    4.60
 -12  -2   7   16.40    3.50
  12  -2  -7   14.20    5.30
 -12   2   7   19.80    3.80
 -12   2   7   16.10    3.40
  12   2  -7   15.30    3.10
 -12   2   7   16.40    3.50
  11  -2  -7   19.80    5.70
 -11  -2   7   17.70    6.40
  11   2  -7   15.20    3.30
 -11   2   7   19.10    4.10
 -11   2   7   15.60    3.60
 -11   2   7   14.60    3.60
  10  -2  -7   77.39   11.10
 -10  -2   7   75.49    8.80
  10  -2  -7   97.49   11.50
 -10  -2   7   85.49    8.90
  10   2  -7   87.29    8.40
 -10   2   7   90.49    9.10
 -10   2   7   96.49    8.60
 -10   2   7   88.49    8.50
   9  -2  -7   28.20    6.00
  -9  -2   7   27.40    4.80
  -9  -2   7   30.30    4.30
  -9  -2   7   24.90    4.40
   9  -2  -7   35.00    7.00
  -9   2   7   26.90    4.10
  -9   2   7   26.60    4.80
   9   2  -7   28.10    4.30
  -8  -2   7   47.50    6.10
   8  -2  -7   43.90    8.00
  -8  -2   7   53.69    6.70
   8  -2  -7   45.30    7.00
  -8  -2   7   41.70    6.50
   8   2  -7   46.80    6.40
  -8   2   7   40.70    5.60
   8   2  -7   43.90    6.00
  -8   2   7   42.40    5.80
   7  -2  -7   41.90    9.20
  -7  -2   7   43.70    5.90
   7  -2  -7   50.99    8.30
  -7  -2   7   48.50    6.10
  -7  -2   7   42.90    6.70
  -7   2   7   49.00    5.70
   7   2  -7   46.70    5.40
   7   2  -7   58.09    5.50
  -7   2   7   53.59    5.70
   7   2  -7   55.39    6.70
  -7   2   7   38.10    6.00
  -6  -2   7  207.98   17.30
   6  -2  -7  191.18   20.90
  -6  -2   7  223.58   16.70
   6  -2  -7  193.68   18.70
   6   2  -7  231.48   16.30
  -6   2   7  219.18   16.40
   6   2  -7  230.48   17.20
  -6   2   7  224.68   16.60
  -6   2   7  212.48   18.10
   6   2  -7  227.98   16.20
  -5  -2   7  248.48   20.70
  -5  -2   7  264.77   19.80
  -5  -2   7  266.67   19.70
   5  -2  -7  262.37   20.50
   5  -2  -7  248.68   22.40
   5   2  -7  257.77   20.30
   5   2  -7  272.87   19.40
  -5   2   7  261.97   19.50
   5   2  -7  279.57   19.40
   4  -2  -7  108.49   10.20
  -4  -2   7  106.99    9.40
  -4  -2   7   97.49    9.30
  -4   2   7  107.19    8.60
  -4   2   7  102.89    9.10
   4   2  -7  111.19    8.50
   4   2  -7  109.49    8.40
  -3  -2   7  323.77   23.50
  -3  -2   7  331.47   23.80
   3   2  -7  300.97   23.20
  -3   2   7  323.37   23.20
  -3   2   7  311.17   23.50
  -2  -2   7  330.37   23.10
  -2   2   7  317.77   23.10
   2   2  -7  305.27   22.80
   2   2  -7  299.27   22.70
  -2   2   7  308.87   22.80
  -1  -2   7   50.39    6.50
  -1   2   7   48.00    6.00
  -1   2   7   49.90    5.00
   1   2  -7   56.89    5.40
   0  -2   7  335.37   28.20
   0   2  -7  427.16   27.70
   0   2   7  382.86   28.10
   0   2   7  386.26   27.90
  -1   2  -7  422.26   29.20
  -1   2  -7  409.06   29.30
   1   2   7  388.36   29.30
   1   2   7  395.46   29.50
  -2  -2  -7  817.92   65.69
  -2   2  -7  963.30   65.59
   2   2   7  906.01   65.69
  -2   2  -7  940.21   65.49
   2   2   7  956.50   65.79
  -3  -2  -7  970.20   72.39
  -3  -2  -7  949.51   70.89
  -3  -2  -7  977.80   72.29
  -3  -2  -7  975.60   70.79
   3   2   7  969.30   71.69
  -3   2  -7 1008.40   70.69
  -3   2  -7 1023.40   70.59
   3   2   7  998.30   70.79
   3   2   7 1023.90   70.89
  -4  -2  -7  513.65   38.90
  -4  -2  -7  522.85   39.50
   4  -2   7  489.85   39.80
  -4  -2  -7  510.45   40.80
  -4  -2  -7  472.75   39.00
  -4   2  -7  594.24   42.80
  -4   2  -7  569.34   39.60
  -4   2  -7  545.55   38.60
   4   2   7  561.74   38.80
   4   2   7  544.85   38.90
  -4   2  -7  560.14   38.60
   4   2   7  543.65   39.60
   5  -2   7   43.50    6.30
  -5  -2  -7   31.10    4.80
  -5  -2  -7   38.50    6.40
  -5  -2  -7   39.80    6.60
  -5  -2  -7   39.50    4.70
  -5   2  -7   30.10    5.00
  -5   2  -7   24.30    4.20
   5   2   7   21.90    3.70
  -5   2  -7   27.10    4.40
  -5   2  -7   26.90    8.50
   5   2   7   28.70    5.00
   5   2   7   31.40    5.00
  -6  -2  -7    8.10    5.70
  -6  -2  -7    5.60    3.50
   6  -2   7   11.70    4.70
   6   2   7   -1.00    2.80
  -6   2  -7    2.40    2.70
  -6   2  -7    2.20    4.70
   6   2   7    0.60    2.80
  -6   2  -7    2.60    2.40
   6   2   7    0.10    3.70
  -7  -2  -7  226.08   19.30
   7  -2   7  228.18   17.90
  -7  -2  -7  227.78   17.10
  -7  -2  -7  214.68   17.40
  -7   2  -7  209.48   16.40
  -7   2  -7  214.38   17.30
  -7   2  -7  203.38   16.50
   7   2   7  211.98   17.40
   7   2   7  202.88   16.90
   7   2   7  224.98   16.70
  -8  -2  -7   75.49   12.20
   8  -2   7   67.49   11.30
  -8  -2  -7   70.19    8.10
  -8   2  -7   68.39    7.10
  -8   2  -7   72.89    8.10
   8   2   7   64.89    7.90
  -8   2  -7   70.29    7.00
  -9  -2  -7    4.50    3.50
   9  -2   7   11.20    5.20
  -9  -2  -7    4.60    6.70
  -9   2  -7    9.30    2.90
  -9   2  -7    7.30    3.50
  -9   2  -7    8.10    3.00
   9   2   7    5.40    3.30
  10  -2   7   13.60    4.80
 -10   2  -7   12.60    2.80
 -10   2  -7   11.10    3.30
 -10   2  -7   12.20    5.10
  10   2   7   10.90    3.70
  11  -2   7   12.00    5.40
 -11  -2  -7   13.20    2.80
 -11   2  -7   15.30    4.30
 -11   2  -7   15.50    3.20
 -11   2  -7   17.50    2.90
  11   2   7   14.30    2.80
 -12  -2  -7   85.69    6.90
 -12   2  -7   80.19    7.00
 -14  -3   7  103.69    7.20
 -14   3   7   80.19    7.50
 -14   3   7   78.19    7.20
 -13   3   7   58.49    6.40
 -13   3   7   73.19    6.50
  13   3  -7   64.39    5.90
 -13   3   7   72.69    7.60
  12  -3  -7   66.89    9.00
 -12  -3   7   52.89    6.70
 -12   3   7   69.39    6.80
 -12   3   7   66.59    7.20
 -12   3   7   77.19    7.00
  12   3  -7   70.99    6.40
  11  -3  -7  112.99   11.60
 -11  -3   7  109.99    9.70
  11  -3  -7  108.99   11.20
 -11   3   7  106.99    9.50
 -11   3   7  103.29    9.50
 -11   3   7  101.09    9.80
  11   3  -7  102.99    9.20
 -10   3   7   31.30    4.90
  10   3  -7   36.40    5.40
 -10   3   7   27.60    4.20
  -9   3   7  167.28   13.40
   9   3  -7  161.68   13.30
  -9   3   7  168.58   14.20
   9   3  -7  169.98   13.70
  -9   3   7  167.48   13.50
[truncated: 459,786 more chars]
