# Supplementary material for: Cyclopeptide Derivatives from the Sponge-Derived Fungus Acremonium persicinum F10
Source: Mar Drugs. 2021 Sep 24;19(10):537. doi: 10.3390/md19100537 (PMC8537450; doi:10.3390/md19100537)
Supplement: Supplementary file 1 [file marinedrugs-19-00537-s001.zip › Supporting Information/X-ray crystallographic data for compound 5 -1906912 .cif]

####################################################################### 
# 
# This file contains crystal structure data downloaded from the 
# Cambridge Structural Database (CSD) hosted by the Cambridge 
# Crystallographic Data Centre (CCDC).
# 
# Full information about CCDC data access policies and citation 
# guidelines are available at http://www.ccdc.cam.ac.uk/access/V1 
# 
# Audit and citation data items may have been added by the CCDC. 
# Please retain this information to preserve the provenance of 
# this file and to allow appropriate attribution of the data. 
# 
#######################################################################

data_b
_database_code_depnum_ccdc_archive 'CCDC 1906912'
loop_
_audit_author_name
_audit_author_address
'Brian Lee'
;Shanghai Jiao Tong university
China
;
_audit_update_record             
;
2019-04-01 deposited with the CCDC.	2020-05-17 downloaded from the CCDC.
;

_audit_creation_method           SHELXL-2014/7
_shelx_SHELXL_version_number     2014/7
_chemical_name_systematic        ?
_chemical_name_common            ?
_chemical_melting_point          ?
_chemical_formula_moiety         'C39 H58 Al N9 O13 [+ solvent]'
_chemical_formula_sum            'C39 H58 Al N9 O13'
_chemical_formula_weight         887.92

loop_
_atom_type_symbol
_atom_type_description
_atom_type_scat_dispersion_real
_atom_type_scat_dispersion_imag
_atom_type_scat_source
C C 0.0181 0.0091 'International Tables Vol C Tables 4.2.6.8 and 6.1.1.4'
H H 0.0000 0.0000 'International Tables Vol C Tables 4.2.6.8 and 6.1.1.4'
N N 0.0311 0.0180 'International Tables Vol C Tables 4.2.6.8 and 6.1.1.4'
O O 0.0492 0.0322 'International Tables Vol C Tables 4.2.6.8 and 6.1.1.4'
Al Al 0.2130 0.2455 'International Tables Vol C Tables 4.2.6.8 and 6.1.1.4'

_space_group_crystal_system      monoclinic
_space_group_IT_number           4
_space_group_name_H-M_alt        'P 21'
_space_group_name_Hall           'P 2yb'

_shelx_space_group_comment       
;
The symmetry employed for this shelxl refinement is uniquely defined
by the following loop, which should always be used as a source of
symmetry information in preference to the above space-group names.
They are only intended as comments.
;

loop_
_space_group_symop_operation_xyz
'x, y, z'
'-x, y+1/2, -z'

_cell_length_a                   12.207(3)
_cell_length_b                   12.049(4)
_cell_length_c                   16.512(7)
_cell_angle_alpha                90
_cell_angle_beta                 99.92(2)
_cell_angle_gamma                90
_cell_volume                     2392.3(14)
_cell_formula_units_Z            2
_cell_measurement_temperature    173(2)
_cell_measurement_reflns_used    2823
_cell_measurement_theta_min      3.68
_cell_measurement_theta_max      64.98

_exptl_crystal_description       block
_exptl_crystal_colour            colorless
_exptl_crystal_density_meas      ?
_exptl_crystal_density_method    ?
_exptl_crystal_density_diffrn    1.233
_exptl_crystal_F_000             944
_exptl_transmission_factor_min   0.6164
_exptl_transmission_factor_max   0.7526
_exptl_crystal_size_max          0.220
_exptl_crystal_size_mid          0.200
_exptl_crystal_size_min          0.180
_exptl_absorpt_coefficient_mu    0.942
_shelx_estimated_absorpt_T_min   0.819
_shelx_estimated_absorpt_T_max   0.849
_exptl_absorpt_correction_type   ?
_exptl_absorpt_correction_T_min  ?
_exptl_absorpt_correction_T_max  ?
_exptl_absorpt_process_details   ?
_exptl_absorpt_special_details   ?
_diffrn_ambient_temperature      173(2)
_diffrn_radiation_wavelength     1.54178
_diffrn_radiation_type           CuK\a
_diffrn_source                   ?
_diffrn_measurement_device_type  'Bruker APEX-II CCD'
_diffrn_measurement_method       '\f and \w scans'
_diffrn_detector_area_resol_mean ?
_diffrn_reflns_number            17328
_diffrn_reflns_av_unetI/netI     0.1376
_diffrn_reflns_av_R_equivalents  0.1517
_diffrn_reflns_limit_h_min       -14
_diffrn_reflns_limit_h_max       14
_diffrn_reflns_limit_k_min       -14
_diffrn_reflns_limit_k_max       13
_diffrn_reflns_limit_l_min       -19
_diffrn_reflns_limit_l_max       19
_diffrn_reflns_theta_min         2.717
_diffrn_reflns_theta_max         65.466
_diffrn_reflns_theta_full        65.466
_diffrn_measured_fraction_theta_max 0.989
_diffrn_measured_fraction_theta_full 0.989
_diffrn_reflns_Laue_measured_fraction_max 0.989
_diffrn_reflns_Laue_measured_fraction_full 0.989
_diffrn_reflns_point_group_measured_fraction_max 0.972
_diffrn_reflns_point_group_measured_fraction_full 0.972
_reflns_number_total             8009
_reflns_number_gt                5253
_reflns_threshold_expression     'I > 2\s(I)'
_reflns_Friedel_coverage         0.867
_reflns_Friedel_fraction_max     0.954
_reflns_Friedel_fraction_full    0.954

_reflns_special_details          
;
 Reflections were merged by SHELXL according to the crystal
 class for the calculation of statistics and refinement.
 
 Structure factors included contributions from the .fab file.
 
 _reflns_Friedel_fraction is defined as the number of unique
 Friedel pairs measured divided by the number that would be
 possible theoretically, ignoring centric projections and
 systematic absences.
;

_computing_data_collection       ?
_computing_cell_refinement       ?
_computing_data_reduction        ?
_computing_structure_solution    ?
_computing_structure_refinement  'SHELXL-2014/7 (Sheldrick, 2014)'
_computing_molecular_graphics    ?
_computing_publication_material  ?
_refine_special_details          ?
_refine_ls_structure_factor_coef Fsqd
_refine_ls_matrix_type           full
_refine_ls_weighting_scheme      calc
_refine_ls_weighting_details     
'w=1/[\s^2^(Fo^2^)+(0.0796P)^2^] where P=(Fo^2^+2Fc^2^)/3'
_atom_sites_solution_primary     ?
_atom_sites_solution_secondary   ?
_atom_sites_solution_hydrogens   geom
_refine_ls_hydrogen_treatment    constr
_refine_ls_extinction_method     'SHELXL-2014/7 (Sheldrick 2014'
_refine_ls_extinction_coef       0.0035(4)
_refine_ls_extinction_expression Fc^*^=kFc[1+0.001xFc^2^\l^3^/sin(2\q)]^-1/4^
_refine_ls_abs_structure_details 
;
 Flack x determined using 1601 quotients [(I+)-(I-)]/[(I+)+(I-)]
 (Parsons, Flack and Wagner, Acta Cryst. B69 (2013) 249-259).
;
_refine_ls_abs_structure_Flack   0.02(6)
_chemical_absolute_configuration ad
_refine_ls_number_reflns         8009
_refine_ls_number_parameters     566
_refine_ls_number_restraints     1
_refine_ls_R_factor_all          0.1154
_refine_ls_R_factor_gt           0.0681
_refine_ls_wR_factor_ref         0.1746
_refine_ls_wR_factor_gt          0.1523
_refine_ls_goodness_of_fit_ref   0.984
_refine_ls_restrained_S_all      0.984
_refine_ls_shift/su_max          0.001
_refine_ls_shift/su_mean         0.000

loop_
_atom_site_label
_atom_site_type_symbol
_atom_site_fract_x
_atom_site_fract_y
_atom_site_fract_z
_atom_site_U_iso_or_equiv
_atom_site_adp_type
_atom_site_occupancy
_atom_site_site_symmetry_order
_atom_site_calc_flag
_atom_site_refinement_flags_posn
_atom_site_refinement_flags_adp
_atom_site_refinement_flags_occupancy
_atom_site_disorder_assembly
_atom_site_disorder_group
O2 O 0.6031(5) 0.9471(5) 0.9058(4) 0.0341(14) Uani 1 1 d . . . . .
C2 C 0.0635(9) 0.0190(9) 0.5876(6) 0.046(2) Uani 1 1 d . . . . .
H2A H 0.1279 -0.0246 0.5782 0.069 Uiso 1 1 calc R U . . .
H2B H 0.0777 0.0980 0.5796 0.069 Uiso 1 1 calc R U . . .
H2C H -0.0024 -0.0042 0.5487 0.069 Uiso 1 1 calc R U . . .
N2 N 0.3608(6) 0.7665(5) 0.8960(4) 0.0262(15) Uani 1 1 d . . . . .
C3 C 0.0438(7) 0.0002(7) 0.6747(6) 0.033(2) Uani 1 1 d . . . . .
H3 H -0.0192 0.0488 0.6841 0.040 Uiso 1 1 calc R U . . .
N3 N 0.3984(6) 0.9371(5) 0.6615(4) 0.0271(16) Uani 1 1 d . . . . .
O3 O 0.4928(5) 1.0353(5) 0.7639(3) 0.0308(14) Uani 1 1 d . . . . .
C5 C 0.1868(6) 0.1480(7) 0.7339(5) 0.0244(18) Uani 1 1 d . . . . .
H5 H 0.2043 0.1607 0.6777 0.029 Uiso 1 1 calc R U . . .
O5 O 0.3982(5) 0.8574(4) 0.7217(3) 0.0291(13) Uani 1 1 d . . . . .
N5 N 0.2883(6) 0.1672(6) 0.7949(4) 0.0296(16) Uani 1 1 d . . . . .
H5A H 0.3131 0.1157 0.8314 0.036 Uiso 1 1 calc R U . . .
O4 O 0.3755(5) 0.9471(4) 0.8751(4) 0.0315(14) Uani 1 1 d . . . . .
C4 C 0.1465(7) 0.0299(7) 0.7393(6) 0.033(2) Uani 1 1 d . . . . .
H4A H 0.1282 0.0178 0.7948 0.040 Uiso 1 1 calc R U . . .
H4B H 0.2078 -0.0213 0.7328 0.040 Uiso 1 1 calc R U . . .
N4 N 0.5539(6) 0.5526(6) 0.7257(4) 0.0288(16) Uani 1 1 d . . . . .
H4 H 0.4997 0.5789 0.7490 0.035 Uiso 1 1 calc R U . . .
C6 C 0.0970(7) 0.2310(6) 0.7488(5) 0.0243(18) Uani 1 1 d . . . . .
N6 N 0.0495(6) 0.2860(5) 0.6818(4) 0.0253(15) Uani 1 1 d . . . . .
H6 H 0.0698 0.2691 0.6347 0.030 Uiso 1 1 calc R U . . .
O6 O 0.4584(5) 0.7590(5) 0.8664(3) 0.0296(13) Uani 1 1 d . . . . .
O7 O 0.0699(5) 0.2426(5) 0.8175(4) 0.0382(16) Uani 1 1 d . . . . .
C7 C 0.3417(7) 0.2626(7) 0.7942(5) 0.0267(18) Uani 1 1 d . . . . .
N7 N 0.1263(6) 0.4927(5) 0.6853(4) 0.0258(15) Uani 1 1 d . . . . .
H7 H 0.1651 0.4319 0.6988 0.031 Uiso 1 1 calc R U . . .
N9 N 0.5074(6) 0.3713(6) 0.8099(4) 0.0308(17) Uani 1 1 d . . . . .
H9 H 0.4639 0.4113 0.7729 0.037 Uiso 1 1 calc R U . . .
O9 O 0.4058(6) 0.2269(5) 0.9784(4) 0.0432(17) Uani 1 1 d . . . . .
H9A H 0.3379 0.2152 0.9616 0.065 Uiso 1 1 calc R U . . .
C9 C 0.6123(7) 0.3986(8) 0.8248(5) 0.0309(19) Uani 1 1 d . . . . .
N8 N 0.3635(5) 0.6540(6) 0.6447(4) 0.0269(15) Uani 1 1 d . . . . .
H8A H 0.3576 0.7140 0.6741 0.032 Uiso 1 1 calc R U . . .
O8 O 0.3002(5) 0.3410(5) 0.7492(4) 0.0338(14) Uani 1 1 d . . . . .
C8 C 0.4542(7) 0.2804(7) 0.8484(5) 0.030(2) Uani 1 1 d . . . . .
H8 H 0.5000 0.2113 0.8503 0.036 Uiso 1 1 calc R U . . .
C10 C 0.6475(7) 0.5002(7) 0.7777(5) 0.0264(18) Uani 1 1 d . . . . .
H10 H 0.6977 0.4717 0.7405 0.032 Uiso 1 1 calc R U . . .
O10 O 0.6847(5) 0.3476(5) 0.8721(4) 0.0392(15) Uani 1 1 d . . . . .
C11 C 0.5457(7) 0.5632(6) 0.6439(5) 0.0253(18) Uani 1 1 d . . . . .
O11 O 0.6087(5) 0.5147(5) 0.6049(3) 0.0325(14) Uani 1 1 d . . . . .
C12 C 0.4573(6) 0.6427(7) 0.6015(5) 0.0246(17) Uani 1 1 d . . . . .
H12 H 0.4282 0.6122 0.5456 0.029 Uiso 1 1 calc R U . . .
O12 O 0.2969(5) 0.4878(5) 0.6025(4) 0.0346(14) Uani 1 1 d . . . . .
C13 C 0.2865(7) 0.5746(7) 0.6404(5) 0.0261(18) Uani 1 1 d . . . . .
O13 O -0.0443(5) 0.5669(5) 0.6505(4) 0.0391(16) Uani 1 1 d . . . . .
C14 C 0.1861(7) 0.5987(7) 0.6796(5) 0.0260(18) Uani 1 1 d . . . . .
H14 H 0.1357 0.6478 0.6410 0.031 Uiso 1 1 calc R U . . .
C15 C 0.0155(7) 0.4868(7) 0.6706(5) 0.0268(19) Uani 1 1 d . . . . .
C16 C -0.0330(6) 0.3716(6) 0.6820(5) 0.0248(18) Uani 1 1 d . . . . .
H16 H -0.0553 0.3706 0.7375 0.030 Uiso 1 1 calc R U . . .
C17 C -0.1377(7) 0.3471(7) 0.6188(5) 0.031(2) Uani 1 1 d . . . . .
H17A H -0.1932 0.4065 0.6212 0.037 Uiso 1 1 calc R U . . .
H17B H -0.1185 0.3474 0.5630 0.037 Uiso 1 1 calc R U . . .
C19 C -0.2016(7) 0.1527(8) 0.5762(5) 0.033(2) Uani 1 1 d . . . . .
H19 H -0.1820 0.1650 0.5237 0.039 Uiso 1 1 calc R U . . .
C18 C -0.1880(7) 0.2370(7) 0.6342(5) 0.0288(19) Uani 1 1 d . . . . .
C1 C 0.0109(9) -0.1212(8) 0.6872(8) 0.053(3) Uani 1 1 d . . . . .
H1A H -0.0553 -0.1401 0.6470 0.079 Uiso 1 1 calc R U . . .
H1B H -0.0052 -0.1305 0.7429 0.079 Uiso 1 1 calc R U . . .
H1C H 0.0723 -0.1703 0.6795 0.079 Uiso 1 1 calc R U . . .
N1 N 0.7076(6) 0.8372(6) 0.8421(4) 0.0306(17) Uani 1 1 d . . . . .
O1 O 0.6127(5) 0.8270(5) 0.7837(3) 0.0317(14) Uani 1 1 d . . . . .
Al1 Al 0.4928(2) 0.89638(19) 0.82049(15) 0.0276(6) Uani 1 1 d . . . . .
C20 C -0.2439(8) 0.0497(7) 0.5945(6) 0.039(2) Uani 1 1 d . . . . .
H20 H -0.2524 -0.0075 0.5543 0.047 Uiso 1 1 calc R U . . .
C21 C -0.2731(7) 0.0303(8) 0.6696(6) 0.039(2) Uani 1 1 d . . . . .
H21 H -0.3008 -0.0403 0.6819 0.046 Uiso 1 1 calc R U . . .
C22 C -0.2621(8) 0.1144(8) 0.7277(6) 0.038(2) Uani 1 1 d . . . . .
H22 H -0.2839 0.1024 0.7795 0.046 Uiso 1 1 calc R U . . .
C23 C -0.2197(8) 0.2146(8) 0.7101(6) 0.035(2) Uani 1 1 d . . . . .
H23 H -0.2113 0.2712 0.7507 0.042 Uiso 1 1 calc R U . . .
C24 C 0.4413(8) 0.3147(7) 0.9345(5) 0.034(2) Uani 1 1 d . . . . .
H24A H 0.5136 0.3425 0.9641 0.041 Uiso 1 1 calc R U . . .
H24B H 0.3868 0.3761 0.9312 0.041 Uiso 1 1 calc R U . . .
C25 C 0.7140(7) 0.5853(7) 0.8343(5) 0.030(2) Uani 1 1 d . . . . .
H25A H 0.7697 0.5470 0.8755 0.036 Uiso 1 1 calc R U . . .
H25B H 0.6635 0.6274 0.8640 0.036 Uiso 1 1 calc R U . . .
C26 C 0.7726(7) 0.6653(7) 0.7838(5) 0.034(2) Uani 1 1 d . . . . .
H26A H 0.8411 0.6292 0.7722 0.041 Uiso 1 1 calc R U . . .
H26B H 0.7235 0.6787 0.7305 0.041 Uiso 1 1 calc R U . . .
C27 C 0.8042(7) 0.7778(7) 0.8249(6) 0.032(2) Uani 1 1 d . . . . .
H27A H 0.8567 0.7657 0.8770 0.038 Uiso 1 1 calc R U . . .
H27B H 0.8424 0.8234 0.7884 0.038 Uiso 1 1 calc R U . . .
C28 C 0.6978(7) 0.9049(7) 0.9036(5) 0.0301(19) Uani 1 1 d . . . . .
C29 C 0.7989(8) 0.9353(9) 0.9666(6) 0.044(2) Uani 1 1 d . . . . .
H29A H 0.8191 1.0128 0.9588 0.066 Uiso 1 1 calc R U . . .
H29B H 0.8612 0.8870 0.9598 0.066 Uiso 1 1 calc R U . . .
H29C H 0.7817 0.9258 1.0221 0.066 Uiso 1 1 calc R U . . .
C30 C 0.4495(7) 1.0312(7) 0.6878(5) 0.0283(19) Uani 1 1 d . . . . .
C31 C 0.4537(8) 1.1263(8) 0.6323(5) 0.035(2) Uani 1 1 d . . . . .
H31A H 0.4474 1.0996 0.5757 0.052 Uiso 1 1 calc R U . . .
H31B H 0.5244 1.1655 0.6482 0.052 Uiso 1 1 calc R U . . .
H31C H 0.3920 1.1769 0.6363 0.052 Uiso 1 1 calc R U . . .
C32 C 0.3571(7) 0.9018(7) 0.5785(5) 0.0305(19) Uani 1 1 d . . . . .
H32A H 0.3295 0.9674 0.5451 0.037 Uiso 1 1 calc R U . . .
H32B H 0.2935 0.8510 0.5789 0.037 Uiso 1 1 calc R U . . .
C33 C 0.4456(8) 0.8422(8) 0.5375(5) 0.036(2) Uani 1 1 d . . . . .
H33A H 0.4078 0.8076 0.4858 0.043 Uiso 1 1 calc R U . . .
H33B H 0.4977 0.8987 0.5227 0.043 Uiso 1 1 calc R U . . .
C34 C 0.5136(7) 0.7524(6) 0.5903(5) 0.0263(18) Uani 1 1 d . . . . .
H34A H 0.5804 0.7365 0.5657 0.032 Uiso 1 1 calc R U . . .
H34B H 0.5397 0.7842 0.6455 0.032 Uiso 1 1 calc R U . . .
C35 C 0.2078(7) 0.6568(7) 0.7629(5) 0.0271(18) Uani 1 1 d . . . . .
H35A H 0.2424 0.7298 0.7562 0.033 Uiso 1 1 calc R U . . .
H35B H 0.1355 0.6708 0.7805 0.033 Uiso 1 1 calc R U . . .
C36 C 0.2810(8) 0.5944(6) 0.8301(5) 0.028(2) Uani 1 1 d . . . . .
H36A H 0.3514 0.5750 0.8113 0.034 Uiso 1 1 calc R U . . .
H36B H 0.2437 0.5244 0.8409 0.034 Uiso 1 1 calc R U . . .
C37 C 0.3080(8) 0.6616(7) 0.9110(5) 0.033(2) Uani 1 1 d . . . . .
H37A H 0.2387 0.6763 0.9326 0.039 Uiso 1 1 calc R U . . .
H37B H 0.3584 0.6181 0.9526 0.039 Uiso 1 1 calc R U . . .
C38 C 0.3200(7) 0.8668(7) 0.8999(5) 0.0266(19) Uani 1 1 d . . . . .
C39 C 0.2153(8) 0.8868(8) 0.9324(5) 0.038(2) Uani 1 1 d . . . . .
H39A H 0.1519 0.8599 0.8926 0.057 Uiso 1 1 calc R U . . .
H39B H 0.2068 0.9664 0.9414 0.057 Uiso 1 1 calc R U . . .
H39C H 0.2183 0.8470 0.9845 0.057 Uiso 1 1 calc R U . . .

loop_
_atom_site_aniso_label
_atom_site_aniso_U_11
_atom_site_aniso_U_22
_atom_site_aniso_U_33
_atom_site_aniso_U_23
_atom_site_aniso_U_13
_atom_site_aniso_U_12
O2 0.038(4) 0.033(3) 0.030(3) -0.004(3) 0.004(3) -0.003(3)
C2 0.043(6) 0.049(6) 0.042(6) -0.015(5) -0.001(5) 0.001(5)
N2 0.026(4) 0.024(4) 0.027(4) 0.002(3) 0.002(3) 0.000(3)
C3 0.031(5) 0.027(5) 0.041(5) -0.001(4) 0.001(4) 0.000(4)
N3 0.035(4) 0.024(4) 0.020(4) 0.005(3) 0.000(3) 0.001(3)
O3 0.032(3) 0.031(3) 0.028(3) 0.000(2) -0.001(3) 0.000(3)
C5 0.023(4) 0.025(4) 0.024(4) 0.005(3) 0.000(3) 0.007(4)
O5 0.035(3) 0.022(3) 0.029(3) 0.007(2) 0.004(3) 0.001(3)
N5 0.029(4) 0.025(4) 0.031(4) 0.003(3) -0.002(3) 0.004(3)
O4 0.043(4) 0.024(3) 0.028(3) 0.002(2) 0.007(3) 0.006(3)
C4 0.029(5) 0.026(4) 0.043(5) 0.001(4) 0.000(4) 0.007(4)
N4 0.025(4) 0.036(4) 0.027(4) 0.002(3) 0.008(3) 0.005(3)
C6 0.030(5) 0.025(4) 0.018(4) -0.003(3) 0.005(3) 0.004(4)
N6 0.023(4) 0.026(4) 0.028(4) -0.003(3) 0.007(3) -0.001(3)
O6 0.034(3) 0.026(3) 0.027(3) 0.000(2) 0.002(3) 0.007(3)
O7 0.045(4) 0.046(4) 0.025(3) 0.005(3) 0.009(3) 0.012(3)
C7 0.026(4) 0.026(4) 0.027(4) 0.000(4) 0.001(3) 0.002(4)
N7 0.026(4) 0.020(3) 0.030(4) 0.001(3) 0.002(3) 0.003(3)
N9 0.030(4) 0.030(4) 0.030(4) 0.004(3) -0.002(3) 0.008(3)
O9 0.050(4) 0.041(4) 0.036(4) 0.004(3) -0.002(3) -0.010(3)
C9 0.029(5) 0.036(5) 0.026(5) -0.007(4) 0.001(4) 0.004(4)
N8 0.027(4) 0.027(4) 0.025(4) 0.001(3) 0.001(3) 0.003(3)
O8 0.035(3) 0.025(3) 0.038(3) 0.009(3) -0.005(3) 0.001(3)
C8 0.033(5) 0.027(4) 0.030(5) -0.003(4) 0.002(4) 0.001(4)
C10 0.022(4) 0.033(5) 0.022(4) 0.000(3) -0.002(3) 0.006(4)
O10 0.032(3) 0.041(4) 0.039(4) 0.007(3) -0.007(3) 0.007(3)
C11 0.029(4) 0.019(4) 0.027(5) -0.003(3) 0.004(4) -0.005(4)
O11 0.035(3) 0.034(3) 0.030(3) -0.008(3) 0.007(3) 0.007(3)
C12 0.025(4) 0.031(4) 0.019(4) 0.000(3) 0.008(3) 0.000(4)
O12 0.042(4) 0.029(3) 0.034(3) -0.003(3) 0.011(3) -0.001(3)
C13 0.025(4) 0.023(4) 0.028(5) -0.002(3) -0.001(4) 0.002(4)
O13 0.033(3) 0.024(3) 0.057(4) 0.008(3) 0.001(3) 0.002(3)
C14 0.015(4) 0.030(5) 0.032(5) -0.001(3) 0.003(3) -0.006(3)
C15 0.026(4) 0.031(5) 0.023(4) 0.004(4) 0.002(3) -0.002(4)
C16 0.020(4) 0.024(4) 0.029(4) 0.002(3) 0.000(3) 0.004(3)
C17 0.028(4) 0.031(5) 0.031(5) 0.007(4) -0.001(4) -0.009(4)
C19 0.029(5) 0.039(5) 0.030(5) 0.002(4) 0.005(4) 0.005(4)
C18 0.022(4) 0.023(4) 0.040(5) 0.006(4) 0.001(4) 0.001(3)
C1 0.040(6) 0.036(6) 0.079(8) 0.010(5) -0.001(5) -0.009(5)
N1 0.035(4) 0.027(4) 0.028(4) -0.003(3) -0.003(3) -0.001(3)
O1 0.033(3) 0.031(3) 0.029(3) -0.004(2) -0.001(3) 0.004(3)
Al1 0.0330(13) 0.0239(12) 0.0250(13) -0.0015(10) 0.0024(10) 0.0009(11)
C20 0.036(5) 0.030(5) 0.046(6) -0.001(4) -0.006(4) -0.001(4)
C21 0.033(5) 0.037(5) 0.043(6) 0.007(4) -0.003(4) -0.007(4)
C22 0.038(5) 0.045(6) 0.033(5) 0.001(4) 0.010(4) -0.004(5)
C23 0.037(5) 0.038(5) 0.034(5) -0.005(4) 0.017(4) -0.006(4)
C24 0.043(5) 0.026(4) 0.031(5) -0.003(4) -0.003(4) -0.002(4)
C25 0.033(5) 0.028(5) 0.029(5) 0.001(3) 0.002(4) 0.001(4)
C26 0.025(4) 0.040(5) 0.036(5) -0.007(4) 0.003(4) 0.004(4)
C27 0.027(5) 0.029(5) 0.038(5) 0.000(4) 0.003(4) -0.002(4)
C28 0.033(5) 0.028(4) 0.030(5) 0.002(4) 0.007(4) -0.003(4)
C29 0.038(5) 0.052(6) 0.041(6) -0.016(5) -0.001(4) -0.004(5)
C30 0.025(4) 0.029(5) 0.031(5) -0.003(4) 0.007(4) 0.002(4)
C31 0.041(5) 0.035(5) 0.028(5) 0.003(4) 0.006(4) 0.005(4)
C32 0.035(5) 0.028(4) 0.026(4) 0.009(4) -0.002(4) 0.008(4)
C33 0.042(5) 0.042(5) 0.025(5) 0.003(4) 0.010(4) 0.007(5)
C34 0.032(5) 0.021(4) 0.026(4) 0.007(3) 0.006(4) 0.004(4)
C35 0.026(4) 0.024(4) 0.030(4) -0.002(4) 0.003(3) 0.002(4)
C36 0.043(5) 0.021(4) 0.022(4) 0.003(3) 0.009(4) -0.002(4)
C37 0.048(6) 0.026(5) 0.024(4) -0.001(4) 0.005(4) 0.001(4)
C38 0.032(4) 0.032(5) 0.014(4) 0.003(3) -0.003(3) 0.009(4)
C39 0.044(5) 0.046(5) 0.029(5) 0.004(4) 0.016(4) 0.007(5)

_geom_special_details            
;
 All esds (except the esd in the dihedral angle between two l.s. planes)
 are estimated using the full covariance matrix.  The cell esds are taken
 into account individually in the estimation of esds in distances, angles
 and torsion angles; correlations between esds in cell parameters are only
 used when they are defined by crystal symmetry.  An approximate (isotropic)
 treatment of cell esds is used for estimating esds involving l.s. planes.
;

loop_
_geom_bond_atom_site_label_1
_geom_bond_atom_site_label_2
_geom_bond_distance
_geom_bond_site_symmetry_2
_geom_bond_publ_flag
O2 C28 1.269(10) . ?
O2 Al1 1.875(6) . ?
C2 C3 1.515(14) . ?
C2 H2A 0.9800 . ?
C2 H2B 0.9800 . ?
C2 H2C 0.9800 . ?
N2 C38 1.314(10) . ?
N2 O6 1.365(9) . ?
N2 C37 1.459(11) . ?
C3 C1 1.540(12) . ?
C3 C4 1.542(11) . ?
C3 H3 1.0000 . ?
N3 C30 1.330(11) . ?
N3 O5 1.382(8) . ?
N3 C32 1.441(10) . ?
O3 C30 1.278(10) . ?
O3 Al1 1.917(6) . ?
C5 N5 1.475(10) . ?
C5 C4 1.513(12) . ?
C5 C6 1.534(11) . ?
C5 H5 1.0000 . ?
O5 Al1 1.889(6) . ?
N5 C7 1.323(11) . ?
N5 H5A 0.8800 . ?
O4 C38 1.287(10) . ?
O4 Al1 1.918(7) . ?
C4 H4A 0.9900 . ?
C4 H4B 0.9900 . ?
N4 C11 1.343(10) . ?
N4 C10 1.450(10) . ?
N4 H4 0.8800 . ?
C6 O7 1.243(10) . ?
C6 N6 1.333(10) . ?
N6 C16 1.443(10) . ?
N6 H6 0.8800 . ?
O6 Al1 1.898(6) . ?
C7 O8 1.253(10) . ?
C7 C8 1.520(11) . ?
N7 C15 1.335(10) . ?
N7 C14 1.482(10) . ?
N7 H7 0.8800 . ?
N9 C9 1.303(11) . ?
N9 C8 1.473(11) . ?
N9 H9 0.8800 . ?
O9 C24 1.393(11) . ?
O9 H9A 0.8400 . ?
C9 O10 1.237(10) . ?
C9 C10 1.549(12) . ?
N8 C13 1.335(11) . ?
N8 C12 1.455(10) . ?
N8 H8A 0.8800 . ?
C8 C24 1.514(12) . ?
C8 H8 1.0000 . ?
C10 C25 1.525(12) . ?
C10 H10 1.0000 . ?
C11 O11 1.232(10) . ?
C11 C12 1.521(11) . ?
C12 C34 1.515(11) . ?
C12 H12 1.0000 . ?
O12 C13 1.236(10) . ?
C13 C14 1.510(12) . ?
O13 C15 1.221(10) . ?
C14 C35 1.525(11) . ?
C14 H14 1.0000 . ?
C15 C16 1.533(11) . ?
C16 C17 1.533(10) . ?
C16 H16 1.0000 . ?
C17 C18 1.502(11) . ?
C17 H17A 0.9900 . ?
C17 H17B 0.9900 . ?
C19 C18 1.386(12) . ?
C19 C20 1.397(13) . ?
C19 H19 0.9500 . ?
C18 C23 1.399(13) . ?
C1 H1A 0.9800 . ?
C1 H1B 0.9800 . ?
C1 H1C 0.9800 . ?
N1 C28 1.325(11) . ?
N1 O1 1.379(8) . ?
N1 C27 1.448(11) . ?
O1 Al1 1.875(7) . ?
C20 C21 1.369(14) . ?
C20 H20 0.9500 . ?
C21 C22 1.385(13) . ?
C21 H21 0.9500 . ?
C22 C23 1.365(13) . ?
C22 H22 0.9500 . ?
C23 H23 0.9500 . ?
C24 H24A 0.9900 . ?
C24 H24B 0.9900 . ?
C25 C26 1.531(13) . ?
C25 H25A 0.9900 . ?
C25 H25B 0.9900 . ?
C26 C27 1.534(12) . ?
C26 H26A 0.9900 . ?
C26 H26B 0.9900 . ?
C27 H27A 0.9900 . ?
C27 H27B 0.9900 . ?
C28 C29 1.516(12) . ?
C29 H29A 0.9800 . ?
C29 H29B 0.9800 . ?
C29 H29C 0.9800 . ?
C30 C31 1.473(12) . ?
C31 H31A 0.9800 . ?
C31 H31B 0.9800 . ?
C31 H31C 0.9800 . ?
C32 C33 1.546(12) . ?
C32 H32A 0.9900 . ?
C32 H32B 0.9900 . ?
C33 C34 1.540(12) . ?
C33 H33A 0.9900 . ?
C33 H33B 0.9900 . ?
C34 H34A 0.9900 . ?
C34 H34B 0.9900 . ?
C35 C36 1.500(11) . ?
C35 H35A 0.9900 . ?
C35 H35B 0.9900 . ?
C36 C37 1.549(11) . ?
C36 H36A 0.9900 . ?
C36 H36B 0.9900 . ?
C37 H37A 0.9900 . ?
C37 H37B 0.9900 . ?
C38 C39 1.488(12) . ?
C39 H39A 0.9800 . ?
C39 H39B 0.9800 . ?
C39 H39C 0.9800 . ?

loop_
_geom_angle_atom_site_label_1
_geom_angle_atom_site_label_2
_geom_angle_atom_site_label_3
_geom_angle
_geom_angle_site_symmetry_1
_geom_angle_site_symmetry_3
_geom_angle_publ_flag
C28 O2 Al1 112.9(5) . . ?
C3 C2 H2A 109.5 . . ?
C3 C2 H2B 109.5 . . ?
H2A C2 H2B 109.5 . . ?
C3 C2 H2C 109.5 . . ?
H2A C2 H2C 109.5 . . ?
H2B C2 H2C 109.5 . . ?
C38 N2 O6 116.1(7) . . ?
C38 N2 C37 127.3(8) . . ?
O6 N2 C37 116.2(6) . . ?
C2 C3 C1 110.9(8) . . ?
C2 C3 C4 112.3(8) . . ?
C1 C3 C4 109.1(7) . . ?
C2 C3 H3 108.1 . . ?
C1 C3 H3 108.1 . . ?
C4 C3 H3 108.1 . . ?
C30 N3 O5 114.7(6) . . ?
C30 N3 C32 129.0(7) . . ?
O5 N3 C32 115.7(6) . . ?
C30 O3 Al1 114.3(5) . . ?
N5 C5 C4 110.5(6) . . ?
N5 C5 C6 109.2(6) . . ?
C4 C5 C6 110.8(7) . . ?
N5 C5 H5 108.8 . . ?
C4 C5 H5 108.8 . . ?
C6 C5 H5 108.8 . . ?
N3 O5 Al1 111.8(4) . . ?
C7 N5 C5 119.1(7) . . ?
C7 N5 H5A 120.4 . . ?
C5 N5 H5A 120.4 . . ?
C38 O4 Al1 112.8(5) . . ?
C5 C4 C3 114.3(7) . . ?
C5 C4 H4A 108.7 . . ?
C3 C4 H4A 108.7 . . ?
C5 C4 H4B 108.7 . . ?
C3 C4 H4B 108.7 . . ?
H4A C4 H4B 107.6 . . ?
C11 N4 C10 123.5(7) . . ?
C11 N4 H4 118.3 . . ?
C10 N4 H4 118.3 . . ?
O7 C6 N6 123.8(8) . . ?
O7 C6 C5 122.0(7) . . ?
N6 C6 C5 114.3(7) . . ?
C6 N6 C16 123.8(7) . . ?
C6 N6 H6 118.1 . . ?
C16 N6 H6 118.1 . . ?
N2 O6 Al1 110.6(4) . . ?
O8 C7 N5 120.7(7) . . ?
O8 C7 C8 118.4(7) . . ?
N5 C7 C8 120.9(7) . . ?
C15 N7 C14 122.0(7) . . ?
C15 N7 H7 119.0 . . ?
C14 N7 H7 119.0 . . ?
C9 N9 C8 126.7(7) . . ?
C9 N9 H9 116.6 . . ?
C8 N9 H9 116.6 . . ?
C24 O9 H9A 109.5 . . ?
O10 C9 N9 124.4(9) . . ?
O10 C9 C10 118.7(7) . . ?
N9 C9 C10 116.9(7) . . ?
C13 N8 C12 120.8(7) . . ?
C13 N8 H8A 119.6 . . ?
C12 N8 H8A 119.6 . . ?
N9 C8 C24 109.1(7) . . ?
N9 C8 C7 105.7(7) . . ?
C24 C8 C7 111.2(8) . . ?
N9 C8 H8 110.2 . . ?
C24 C8 H8 110.2 . . ?
C7 C8 H8 110.2 . . ?
N4 C10 C25 110.6(7) . . ?
N4 C10 C9 112.5(7) . . ?
C25 C10 C9 112.9(7) . . ?
N4 C10 H10 106.8 . . ?
C25 C10 H10 106.8 . . ?
C9 C10 H10 106.8 . . ?
O11 C11 N4 122.3(8) . . ?
O11 C11 C12 121.1(7) . . ?
N4 C11 C12 116.5(7) . . ?
N8 C12 C34 113.0(7) . . ?
N8 C12 C11 112.9(6) . . ?
C34 C12 C11 107.7(6) . . ?
N8 C12 H12 107.7 . . ?
C34 C12 H12 107.7 . . ?
C11 C12 H12 107.7 . . ?
O12 C13 N8 120.0(8) . . ?
O12 C13 C14 122.8(7) . . ?
N8 C13 C14 117.1(7) . . ?
N7 C14 C13 107.8(7) . . ?
N7 C14 C35 110.5(7) . . ?
C13 C14 C35 116.6(7) . . ?
N7 C14 H14 107.2 . . ?
C13 C14 H14 107.2 . . ?
C35 C14 H14 107.2 . . ?
O13 C15 N7 123.1(8) . . ?
O13 C15 C16 121.6(7) . . ?
N7 C15 C16 115.3(7) . . ?
N6 C16 C15 111.2(7) . . ?
N6 C16 C17 111.2(7) . . ?
C15 C16 C17 112.6(6) . . ?
N6 C16 H16 107.2 . . ?
C15 C16 H16 107.2 . . ?
C17 C16 H16 107.2 . . ?
C18 C17 C16 111.8(7) . . ?
C18 C17 H17A 109.3 . . ?
C16 C17 H17A 109.3 . . ?
C18 C17 H17B 109.3 . . ?
C16 C17 H17B 109.3 . . ?
H17A C17 H17B 107.9 . . ?
C18 C19 C20 120.4(9) . . ?
C18 C19 H19 119.8 . . ?
C20 C19 H19 119.8 . . ?
C19 C18 C23 117.4(8) . . ?
C19 C18 C17 122.3(8) . . ?
C23 C18 C17 120.3(8) . . ?
C3 C1 H1A 109.5 . . ?
C3 C1 H1B 109.5 . . ?
H1A C1 H1B 109.5 . . ?
C3 C1 H1C 109.5 . . ?
H1A C1 H1C 109.5 . . ?
H1B C1 H1C 109.5 . . ?
C28 N1 O1 114.5(7) . . ?
C28 N1 C27 129.7(7) . . ?
O1 N1 C27 115.7(6) . . ?
N1 O1 Al1 110.1(5) . . ?
O1 Al1 O2 83.6(3) . . ?
O1 Al1 O5 90.2(3) . . ?
O2 Al1 O5 169.4(3) . . ?
O1 Al1 O6 88.8(3) . . ?
O2 Al1 O6 99.4(3) . . ?
O5 Al1 O6 89.1(3) . . ?
O1 Al1 O3 99.5(3) . . ?
O2 Al1 O3 91.2(3) . . ?
O5 Al1 O3 81.2(2) . . ?
O6 Al1 O3 167.2(3) . . ?
O1 Al1 O4 169.0(3) . . ?
O2 Al1 O4 92.3(3) . . ?
O5 Al1 O4 95.2(3) . . ?
O6 Al1 O4 81.7(3) . . ?
O3 Al1 O4 90.8(3) . . ?
C21 C20 C19 120.8(9) . . ?
C21 C20 H20 119.6 . . ?
C19 C20 H20 119.6 . . ?
C20 C21 C22 119.5(9) . . ?
C20 C21 H21 120.2 . . ?
C22 C21 H21 120.2 . . ?
C23 C22 C21 119.6(9) . . ?
C23 C22 H22 120.2 . . ?
C21 C22 H22 120.2 . . ?
C22 C23 C18 122.3(9) . . ?
C22 C23 H23 118.8 . . ?
C18 C23 H23 118.8 . . ?
O9 C24 C8 111.9(7) . . ?
O9 C24 H24A 109.2 . . ?
C8 C24 H24A 109.2 . . ?
O9 C24 H24B 109.2 . . ?
C8 C24 H24B 109.2 . . ?
H24A C24 H24B 107.9 . . ?
C10 C25 C26 109.9(7) . . ?
C10 C25 H25A 109.7 . . ?
C26 C25 H25A 109.7 . . ?
C10 C25 H25B 109.7 . . ?
C26 C25 H25B 109.7 . . ?
H25A C25 H25B 108.2 . . ?
C27 C26 C25 114.9(8) . . ?
C27 C26 H26A 108.5 . . ?
C25 C26 H26A 108.5 . . ?
C27 C26 H26B 108.5 . . ?
C25 C26 H26B 108.5 . . ?
H26A C26 H26B 107.5 . . ?
N1 C27 C26 111.8(7) . . ?
N1 C27 H27A 109.3 . . ?
C26 C27 H27A 109.3 . . ?
N1 C27 H27B 109.3 . . ?
C26 C27 H27B 109.3 . . ?
H27A C27 H27B 107.9 . . ?
O2 C28 N1 118.1(8) . . ?
O2 C28 C29 121.5(8) . . ?
N1 C28 C29 120.3(8) . . ?
C28 C29 H29A 109.5 . . ?
C28 C29 H29B 109.5 . . ?
H29A C29 H29B 109.5 . . ?
C28 C29 H29C 109.5 . . ?
H29A C29 H29C 109.5 . . ?
H29B C29 H29C 109.5 . . ?
O3 C30 N3 116.4(7) . . ?
O3 C30 C31 121.9(8) . . ?
N3 C30 C31 121.7(7) . . ?
C30 C31 H31A 109.5 . . ?
C30 C31 H31B 109.5 . . ?
H31A C31 H31B 109.5 . . ?
C30 C31 H31C 109.5 . . ?
H31A C31 H31C 109.5 . . ?
H31B C31 H31C 109.5 . . ?
N3 C32 C33 113.4(7) . . ?
N3 C32 H32A 108.9 . . ?
C33 C32 H32A 108.9 . . ?
N3 C32 H32B 108.9 . . ?
C33 C32 H32B 108.9 . . ?
H32A C32 H32B 107.7 . . ?
C34 C33 C32 115.3(7) . . ?
C34 C33 H33A 108.4 . . ?
C32 C33 H33A 108.4 . . ?
C34 C33 H33B 108.4 . . ?
C32 C33 H33B 108.4 . . ?
H33A C33 H33B 107.5 . . ?
C12 C34 C33 118.1(7) . . ?
C12 C34 H34A 107.8 . . ?
C33 C34 H34A 107.8 . . ?
C12 C34 H34B 107.8 . . ?
C33 C34 H34B 107.8 . . ?
H34A C34 H34B 107.1 . . ?
C36 C35 C14 115.1(7) . . ?
C36 C35 H35A 108.5 . . ?
C14 C35 H35A 108.5 . . ?
C36 C35 H35B 108.5 . . ?
C14 C35 H35B 108.5 . . ?
H35A C35 H35B 107.5 . . ?
C35 C36 C37 112.7(7) . . ?
C35 C36 H36A 109.0 . . ?
C37 C36 H36A 109.0 . . ?
C35 C36 H36B 109.0 . . ?
C37 C36 H36B 109.0 . . ?
H36A C36 H36B 107.8 . . ?
N2 C37 C36 109.9(7) . . ?
N2 C37 H37A 109.7 . . ?
C36 C37 H37A 109.7 . . ?
N2 C37 H37B 109.7 . . ?
C36 C37 H37B 109.7 . . ?
H37A C37 H37B 108.2 . . ?
O4 C38 N2 116.8(8) . . ?
O4 C38 C39 121.7(8) . . ?
N2 C38 C39 121.5(8) . . ?
C38 C39 H39A 109.5 . . ?
C38 C39 H39B 109.5 . . ?
H39A C39 H39B 109.5 . . ?
C38 C39 H39C 109.5 . . ?
H39A C39 H39C 109.5 . . ?
H39B C39 H39C 109.5 . . ?

loop_
_geom_torsion_atom_site_label_1
_geom_torsion_atom_site_label_2
_geom_torsion_atom_site_label_3
_geom_torsion_atom_site_label_4
_geom_torsion
_geom_torsion_site_symmetry_1
_geom_torsion_site_symmetry_2
_geom_torsion_site_symmetry_3
_geom_torsion_site_symmetry_4
_geom_torsion_publ_flag
C30 N3 O5 Al1 -10.0(8) . . . . ?
C32 N3 O5 Al1 162.1(6) . . . . ?
C4 C5 N5 C7 173.7(8) . . . . ?
C6 C5 N5 C7 -64.2(10) . . . . ?
N5 C5 C4 C3 -177.0(7) . . . . ?
C6 C5 C4 C3 61.8(10) . . . . ?
C2 C3 C4 C5 57.1(10) . . . . ?
C1 C3 C4 C5 -179.6(9) . . . . ?
N5 C5 C6 O7 -52.3(11) . . . . ?
C4 C5 C6 O7 69.7(10) . . . . ?
N5 C5 C6 N6 129.5(7) . . . . ?
C4 C5 C6 N6 -108.5(8) . . . . ?
O7 C6 N6 C16 4.8(12) . . . . ?
C5 C6 N6 C16 -177.0(7) . . . . ?
C38 N2 O6 Al1 -10.7(8) . . . . ?
C37 N2 O6 Al1 162.9(5) . . . . ?
C5 N5 C7 O8 8.5(12) . . . . ?
C5 N5 C7 C8 -172.1(7) . . . . ?
C8 N9 C9 O10 3.4(14) . . . . ?
C8 N9 C9 C10 -178.3(7) . . . . ?
C9 N9 C8 C24 75.9(11) . . . . ?
C9 N9 C8 C7 -164.4(8) . . . . ?
O8 C7 C8 N9 -22.6(11) . . . . ?
N5 C7 C8 N9 158.0(8) . . . . ?
O8 C7 C8 C24 95.7(10) . . . . ?
N5 C7 C8 C24 -83.7(10) . . . . ?
C11 N4 C10 C25 112.5(9) . . . . ?
C11 N4 C10 C9 -120.3(8) . . . . ?
O10 C9 C10 N4 -179.1(8) . . . . ?
N9 C9 C10 N4 2.5(11) . . . . ?
O10 C9 C10 C25 -53.1(11) . . . . ?
N9 C9 C10 C25 128.5(8) . . . . ?
C10 N4 C11 O11 11.1(13) . . . . ?
C10 N4 C11 C12 -166.2(7) . . . . ?
C13 N8 C12 C34 161.2(7) . . . . ?
C13 N8 C12 C11 -76.2(9) . . . . ?
O11 C11 C12 N8 154.8(7) . . . . ?
N4 C11 C12 N8 -27.8(10) . . . . ?
O11 C11 C12 C34 -79.7(9) . . . . ?
N4 C11 C12 C34 97.6(8) . . . . ?
C12 N8 C13 O12 3.4(11) . . . . ?
C12 N8 C13 C14 -173.7(7) . . . . ?
C15 N7 C14 C13 -140.3(7) . . . . ?
C15 N7 C14 C35 91.2(9) . . . . ?
O12 C13 C14 N7 16.2(11) . . . . ?
N8 C13 C14 N7 -166.7(6) . . . . ?
O12 C13 C14 C35 141.1(8) . . . . ?
N8 C13 C14 C35 -41.9(10) . . . . ?
C14 N7 C15 O13 1.1(12) . . . . ?
C14 N7 C15 C16 -178.0(7) . . . . ?
C6 N6 C16 C15 107.2(8) . . . . ?
C6 N6 C16 C17 -126.5(8) . . . . ?
O13 C15 C16 N6 163.1(8) . . . . ?
N7 C15 C16 N6 -17.8(10) . . . . ?
O13 C15 C16 C17 37.5(11) . . . . ?
N7 C15 C16 C17 -143.4(7) . . . . ?
N6 C16 C17 C18 57.9(10) . . . . ?
C15 C16 C17 C18 -176.5(7) . . . . ?
C20 C19 C18 C23 -0.9(12) . . . . ?
C20 C19 C18 C17 177.0(8) . . . . ?
C16 C17 C18 C19 -120.6(9) . . . . ?
C16 C17 C18 C23 57.2(11) . . . . ?
C28 N1 O1 Al1 -9.2(8) . . . . ?
C27 N1 O1 Al1 174.2(6) . . . . ?
N1 O1 Al1 O2 8.3(5) . . . . ?
N1 O1 Al1 O5 179.6(5) . . . . ?
N1 O1 Al1 O6 -91.3(5) . . . . ?
N1 O1 Al1 O3 98.4(5) . . . . ?
N1 O1 Al1 O4 -60.7(17) . . . . ?
C28 O2 Al1 O1 -6.3(6) . . . . ?
C28 O2 Al1 O5 -61.3(18) . . . . ?
C28 O2 Al1 O6 81.4(6) . . . . ?
C28 O2 Al1 O3 -105.8(6) . . . . ?
C28 O2 Al1 O4 163.4(6) . . . . ?
N3 O5 Al1 O1 -88.6(5) . . . . ?
N3 O5 Al1 O2 -34.1(18) . . . . ?
N3 O5 Al1 O6 -177.4(5) . . . . ?
N3 O5 Al1 O3 11.0(5) . . . . ?
N3 O5 Al1 O4 101.0(5) . . . . ?
N2 O6 Al1 O1 -173.5(5) . . . . ?
N2 O6 Al1 O2 103.2(5) . . . . ?
N2 O6 Al1 O5 -83.2(5) . . . . ?
N2 O6 Al1 O3 -42.5(15) . . . . ?
N2 O6 Al1 O4 12.2(5) . . . . ?
C18 C19 C20 C21 0.3(13) . . . . ?
C19 C20 C21 C22 0.9(14) . . . . ?
C20 C21 C22 C23 -1.6(14) . . . . ?
C21 C22 C23 C18 1.1(14) . . . . ?
C19 C18 C23 C22 0.2(13) . . . . ?
C17 C18 C23 C22 -177.7(8) . . . . ?
N9 C8 C24 O9 -171.7(7) . . . . ?
C7 C8 C24 O9 72.1(9) . . . . ?
N4 C10 C25 C26 -68.6(9) . . . . ?
C9 C10 C25 C26 164.4(7) . . . . ?
C10 C25 C26 C27 157.7(7) . . . . ?
C28 N1 C27 C26 146.7(9) . . . . ?
O1 N1 C27 C26 -37.3(10) . . . . ?
C25 C26 C27 N1 -59.7(10) . . . . ?
Al1 O2 C28 N1 2.8(10) . . . . ?
Al1 O2 C28 C29 179.5(7) . . . . ?
O1 N1 C28 O2 4.4(11) . . . . ?
C27 N1 C28 O2 -179.5(8) . . . . ?
O1 N1 C28 C29 -172.4(8) . . . . ?
C27 N1 C28 C29 3.6(13) . . . . ?
Al1 O3 C30 N3 8.4(9) . . . . ?
Al1 O3 C30 C31 -172.8(7) . . . . ?
O5 N3 C30 O3 1.1(11) . . . . ?
C32 N3 C30 O3 -169.7(8) . . . . ?
O5 N3 C30 C31 -177.7(7) . . . . ?
C32 N3 C30 C31 11.5(14) . . . . ?
C30 N3 C32 C33 87.2(10) . . . . ?
O5 N3 C32 C33 -83.5(9) . . . . ?
N3 C32 C33 C34 47.0(10) . . . . ?
N8 C12 C34 C33 -63.3(9) . . . . ?
C11 C12 C34 C33 171.3(7) . . . . ?
C32 C33 C34 C12 74.3(10) . . . . ?
N7 C14 C35 C36 62.6(9) . . . . ?
C13 C14 C35 C36 -60.9(10) . . . . ?
C14 C35 C36 C37 175.2(7) . . . . ?
C38 N2 C37 C36 112.9(9) . . . . ?
O6 N2 C37 C36 -59.8(9) . . . . ?
C35 C36 C37 N2 -57.4(10) . . . . ?
Al1 O4 C38 N2 10.1(8) . . . . ?
Al1 O4 C38 C39 -170.7(6) . . . . ?
O6 N2 C38 O4 0.4(10) . . . . ?
C37 N2 C38 O4 -172.3(7) . . . . ?
O6 N2 C38 C39 -178.8(7) . . . . ?
C37 N2 C38 C39 8.5(12) . . . . ?

_refine_diff_density_max         0.729
_refine_diff_density_min         -0.301
_refine_diff_density_rms         0.068

_shelx_res_file                  
;

    b.res created by SHELXL-2014/7


TITL t_a.res in P2(1)
REM Old TITL t in P2(1)
REM SHELXT solution in P2(1)
REM R1 0.151,  Rweak 0.067,  Alpha 0.005,  Orientation as input
REM Flack x = -0.380 ( 0.224 ) from Parsons' quotients
REM Formula found by SHELXT:  C41 N12 O14
CELL  1.54178  12.2069  12.0489  16.5121   90.000   99.918   90.000
ZERR   2.000   0.0033   0.0038   0.0065    0.000    0.021    0.000
LATT -1
SYMM -X, 1/2+Y, -Z
SFAC C H N O Al
UNIT 78 116 18 26 2
TEMP -100.150
L.S. 100
acta
size 0.22 0.20 0.18
conf
BOND $H
LIST 6
FMAP 2
PLAN 20
REM #####
REM #####
ABIN
WGHT    0.079600
EXTI    0.003501
FVAR       0.67681
O2    4    0.603088    0.947053    0.905798    11.00000    0.03818    0.03292 =
         0.03049   -0.00423    0.00357   -0.00252
C2    1    0.063497    0.018998    0.587603    11.00000    0.04344    0.04871 =
         0.04249   -0.01521   -0.00060    0.00122
AFIX 137
H2A   2    0.127919   -0.024573    0.578179    11.00000   -1.50000
H2B   2    0.077712    0.097960    0.579645    11.00000   -1.50000
H2C   2   -0.002394   -0.004211    0.548664    11.00000   -1.50000
AFIX   0
N2    3    0.360831    0.766487    0.895968    11.00000    0.02614    0.02404 =
         0.02749    0.00206    0.00191   -0.00042
C3    1    0.043791    0.000165    0.674681    11.00000    0.03058    0.02690 =
         0.04110   -0.00145    0.00113    0.00016
AFIX  13
H3    2   -0.019180    0.048841    0.684076    11.00000   -1.20000
AFIX   0
N3    3    0.398411    0.937133    0.661533    11.00000    0.03493    0.02447 =
         0.02026    0.00528   -0.00002    0.00096
O3    4    0.492844    1.035292    0.763913    11.00000    0.03171    0.03101 =
         0.02753    0.00043   -0.00098   -0.00009
C5    1    0.186757    0.148040    0.733926    11.00000    0.02273    0.02478 =
         0.02423    0.00510   -0.00018    0.00714
AFIX  13
H5    2    0.204256    0.160731    0.677677    11.00000   -1.20000
AFIX   0
O5    4    0.398211    0.857404    0.721666    11.00000    0.03497    0.02250 =
         0.02945    0.00724    0.00445    0.00063
N5    3    0.288302    0.167166    0.794944    11.00000    0.02946    0.02518 =
         0.03150    0.00260   -0.00219    0.00411
AFIX  43
H5A   2    0.313080    0.115744    0.831367    11.00000   -1.20000
AFIX   0
O4    4    0.375493    0.947073    0.875075    11.00000    0.04253    0.02405 =
         0.02815    0.00191    0.00707    0.00571
C4    1    0.146486    0.029921    0.739302    11.00000    0.02878    0.02598 =
         0.04325    0.00064   -0.00042    0.00710
AFIX  23
H4A   2    0.128249    0.017782    0.794772    11.00000   -1.20000
H4B   2    0.207825   -0.021275    0.732834    11.00000   -1.20000
AFIX   0
N4    3    0.553936    0.552609    0.725736    11.00000    0.02460    0.03636 =
         0.02658    0.00164    0.00759    0.00478
AFIX  43
H4    2    0.499685    0.578906    0.749016    11.00000   -1.20000
AFIX   0
C6    1    0.096975    0.230974    0.748790    11.00000    0.02990    0.02481 =
         0.01844   -0.00278    0.00456    0.00373
N6    3    0.049549    0.285965    0.681786    11.00000    0.02325    0.02550 =
         0.02807   -0.00286    0.00706   -0.00073
AFIX  43
H6    2    0.069800    0.269060    0.634659    11.00000   -1.20000
AFIX   0
O6    4    0.458380    0.758992    0.866439    11.00000    0.03421    0.02620 =
         0.02735    0.00044    0.00244    0.00684
O7    4    0.069879    0.242596    0.817496    11.00000    0.04467    0.04643 =
         0.02467    0.00502    0.00928    0.01166
C7    1    0.341676    0.262629    0.794225    11.00000    0.02581    0.02630 =
         0.02657    0.00039    0.00067    0.00204
N7    3    0.126335    0.492729    0.685332    11.00000    0.02645    0.01969 =
         0.03030    0.00075    0.00218    0.00304
AFIX  43
H7    2    0.165080    0.431887    0.698817    11.00000   -1.20000
AFIX   0
N9    3    0.507419    0.371272    0.809855    11.00000    0.02997    0.02996 =
         0.03004    0.00414   -0.00186    0.00778
AFIX  43
H9    2    0.463924    0.411273    0.772931    11.00000   -1.20000
AFIX   0
O9    4    0.405829    0.226936    0.978433    11.00000    0.04962    0.04083 =
         0.03595    0.00390   -0.00191   -0.01027
AFIX 147
H9A   2    0.337884    0.215227    0.961611    11.00000   -1.50000
AFIX   0
C9    1    0.612286    0.398584    0.824777    11.00000    0.02911    0.03620 =
         0.02608   -0.00670    0.00123    0.00423
N8    3    0.363529    0.654037    0.644726    11.00000    0.02723    0.02693 =
         0.02517    0.00069    0.00060    0.00330
AFIX  43
H8A   2    0.357564    0.713987    0.674095    11.00000   -1.20000
AFIX   0
O8    4    0.300162    0.341008    0.749221    11.00000    0.03475    0.02482 =
         0.03793    0.00863   -0.00482    0.00149
C8    1    0.454193    0.280354    0.848420    11.00000    0.03308    0.02706 =
         0.02969   -0.00258    0.00232    0.00124
AFIX  13
H8    2    0.500049    0.211327    0.850316    11.00000   -1.20000
AFIX   0
C10   1    0.647457    0.500158    0.777717    11.00000    0.02207    0.03334 =
         0.02162   -0.00008   -0.00212    0.00643
AFIX  13
H10   2    0.697663    0.471703    0.740523    11.00000   -1.20000
AFIX   0
O10   4    0.684653    0.347572    0.872093    11.00000    0.03248    0.04134 =
         0.03914    0.00654   -0.00678    0.00705
C11   1    0.545690    0.563203    0.643913    11.00000    0.02917    0.01917 =
         0.02738   -0.00346    0.00445   -0.00466
O11   4    0.608733    0.514729    0.604937    11.00000    0.03456    0.03365 =
         0.02951   -0.00780    0.00653    0.00651
C12   1    0.457254    0.642742    0.601520    11.00000    0.02527    0.03146 =
         0.01862    0.00016    0.00845   -0.00045
AFIX  13
H12   2    0.428239    0.612218    0.545622    11.00000   -1.20000
AFIX   0
O12   4    0.296929    0.487847    0.602500    11.00000    0.04171    0.02903 =
         0.03445   -0.00328    0.01057   -0.00074
C13   1    0.286467    0.574604    0.640380    11.00000    0.02527    0.02262 =
         0.02844   -0.00166   -0.00073    0.00158
O13   4   -0.044307    0.566893    0.650470    11.00000    0.03319    0.02439 =
         0.05722    0.00815    0.00110    0.00231
C14   1    0.186099    0.598701    0.679640    11.00000    0.01543    0.02968 =
         0.03246   -0.00098    0.00291   -0.00616
AFIX  13
H14   2    0.135736    0.647839    0.641027    11.00000   -1.20000
AFIX   0
C15   1    0.015473    0.486758    0.670621    11.00000    0.02618    0.03053 =
         0.02293    0.00352    0.00250   -0.00151
C16   1   -0.033026    0.371562    0.682034    11.00000    0.02039    0.02378 =
         0.02870    0.00212   -0.00033    0.00371
AFIX  13
H16   2   -0.055341    0.370597    0.737530    11.00000   -1.20000
AFIX   0
C17   1   -0.137746    0.347121    0.618800    11.00000    0.02761    0.03138 =
         0.03134    0.00745   -0.00120   -0.00904
AFIX  23
H17A  2   -0.193185    0.406479    0.621159    11.00000   -1.20000
H17B  2   -0.118493    0.347383    0.562958    11.00000   -1.20000
AFIX   0
C19   1   -0.201563    0.152701    0.576166    11.00000    0.02864    0.03946 =
         0.03043    0.00176    0.00492    0.00550
AFIX  43
H19   2   -0.181977    0.165050    0.523655    11.00000   -1.20000
AFIX   0
C18   1   -0.188003    0.236966    0.634191    11.00000    0.02176    0.02335 =
         0.03983    0.00621    0.00140    0.00069
C1    1    0.010921   -0.121217    0.687167    11.00000    0.04009    0.03586 =
         0.07889    0.01009   -0.00130   -0.00898
AFIX 137
H1A   2   -0.055329   -0.140073    0.647021    11.00000   -1.50000
H1B   2   -0.005158   -0.130518    0.742907    11.00000   -1.50000
H1C   2    0.072331   -0.170312    0.679521    11.00000   -1.50000
AFIX   0
N1    3    0.707599    0.837167    0.842102    11.00000    0.03471    0.02662 =
         0.02760   -0.00317   -0.00307   -0.00126
O1    4    0.612664    0.827037    0.783720    11.00000    0.03270    0.03093 =
         0.02929   -0.00361   -0.00068    0.00448
AL1   5    0.492767    0.896381    0.820493    11.00000    0.03299    0.02394 =
         0.02500   -0.00146    0.00240    0.00085
C20   1   -0.243862    0.049743    0.594482    11.00000    0.03627    0.03033 =
         0.04620   -0.00066   -0.00566   -0.00123
AFIX  43
H20   2   -0.252442   -0.007499    0.554321    11.00000   -1.20000
AFIX   0
C21   1   -0.273110    0.030337    0.669639    11.00000    0.03262    0.03724 =
         0.04269    0.00658   -0.00277   -0.00681
AFIX  43
H21   2   -0.300770   -0.040287    0.681883    11.00000   -1.20000
AFIX   0
C22   1   -0.262080    0.114421    0.727696    11.00000    0.03761    0.04504 =
         0.03311    0.00071    0.00957   -0.00398
AFIX  43
H22   2   -0.283924    0.102392    0.779504    11.00000   -1.20000
AFIX   0
C23   1   -0.219665    0.214632    0.710069    11.00000    0.03664    0.03757 =
         0.03446   -0.00483    0.01699   -0.00607
AFIX  43
H23   2   -0.211342    0.271212    0.750737    11.00000   -1.20000
AFIX   0
C24   1    0.441346    0.314691    0.934479    11.00000    0.04278    0.02591 =
         0.03123   -0.00326   -0.00260   -0.00184
AFIX  23
H24A  2    0.513556    0.342469    0.964136    11.00000   -1.20000
H24B  2    0.386834    0.376068    0.931150    11.00000   -1.20000
AFIX   0
C25   1    0.713961    0.585341    0.834302    11.00000    0.03273    0.02803 =
         0.02938    0.00119    0.00224    0.00139
AFIX  23
H25A  2    0.769748    0.546954    0.875460    11.00000   -1.20000
H25B  2    0.663512    0.627371    0.863995    11.00000   -1.20000
AFIX   0
C26   1    0.772649    0.665348    0.783830    11.00000    0.02455    0.04028 =
         0.03615   -0.00740    0.00270    0.00398
AFIX  23
H26A  2    0.841115    0.629192    0.772230    11.00000   -1.20000
H26B  2    0.723510    0.678662    0.730458    11.00000   -1.20000
AFIX   0
C27   1    0.804209    0.777796    0.824932    11.00000    0.02717    0.02888 =
         0.03830    0.00020    0.00284   -0.00236
AFIX  23
H27A  2    0.856692    0.765721    0.876962    11.00000   -1.20000
H27B  2    0.842410    0.823427    0.788418    11.00000   -1.20000
AFIX   0
C28   1    0.697795    0.904928    0.903619    11.00000    0.03293    0.02827 =
         0.02977    0.00203    0.00734   -0.00317
C29   1    0.798885    0.935335    0.966632    11.00000    0.03772    0.05151 =
         0.04061   -0.01552   -0.00103   -0.00367
AFIX 137
H29A  2    0.819076    1.012837    0.958809    11.00000   -1.50000
H29B  2    0.861197    0.886989    0.959773    11.00000   -1.50000
H29C  2    0.781746    0.925840    1.022058    11.00000   -1.50000
AFIX   0
C30   1    0.449469    1.031219    0.687776    11.00000    0.02492    0.02938 =
         0.03132   -0.00316    0.00695    0.00241
C31   1    0.453670    1.126282    0.632344    11.00000    0.04059    0.03540 =
         0.02845    0.00345    0.00609    0.00525
AFIX 137
H31A  2    0.447367    1.099626    0.575657    11.00000   -1.50000
H31B  2    0.524430    1.165549    0.648159    11.00000   -1.50000
H31C  2    0.392010    1.176937    0.636326    11.00000   -1.50000
AFIX   0
C32   1    0.357128    0.901782    0.578523    11.00000    0.03528    0.02807 =
         0.02563    0.00870   -0.00176    0.00772
AFIX  23
H32A  2    0.329470    0.967442    0.545110    11.00000   -1.20000
H32B  2    0.293460    0.850988    0.578857    11.00000   -1.20000
AFIX   0
C33   1    0.445594    0.842234    0.537532    11.00000    0.04157    0.04191 =
         0.02502    0.00298    0.00977    0.00686
AFIX  23
H33A  2    0.407808    0.807555    0.485846    11.00000   -1.20000
H33B  2    0.497689    0.898656    0.522706    11.00000   -1.20000
AFIX   0
C34   1    0.513551    0.752360    0.590273    11.00000    0.03200    0.02143 =
         0.02584    0.00705    0.00587    0.00403
AFIX  23
H34A  2    0.580372    0.736535    0.565713    11.00000   -1.20000
H34B  2    0.539666    0.784166    0.645505    11.00000   -1.20000
AFIX   0
C35   1    0.207817    0.656828    0.762938    11.00000    0.02646    0.02419 =
         0.03000   -0.00156    0.00281    0.00184
AFIX  23
H35A  2    0.242404    0.729799    0.756160    11.00000   -1.20000
H35B  2    0.135495    0.670845    0.780494    11.00000   -1.20000
AFIX   0
C36   1    0.281047    0.594430    0.830055    11.00000    0.04295    0.02064 =
         0.02174    0.00310    0.00895   -0.00220
AFIX  23
H36A  2    0.351425    0.575007    0.811317    11.00000   -1.20000
H36B  2    0.243721    0.524368    0.840864    11.00000   -1.20000
AFIX   0
C37   1    0.308025    0.661633    0.910995    11.00000    0.04837    0.02635 =
         0.02360   -0.00137    0.00520    0.00121
AFIX  23
H37A  2    0.238653    0.676336    0.932617    11.00000   -1.20000
H37B  2    0.358410    0.618128    0.952634    11.00000   -1.20000
AFIX   0
C38   1    0.319963    0.866842    0.899867    11.00000    0.03160    0.03177 =
         0.01410    0.00282   -0.00295    0.00867
C39   1    0.215325    0.886759    0.932353    11.00000    0.04368    0.04594 =
         0.02858    0.00381    0.01645    0.00655
AFIX 137
H39A  2    0.151898    0.859936    0.892560    11.00000   -1.50000
H39B  2    0.206821    0.966444    0.941427    11.00000   -1.50000
H39C  2    0.218323    0.847019    0.984472    11.00000   -1.50000
REM #####
AFIX   0
HKLF 4

REM  t_a.res in P2(1)
REM R1 =  0.0681 for    5253 Fo > 4sig(Fo)  and  0.1154 for all    8009 data
REM    566 parameters refined using      1 restraints

END

WGHT      0.0753      0.0000

REM Highest difference peak  0.729,  deepest hole -0.301,  1-sigma level  0.068
Q1    1   0.1531  0.3097  0.5490  11.00000  0.05    0.73
Q2    1   0.2252  1.1388  0.4587  11.00000  0.05    0.58
Q3    1   0.1662  0.1680  0.9706  11.00000  0.05    0.58
Q4    1  -0.0715  0.3947  0.8889  11.00000  0.05    0.49
Q5    1   1.0209  0.6177  0.9317  11.00000  0.05    0.39
Q6    1   0.4545  0.2381  1.0357  11.00000  0.05    0.33
Q7    1   0.4941  0.6604  0.8318  11.00000  0.05    0.28
Q8    1   0.2663  0.1536  0.9803  11.00000  0.05    0.28
Q9    1   0.3840  0.7593  0.8085  11.00000  0.05    0.28
Q10   1   0.5210  0.6393  0.7529  11.00000  0.05    0.27
Q11   1   0.5832  0.8878  0.8463  11.00000  0.05    0.26
Q12   1   0.3022  0.8370  0.7089  11.00000  0.05    0.26
Q13   1   0.3409  0.6010  0.7495  11.00000  0.05    0.26
Q14   1   0.6182  0.3017  0.9046  11.00000  0.05    0.25
Q15   1  -0.1691  0.0816  0.6577  11.00000  0.05    0.25
Q16   1   0.5169  0.5604  0.8150  11.00000  0.05    0.25
Q17   1   0.6152  0.3255  0.7559  11.00000  0.05    0.25
Q18   1   0.3956  0.9214  0.8034  11.00000  0.05    0.24
Q19   1  -0.2488  0.2446  0.8122  11.00000  0.05    0.24
Q20   1   0.6796  0.3897  0.8211  11.00000  0.05    0.24
;
_shelx_res_checksum              91471

_shelx_hkl_file                  
;
  -1   0   0 5404.76  107.19
   1   0   0 5188.28  107.49
  -2   0   0    1.90    7.40
  -3   0   0   -2.20   10.80
  -4   0   0 1020.60   38.20
  -5   0   0  157.68   24.60
   6   0   0  292.87   45.30
  -6   0   0  332.77   49.60
   7   0   0   70.39   38.00
  -7   0   0   55.69   48.30
  -8   0   0   40.60   20.10
   8   0   0   15.80   35.50
   8   0   0   -4.40   55.49
  -8   0   0   53.99   74.39
   9   0   0  838.52  140.89
   9   0   0  657.13   49.30
  -9   0   0  609.74   34.50
  10   0   0  257.47   33.00
 -10   0   0  215.98   29.90
 -11   0   0   -1.70   16.40
 -12   0   0  502.45   31.30
  12   0   0  518.35   48.00
  13   0   0   85.99   36.40
 -13   0   0   36.70   15.40
  14   0   0   -9.30   26.90
 -14   0   0   22.30   11.90
   0  -1   0    0.10    3.40
   0   1   0   -0.10    4.30
   1  -1   0   78.09    8.60
   1   1   0   85.09   11.90
  -1   1   0   74.69   10.20
   1   1   0  104.19   11.70
  -2  -1   0  769.32   26.50
   2  -1   0  749.53   24.50
   2   1   0  799.52   30.90
   3  -1   0 7100.49  149.88
  -3  -1   0 6926.51  149.49
  -3   1   0 6814.92  148.09
   3   1   0 7095.39  149.59
  -4  -1   0  216.28   28.40
   4  -1   0  255.77   26.70
   4   1   0  246.98   32.60
  -4   1   0  226.68   26.70
   5  -1   0  292.57   34.70
  -5  -1   0  264.37   37.50
  -5   1   0  292.87   34.90
   6  -1   0  652.83   51.59
  -6  -1   0  640.54   54.49
  -6   1   0  616.74   52.69
  -7  -1   0  119.39   55.29
   7  -1   0  165.08   39.90
   7  -1   0  237.18   33.30
  -7   1   0  124.69   48.70
   7   1   0   70.69   38.10
  -8  -1   0  392.36   33.70
   8  -1   0  176.28   58.89
   8  -1   0  297.87   47.30
   8   1   0  181.88   63.49
   8   1   0  289.57   39.70
  -8   1   0  280.37   32.20
  -9  -1   0  297.67   32.80
   9  -1   0  446.96   46.20
   9  -1   0  218.38   97.29
   9   1   0  384.96   94.79
   9   1   0  342.37   37.50
  -9   1   0  310.67   30.30
 -10  -1   0   21.10   17.80
  10  -1   0  -20.60   28.30
  10   1   0   85.49   33.80
 -10   1   0   18.30   16.30
 -11  -1   0   33.60   17.60
 -11   1   0   62.49   17.30
  12  -1   0  115.99   34.20
 -12  -1   0  108.59   19.10
 -12   1   0  105.89   16.20
  12   1   0  112.19   34.60
  13  -1   0   40.60   33.60
 -13  -1   0    9.00   15.50
  13   1   0   72.99   36.60
  14  -1   0  -31.90   27.30
 -14  -1   0  -29.20   12.80
  14   1   0  -15.30   28.40
 -14   1   0   22.40   11.90
   0  -2   0  341.17   16.50
   0   2   0  361.86   20.80
   1  -2   0 1178.88   33.30
  -1   2   0 1146.89   36.10
   1   2   0 1170.28   36.90
   2  -2   0 2913.81   68.49
  -2   2   0 2863.61   72.19
   2   2   0 2820.62   71.99
   3  -2   0 2081.69   57.79
   3   2   0 2121.19   60.19
   4  -2   0 1976.40   59.79
   4   2   0 1888.21   59.69
  -4   2   0 1926.91   57.49
   5  -2   0  192.38   28.30
  -5   2   0  174.38   27.70
   5   2   0  184.98   30.80
   6  -2   0  282.67   37.80
   6   2   0  213.78   37.40
  -6   2   0  215.68   37.50
   7  -2   0  268.97   49.50
   7  -2   0  287.97   39.40
  -7   2   0  246.18  101.79
  -7   2   0  268.47   33.80
   8  -2   0  491.75   71.29
  -8  -2   0  571.24   39.70
   8   2   0  565.54   58.09
  -8   2   0  598.04   36.10
  -9  -2   0  251.67   34.30
   9  -2   0  272.27   37.80
   9  -2   0  358.46  107.69
   9   2   0  356.16  108.59
   9   2   0  341.17   52.69
 -10  -2   0  270.47   33.20
  10  -2   0  284.77   40.00
 -10   2   0  209.58   21.30
  10   2   0  196.88   36.40
 -11  -2   0  424.46   35.10
  11  -2   0  366.26   45.50
 -11   2   0  409.16   32.30
  11   2   0  432.36   50.89
  12  -2   0   80.39   31.10
 -12  -2   0   81.49   21.80
 -12   2   0   72.09   15.20
  12   2   0   49.99   37.50
 -13  -2   0   36.10   15.40
  13  -2   0  -17.20   32.60
 -13   2   0   41.20   14.60
  13   2   0   23.50   36.00
 -14  -2   0    7.50   16.20
 -14   2   0   11.30   11.20
   0  -3   0   -3.10   10.10
   0   3   0   25.90   21.20
   1  -3   0 1264.07   39.10
  -1   3   0 1140.49   48.20
   1   3   0 1202.88   44.50
   1   3   0 1189.48   49.99
   2  -3   0  395.06   25.90
   2   3   0  442.56   34.20
   3  -3   0 1013.40   40.50
   3   3   0 1017.50   45.50
   4  -3   0  402.06   36.70
   4   3   0  392.96   38.90
   5  -3   0   20.20   25.80
  -5   3   0   73.69   27.50
   6  -3   0  333.27   34.60
   6  -3   0  362.26   58.59
  -6   3   0  349.47   42.60
   6   3   0  422.76   59.09
   7  -3   0  208.78   56.19
   7  -3   0  246.18   25.10
   7   3   0  281.97   40.10
  -7   3   0  261.77   61.19
  -7   3   0  266.17   37.00
   7   3   0  166.38   53.39
   8  -3   0  -89.79   61.39
   8  -3   0    4.20   22.00
  -8  -3   0   -1.80   24.90
   8  -3   0   69.69   78.09
  -8   3   0  122.59   93.69
   8   3   0   36.00   75.59
  -8   3   0   51.69   19.80
  -9  -3   0   29.40   21.90
   9  -3   0   18.70   24.10
   9  -3   0  -58.59  111.79
   9  -3   0    4.80   45.60
   9   3   0  -60.59  107.59
   9   3   0   14.40   35.50
  -9   3   0   19.20   17.90
   9   3   0 -234.98  217.08
 -10  -3   0  142.89   24.50
  10  -3   0  253.77   48.60
  10  -3   0  152.58   26.70
 -10   3   0  160.28   20.00
  10   3   0  150.08   36.40
  11  -3   0   46.40   27.50
 -11  -3   0   45.50   23.90
 -11   3   0   11.60   15.80
  11   3   0   54.99   35.20
  12  -3   0   -3.90   29.10
 -12  -3   0    5.60   19.40
  12   3   0   35.50   34.40
  13  -3   0  192.48   32.40
 -13  -3   0  143.59   19.50
  13   3   0  171.78   72.19
 -13   3   0  203.58   24.40
   0  -4   0 1862.81   55.59
   0   4   0 1746.93   58.69
   1  -4   0  262.57   27.00
   1   4   0  230.38   33.00
   2  -4   0 1676.83   55.39
   2   4   0 1671.23   59.09
   3  -4   0   45.60   21.20
   3   4   0   41.70   24.60
   4  -4   0 1131.59   55.39
   4  -4   0  997.90   36.90
   4   4   0 1060.59   57.09
   5  -4   0  810.72   34.80
   5  -4   0  976.20   60.69
  -5   4   0  822.32   67.29
   5   4   0  870.61   58.49
   6  -4   0  343.77   29.60
   6  -4   0  249.97   46.40
   6   4   0  254.97   37.10
   6   4   0  282.77   48.30
  -6   4   0  297.67   48.30
   7  -4   0  763.42   34.90
   7  -4   0  713.83  101.69
   7  -4   0  663.23   61.59
  -7   4   0  703.23  112.89
   7   4   0  734.83   55.29
  -7   4   0  748.73   43.00
   7   4   0  636.34   89.69
   8  -4   0  106.39   90.59
   8  -4   0  132.09   22.80
   8  -4   0   96.49   37.00
  -8   4   0  163.48   21.70
   8   4   0  213.78   35.70
   8   4   0  148.69   83.09
  -9  -4   0   55.69   33.50
   9  -4   0    5.70   35.20
   9  -4   0   27.30   22.90
  -9   4   0   40.60   18.70
   9   4   0   84.39   34.40
  10  -4   0  546.45   58.19
 -10  -4   0  555.24   50.39
  10  -4   0  518.65   40.80
  10   4   0  624.54   50.89
 -10   4   0  631.24   35.60
 -11  -4   0  -11.90   23.40
  11  -4   0   59.09   38.40
  11  -4   0    3.10   27.20
 -11   4   0   44.00   16.40
  11   4   0   -9.50   34.10
 -12  -4   0    3.70   24.30
  12  -4   0  -59.59   51.89
  12  -4   0   18.40   28.20
  12   4   0   42.00   33.90
 -12   4   0   -0.10   15.00
  13  -4   0   51.09   45.00
  13   4   0   40.70   35.90
 -13   4   0   31.00   14.90
   0  -5   0   29.80   20.00
   0   5   0   11.10   27.40
   1  -5   0  417.36   37.10
   1   5   0  422.06   43.20
   2  -5   0   50.99   19.20
   2  -5   0   53.69   24.90
   2   5   0   15.40   27.50
   3  -5   0 2971.80   88.99
   3  -5   0 2828.42   66.19
   3   5   0 2715.93   71.79
   3   5   0 2852.91   90.79
   4  -5   0   58.19   15.80
   4  -5   0   46.10   32.50
   4   5   0   27.40   32.30
   4   5   0   22.70   26.90
   5  -5   0  204.38   24.90
   5  -5   0  168.38   43.00
   5   5   0  157.28   42.30
   5   5   0  250.57   32.90
   6  -5   0   -1.90   18.00
   6  -5   0   33.50   33.30
   6  -5   0   56.09   56.39
  -6   5   0   76.69   38.50
  -6   5   0  -45.90   53.49
   6   5   0    3.40   30.30
   6   5   0  -69.69   47.00
   7  -5   0  603.14   89.89
   7  -5   0  383.56   51.39
   7  -5   0  383.66   31.70
   7   5   0  248.18   65.19
   7   5   0  477.35   48.90
  -7   5   0  464.35   41.50
  -7   5   0  245.08   85.79
   8  -5   0   53.79   21.80
   8  -5   0   11.40  113.69
   8  -5   0   62.89   30.80
   8   5   0  112.79   32.20
   8   5   0   80.99   91.99
   9  -5   0   31.30   23.90
   9  -5   0   39.20   30.60
  -9   5   0   -7.60   18.90
   9   5   0   28.40   34.60
   9   5   0  165.88  145.09
  10  -5   0  141.09   27.50
  10  -5   0   60.59   33.10
  10   5   0  131.79   36.30
 -10   5   0   84.59   19.10
  11  -5   0   49.90   26.30
  11  -5   0   18.80   36.40
 -11   5   0   53.39   16.60
  11   5   0   34.70   34.10
  12  -5   0   48.00   25.90
  12  -5   0   56.79   36.60
 -12   5   0   37.10   16.70
  12   5   0  -15.90   33.20
  13  -5   0   28.50   27.10
 -13   5   0    3.60   15.50
  13   5   0  -22.20   27.90
   0  -6   0  611.04   50.19
   0   6   0  619.04   56.69
   0   6   0  555.94   35.70
   1  -6   0  192.68   24.20
   1  -6   0  208.88   33.60
   1   6   0  220.48   40.50
   1   6   0  229.08   29.70
  -1   6   0  271.57   34.40
  -1   6   0  314.47   44.30
   2  -6   0 1411.16   40.20
   2  -6   0 1330.27   66.59
   2   6   0 1296.27   45.10
  -2   6   0 1236.18   53.59
   2   6   0 1394.76   68.59
   3  -6   0   85.49   16.40
   3  -6   0   72.69   35.70
   3   6   0   88.79   22.70
   3   6   0   89.49   36.50
   4  -6   0  435.76   27.20
   4  -6   0  516.95   73.29
   4   6   0  543.65   60.39
   4   6   0  469.75   39.70
   5  -6   0  584.84   29.60
   5  -6   0  467.35   45.50
   5  -6   0  536.45   73.39
   5   6   0  544.45   73.39
   5   6   0  474.85   41.30
   6  -6   0   74.79   72.89
   6  -6   0   43.80   27.10
   6  -6   0   20.30   18.00
   6   6   0  102.19   58.79
   6   6   0   12.10   27.80
  -6   6   0   67.99   31.40
  -6   6   0   68.79   68.79
   7  -6   0  365.96   43.10
   7  -6   0  344.37   32.50
   7  -6   0  346.17  107.09
  -7   6   0  358.26  108.89
   7   6   0  361.76   80.19
  -7   6   0  362.56   30.50
   7   6   0  376.56   45.70
   8  -6   0   33.70   27.50
   8  -6   0   51.09   21.90
   8   6   0   83.29   30.60
   8   6   0   -1.40  107.29
  -8   6   0   63.89   23.70
   9  -6   0   76.09   23.70
   9  -6   0   66.19   28.60
   9   6   0  101.29   33.30
   9   6   0  -44.50  164.08
  -9   6   0   49.99   22.20
  10  -6   0   28.30   24.70
  10  -6   0   -9.70   27.90
 -10   6   0   30.60   19.70
  10   6   0  -14.40   34.60
  11  -6   0  309.77   35.10
  11  -6   0  224.48   31.90
  11   6   0  225.78   34.70
 -11   6   0  308.07   31.90
  12  -6   0   81.29   29.60
  12  -6   0  100.69   25.30
 -12   6   0  147.39   20.80
   0  -7   0    8.10   37.70
   0  -7   0   -6.50   21.00
   0   7   0    0.40   20.30
   0   7   0   74.19   47.40
   1  -7   0  905.81   73.39
   1  -7   0  917.71   33.50
   1   7   0  895.01   39.30
   1   7   0  972.80   73.99
  -1   7   0  880.61   42.50
  -1   7   0  910.51   91.99
   2  -7   0  224.28   46.20
   2  -7   0  243.18   24.90
   2  -7   0  323.17   40.60
   2   7   0  244.48   24.00
   2   7   0  143.69   45.60
  -2   7   0  268.27   42.30
   3  -7   0  112.59   48.40
   3  -7   0  148.99   25.60
   3  -7   0  155.38   27.60
   3   7   0  173.38   36.10
  -3   7   0  123.69   34.10
   3   7   0   71.99   43.20
   4  -7   0  193.88   62.79
   4  -7   0  250.17   28.10
   4  -7   0  333.27   26.70
   4   7   0  350.76   36.60
  -4   7   0  276.17   37.90
   4   7   0  334.27   38.80
   4   7   0  281.97   53.59
   5  -7   0   53.79   24.10
   5  -7   0   49.30   18.10
   5  -7   0   96.49   82.79
  -5   7   0   96.99   43.90
   5   7   0   16.10   24.20
   5   7   0  -87.99   42.50
   5   7   0  -32.50   57.69
   6  -7   0  115.59   20.20
   6  -7   0  104.79   24.40
   6  -7   0  -17.40  100.89
   6   7   0   16.50   70.19
  -6   7   0  181.58   91.59
   6   7   0  136.69   28.80
   7  -7   0  191.68   26.00
   7  -7   0  195.28   31.00
   7   7   0   72.79   90.69
  -7   7   0  140.09   33.90
   7   7   0  194.68   30.90
   8  -7   0   86.59   24.10
   8  -7   0   96.79   22.40
   8   7   0   22.30  133.39
  -8   7   0   65.69   28.60
   8   7   0   32.20   30.30
   9  -7   0   36.50   22.70
   9  -7   0   29.40   24.70
   9   7   0   68.29   33.70
  -9   7   0   77.69   24.20
  10  -7   0   59.39   24.10
 -10   7   0   68.59   26.00
  10   7   0   53.69   33.10
  11  -7   0  100.39   23.80
  11  -7   0   45.00   24.90
 -11   7   0   70.09   24.60
  11   7   0   87.29   32.00
  12  -7   0    8.70   22.40
  12  -7   0  -30.30   28.90
  12   7   0   44.80   24.40
 -12   7   0   20.20   25.30
   0  -8   0 1218.28   49.30
   0   8   0 1367.86  105.29
   0   8   0 1211.88   45.20
   0   8   0 1142.79   52.59
   1  -8   0  137.99   61.09
   1  -8   0   99.89   19.70
   1  -8   0   93.19   23.20
  -1  -8   0  123.99   26.30
  -1   8   0  154.38   26.70
  -1   8   0  158.78   29.00
   1   8   0  189.68   30.20
   1   8   0  154.38   22.60
   1   8   0  178.48   56.79
   2  -8   0  310.67   27.60
  -2  -8   0  342.37   43.90
   2  -8   0  309.67   34.50
   2  -8   0  328.37   68.69
   2   8   0  259.47   32.60
  -2   8   0  333.07   33.50
   2   8   0  315.07   33.60
   2   8   0  259.87   57.69
  -2   8   0  264.77   41.60
   3  -8   0  732.63   39.40
   3  -8   0  700.83   33.00
   3  -8   0  696.23   85.19
  -3   8   0  662.03   49.10
   3   8   0  724.33   91.89
   3   8   0  680.33   39.20
   3   8   0  803.02   51.19
   4  -8   0  214.48   24.10
   4  -8   0  190.18   29.00
   4  -8   0  297.07   87.59
   4   8   0  270.07   67.39
   4   8   0  313.87   35.90
  -4   8   0  264.27   34.80
   4   8   0  278.37   34.90
   5  -8   0  155.18  113.59
   5  -8   0   86.89   20.90
   5  -8   0  135.79   22.80
  -5   8   0   77.09   42.30
   5   8   0  104.69   40.00
   5   8   0   98.99   26.00
   6  -8   0  348.47   32.90
   6  -8   0  422.76   35.60
   6   8   0  365.96   41.70
  -6   8   0  437.06  127.99
   7  -8   0  768.62   39.90
   7  -8   0  651.03   40.70
   7   8   0  769.72   46.60
   7   8   0  458.25  138.39
   8  -8   0   51.59   24.40
   8  -8   0   -5.60   20.60
   8   8   0   19.20   32.00
   9  -8   0  -11.70   21.30
   9  -8   0   -4.70   21.90
   9   8   0    5.30   30.50
  10  -8   0   91.59   21.60
  10  -8   0  116.69   22.30
  10   8   0   92.19   31.70
 -10   8   0   16.70   53.69
  11  -8   0    3.10   19.80
  11  -8   0   36.70   20.60
  11   8   0   18.60   55.49
   0  -9   0  -16.90   22.20
   0   9   0  -32.70   97.59
   0   9   0   -7.60   23.10
   0   9   0   41.80   25.50
   1  -9   0   50.69   84.39
  -1  -9   0   51.39   23.70
   1  -9   0    0.90   19.90
   1   9   0   -6.70   84.39
   1   9   0   -3.10   22.10
   1   9   0   -0.20   26.20
  -1   9   0    8.30   26.60
  -1   9   0   14.00   24.60
   2  -9   0  183.58   28.70
   2  -9   0  195.28   31.00
  -2  -9   0  283.47   41.90
   2  -9   0  284.87   97.89
  -2   9   0  166.48   27.80
   2   9   0  238.78   33.90
  -2   9   0  153.08   37.80
   2   9   0  279.97   39.30
   2   9   0  244.28   81.69
   3  -9   0   35.60   18.50
   3  -9   0  202.58  114.09
   3  -9   0   61.99   19.70
   3   9   0   48.60   27.20
  -3   9   0   72.19   33.00
   3   9   0   81.99   24.20
   4  -9   0   71.49   19.90
   4  -9   0 -160.68  232.38
   4  -9   0   56.69   21.00
   4   9   0   16.20   30.00
  -4   9   0   74.59   33.60
   4   9   0   48.80   87.89
   4   9   0   37.00   24.50
   5  -9   0    7.20   19.60
   5  -9   0    3.10   19.90
   5   9   0   14.00   25.30
   5   9   0   -1.00   99.59
  -5   9   0   72.59   40.00
   5   9   0   40.10   32.60
   6   9   0   22.40  174.08
  -6   9   0  -98.49  184.38
   7  -9   0   93.39   23.20
   7  -9   0   95.29   20.90
   7   9   0   86.59   29.60
   8  -9   0   38.00   19.50
   8  -9   0   19.30   21.50
   8   9   0   -6.40   29.70
   9  -9   0   -7.10   19.00
   9  -9   0   29.30   19.90
   9   9   0  -12.50   28.80
  10  -9   0   53.89   17.80
  10  -9   0   36.70   18.50
  10   9   0   39.00   28.70
   0 -10   0  353.26   32.80
   0  10   0  361.76   42.30
   0  10   0  372.16   38.40
   0  10   0  483.75  162.18
   1 -10   0  212.78   31.60
  -1 -10   0  196.28   24.60
  -1  10   0  246.98   34.50
   1  10   0  265.17   37.30
  -1  10   0  233.48   27.90
   1  10   0  213.88   28.30
   1  10   0  158.68  131.49
  -2 -10   0   65.69   28.80
   2 -10   0    7.90   18.50
   2  10   0  212.58  124.89
  -2  10   0   60.09   25.90
   2  10   0   71.99   24.90
   2  10   0   40.70   24.60
   3 -10   0   24.80   25.70
   3 -10   0   52.09   18.30
   3  10   0  113.29  124.79
  -3  10   0   69.39   27.00
   3  10   0   73.89   25.00
   3  10   0    8.90   26.30
   4 -10   0  238.18   33.70
   4 -10   0  212.08   29.60
   4  10   0  202.88   27.80
   4  10   0  270.07  195.48
   4  10   0  168.38   29.90
  -4  10   0  168.68   33.40
   5 -10   0   56.39   24.40
   5 -10   0   85.79   19.50
  -5  10   0  181.08   42.70
   5  10   0   57.29   28.10
   5  10   0 -197.88  232.58
  -5  10   0   90.99  206.48
   6 -10   0  184.08   24.00
   6 -10   0  138.59   20.10
   6  10   0  154.18   28.30
   7 -10   0   31.10   17.70
   7 -10   0  -12.70   20.60
   7  10   0   29.70   28.60
   8 -10   0   59.89   20.40
   8 -10   0   45.30   16.90
   8  10   0   69.99   27.40
   9 -10   0   15.30   15.00
   9 -10   0   22.40   21.00
  -9  10   0  -23.60   29.40
   9  10   0   44.70   28.50
  10 -10   0   -0.10   13.00
  10  10   0    4.00   28.20
   0 -11   0  -13.90   19.10
   0  11   0   14.20   23.90
   0  11   0    6.70   33.00
  -1 -11   0   67.99   23.80
   1 -11   0   38.70   19.30
  -1  11   0   25.40   23.50
   1  11   0   77.49   24.30
   1  11   0   72.69   45.20
   1  11   0 -117.59  335.47
   2 -11   0   33.80   18.80
  -2  11   0   -4.00   25.00
   2  11   0  468.75  299.17
   2  11   0   57.59   28.20
   2  11   0   49.90   24.90
   3 -11   0  183.28   28.10
   3  11   0  154.48   28.10
   3  11   0  138.89   25.70
  -3  11   0  182.58   28.50
   4 -11   0   53.99   17.70
   4  11   0   69.99   26.10
  -4  11   0   66.99   33.80
   5 -11   0   28.90   16.80
   5 -11   0   35.00   30.90
  -5  11   0   51.29   49.60
   5  11   0   60.09   26.40
   6 -11   0  132.29   29.00
   6 -11   0  113.29   18.80
   6  11   0   74.59   27.30
   7 -11   0   -7.50   27.20
   7 -11   0   -8.00   15.10
   7  11   0   -6.80   25.50
   8 -11   0   -0.10   13.80
   8 -11   0   24.10   28.60
   8  11   0   47.80   27.00
   0 -12   0  187.98   29.30
   0  12   0  175.88   25.40
   1 -12   0    8.00   17.50
   1  12   0  -28.30   21.10
  -1  12   0   36.10   23.80
   1  12   0   51.39   39.50
   2 -12   0  173.58   19.30
  -2  12   0  230.08   34.80
   2  12   0  236.28   34.40
   2  12   0  215.08   30.50
   3  12   0  138.29   30.30
  -3  12   0  154.08   30.60
   4 -12   0   88.59   17.00
   4  12   0   76.99   28.30
   5  12   0  126.99   27.70
   6 -12   0    2.80   14.30
   6  12   0    5.30   24.20
   7 -12   0   21.40   12.10
   7  12   0  -38.50   25.70
   1 -13   0  -12.10   19.00
   2 -13   0    0.10   16.50
   3  13   0  123.29   41.40
   4 -13   0   56.59   13.80
   4  13   0  125.49   35.20
   5 -13   0   14.00   12.30
   5  13   0   34.90   31.10
  14   0  -1   38.10   31.60
 -13   0   1   21.00   15.40
  13   0  -1   42.10   40.20
  12   0  -1   28.70   37.50
 -12   0   1    7.20   15.70
  11   0  -1   84.09   35.30
 -10   0   1  493.35   32.00
  10   0  -1  408.86   55.19
  -9   0   1  195.78  112.19
  -9   0   1    8.30   16.90
   9   0  -1    6.80   80.09
  -8   0   1  111.69   69.29
   8   0  -1  -30.80   60.89
  -8   0   1   17.20   15.90
  -7   0   1  816.82   76.49
   7   0  -1  756.32   66.19
   6   0  -1  759.32   51.79
  -6   0   1  755.72   53.19
   5   0  -1    7.60   17.70
  -5   0   1   -5.50   20.70
  -4   0   1  327.87   27.70
  -3   0   1  552.24   26.10
  -2   0   1  119.19   14.30
   1   0  -1 2847.81   62.49
   0   0   1    9.90    2.90
   0   0  -1   11.70    3.20
   0   0  -1    8.70    5.00
   0   0   1    0.40    3.50
  -1   0  -1    1.60    9.90
   2   0   1  173.98   16.40
   6   0   1   78.29   29.60
   7   0   1  193.88   43.60
   7   0   1  190.38   31.00
   8   0   1   77.39   28.50
  -8   0  -1   30.90   19.10
   8   0   1   -4.80   59.69
   9   0   1   29.50   27.80
  -9   0  -1   24.90   16.10
   9   0   1   88.89   95.29
  10   0   1  172.68   30.30
 -10   0  -1  100.69   19.80
  11   0   1   61.59   30.20
 -11   0  -1   22.70   17.00
 -12   0  -1   44.10   15.80
  12   0   1   34.40   31.40
  13   0   1    6.10   32.80
 -13   0  -1   -6.60   14.60
 -14   0  -1   12.70   11.80
 -14  -1   1    7.70   13.70
  14  -1  -1  -26.90   29.40
 -14   1   1    1.40   12.70
  14   1  -1   71.79   33.60
 -13  -1   1   14.20   14.10
  13  -1  -1   -9.80   36.90
 -13   1   1   20.00   14.60
  13   1  -1    7.60   40.90
 -12  -1   1  256.57   29.60
  12  -1  -1  270.17   37.90
 -12   1   1  262.17   27.10
  12   1  -1  196.28   39.40
  11  -1  -1   66.49   33.70
 -11  -1   1   19.80   17.10
  11   1  -1   61.59   40.00
 -11   1   1   29.10   16.00
  10  -1  -1  128.99   33.10
 -10  -1   1   62.79   16.80
 -10   1   1   73.89   17.80
  10   1  -1   92.89   41.50
   9  -1  -1  306.07   38.10
   9  -1  -1  134.19   89.49
  -9  -1   1  284.07   31.30
  -9   1   1  242.68  144.59
   9   1  -1  155.18   85.09
  -9   1   1  239.18   30.90
  -8  -1   1   87.79   22.10
   8  -1  -1   92.99   56.19
  -8  -1   1  136.69   69.59
  -8   1   1  123.09   18.90
  -8   1   1  149.99   68.89
   8   1  -1  133.99   57.49
   7  -1  -1  122.19   38.50
  -7  -1   1   67.69   48.10
   7   1  -1  114.69   38.40
  -7   1   1  121.99   47.30
  -6  -1   1  172.28   34.50
   6  -1  -1  272.87   42.40
  -6   1   1  198.88   31.90
   5  -1  -1 1077.79   47.00
  -5  -1   1 1070.69   49.20
  -5   1   1 1083.19   47.40
   4  -1  -1  810.22   35.50
  -4  -1   1  883.51   38.50
   4   1  -1  840.02   40.90
  -4   1   1  827.52   36.30
  -3  -1   1 3434.96   82.09
   3  -1  -1 3439.76   79.19
   3   1  -1 3380.76   81.89
  -3   1   1 3434.16   81.09
   2  -1  -1  581.14   20.60
  -2  -1   1  595.04   24.40
  -2   1   1  593.24   23.00
  -2   1   1  589.74   23.20
  -1  -1   1 4786.52  100.49
   1  -1  -1 4627.24   97.69
  -1   1   1 4761.22   98.09
   0  -1  -1   36.40   12.70
   0  -1  -1   35.40    5.20
   0  -1   1   21.30    4.60
   0   1  -1   19.90    5.40
   0   1   1   21.80    5.60
   1  -1   1 2022.70   46.20
   1   1   1 2006.40   49.30
  -1   1  -1 2058.49   47.00
   2  -1   1   91.09   14.60
   2   1   1  115.19   15.10
   3  -1   1  351.96   24.20
   3   1   1  368.76   26.70
  -4  -1  -1  734.63   35.60
   4  -1   1  683.13   36.80
   4   1   1  773.52   38.00
   5  -1   1  898.01   47.20
   5   1   1  907.81   48.10
   6  -1   1   63.89   31.30
   7  -1   1  166.78   44.20
   7  -1   1  238.98   28.50
   7   1   1  164.38   42.90
  -7   1  -1  176.88   25.00
   7   1   1  213.38   32.60
  -8  -1  -1  790.72   39.10
   8  -1   1  887.81  102.19
   8   1   1  874.21   48.30
  -8   1  -1  848.02   39.40
   8   1   1  811.32  109.79
  -9  -1  -1  302.87   32.10
   9  -1   1  286.37  109.79
   9  -1   1  299.17   39.90
   9   1   1  501.05  105.39
  -9   1  -1  283.67   37.90
   9   1   1  349.77   44.50
  10  -1   1  187.58   27.40
 -10  -1  -1  144.09   21.40
  10   1   1  294.67   42.30
 -10   1  -1  185.48   29.60
 -11  -1  -1   -0.10   17.70
  11  -1   1    8.40   29.90
  11   1   1    0.70   32.60
 -11   1  -1   -4.40   16.40
  12  -1   1  121.59   31.90
 -12  -1  -1   85.69   17.40
  12   1   1  131.29   31.50
 -12   1  -1   56.39   15.50
 -13  -1  -1   14.30   15.40
  13  -1   1    6.90   30.60
 -13   1  -1   -0.10   13.60
  13   1   1   84.49   33.30
 -14  -2   1    1.80   15.30
  14  -2  -1   55.59   27.80
  14   2  -1  -29.30   35.40
 -14   2   1   29.00   12.60
  13  -2  -1   88.59   35.90
 -13  -2   1    4.90   14.70
 -13   2   1   29.10   14.60
  13   2  -1   72.19   40.60
 -12  -2   1   78.39   18.10
  12  -2  -1   41.20   32.60
 -12   2   1  109.09   17.00
  12   2  -1   19.80   40.70
  11  -2  -1  176.28   44.90
 -11  -2   1  138.69   21.40
  11   2  -1   50.59   53.79
 -11   2   1  146.99   18.60
 -10  -2   1   14.00   18.60
  10  -2  -1   -7.10   28.80
  10   2  -1  -52.29   41.70
 -10   2   1   -9.90   16.50
   9  -2  -1  207.08   97.99
  -9  -2   1   25.40   19.50
   9  -2  -1   22.40   28.20
  -9   2   1   41.40   17.40
   9   2  -1   31.20   96.29
   8  -2  -1   36.70   61.09
  -8  -2   1    9.30   21.70
   8  -2  -1   33.30   29.70
  -8   2   1   33.60   17.50
  -8   2   1   62.39   71.89
   7  -2  -1  384.36   47.50
   7  -2  -1  521.45   69.49
   7   2  -1  332.77   55.99
  -7   2   1  306.67   49.99
  -6  -2   1  178.48   41.30
   6  -2  -1  207.88   34.00
  -6   2   1  206.88   35.10
   6   2  -1  311.97   40.00
  -5  -2   1  978.60   52.29
   5  -2  -1  974.30   48.40
   5   2  -1 1024.00   52.49
  -5   2   1  966.40   49.00
  -4  -2   1  963.80   43.80
   4  -2  -1  956.40   40.10
  -4   2   1  876.91   39.90
   4   2  -1  900.11   46.40
  -3  -2   1  104.49   19.00
   3  -2  -1  106.29   17.50
   2  -2  -1 1874.91   48.50
  -2   2   1 1881.71   53.09
   1  -2  -1  931.41   28.80
  -1   2   1  951.70   32.10
   1   2  -1  968.40   32.40
   0  -2   1 5123.59  109.59
   0  -2  -1 5140.89  109.49
   0   2  -1 5196.28  111.39
   0   2   1 5060.39  110.19
   0   2   1 5173.08  111.89
   1  -2   1 2763.72   64.69
   1   2   1 2796.12   67.89
  -1   2  -1 2734.03   66.49
   1   2   1 2793.82   67.19
   2  -2   1 1134.49   35.50
  -2   2  -1 1109.79   43.30
   2   2   1 1076.39   38.70
   3  -2   1 2780.62   71.89
   3   2   1 2790.32   73.39
   4  -2   1  406.96   33.40
   4   2   1  393.56   35.80
  -4   2  -1  437.26   32.00
   5  -2   1  287.37   41.30
  -5   2  -1  336.87   40.50
   5   2   1  319.77   42.70
   6  -2   1  217.68   37.90
   6  -2   1  174.88   25.10
  -6   2  -1  193.48   39.80
   6   2   1  191.58   45.80
   7  -2   1 1103.79   83.49
   7  -2   1  995.30   41.70
   7   2   1  996.20   84.59
   7   2   1  985.80   55.99
  -7   2  -1  825.32   43.20
  -8  -2  -1  288.77   34.20
   8  -2   1  265.67   34.30
   8  -2   1  342.17   52.19
   8  -2   1  360.56   73.19
   8   2   1  391.86   59.89
  -8   2  -1  307.57   33.10
   9  -2   1  128.49   43.40
   9  -2   1  100.89   23.90
  -9  -2  -1  141.69   20.90
   9  -2   1  159.68  112.49
  -9   2  -1   94.99   17.60
   9   2   1  111.49   30.60
   9   2   1  189.28  114.09
 -10  -2  -1  249.88   35.70
  10  -2   1  210.58   43.90
  10  -2   1  166.38   27.10
  10   2   1  307.07   45.10
  11  -2   1  109.29   29.30
  11  -2   1   16.30   43.80
 -11  -2  -1   77.89   20.20
  11   2   1   95.89   31.10
 -11   2  -1  104.29   18.00
 -12  -2  -1   75.89   22.30
  12  -2   1  113.59   29.70
  12   2   1   80.59   32.70
 -12   2  -1   95.39   16.60
 -13  -2  -1   35.40   15.90
  13  -2   1  -30.40   29.70
 -13   2  -1   25.50   13.90
  13   2   1   19.00   33.40
 -13  -3   1   33.90   17.80
  13  -3  -1   -9.90   33.10
 -13   3   1  -24.40   13.80
  13   3  -1  -95.39   50.29
 -12  -3   1   44.10   20.30
  12  -3  -1   37.80   31.90
 -12   3   1   40.00   15.50
  12   3  -1   80.69   39.20
 -11  -3   1   14.80   21.00
  11  -3  -1  110.89   29.30
 -11   3   1   63.89   16.40
  11   3  -1  106.09   42.30
 -10  -3   1  118.99   22.40
  10  -3  -1  130.29   28.00
  10   3  -1  149.19   42.00
 -10   3   1  118.19   19.50
   9  -3  -1   -7.90  106.09
  -9  -3   1   76.39   22.10
   9  -3  -1  128.79   26.80
   9   3  -1  101.59   49.80
  -9   3   1   59.19   18.10
   9   3  -1  100.99  105.59
   8  -3  -1  103.09   70.99
  -8  -3   1  114.09   24.80
   8  -3  -1  109.39   24.80
  -8   3   1   45.10   79.89
   8   3  -1  -41.30   75.79
  -8   3   1  115.39   18.80
   7  -3  -1  269.47   37.90
   7  -3  -1  316.47   54.19
  -7   3   1  363.36   35.60
   7   3  -1  318.77   55.99
  -7   3   1  265.97   58.69
   6  -3  -1  234.48   26.40
   6  -3  -1  266.07   39.80
   6   3  -1  243.88   41.60
  -6   3   1  240.48   41.60
   5  -3  -1  284.67   33.80
  -5   3   1  320.67   42.00
   5   3  -1  327.07   45.30
   4  -3  -1  476.45   35.90
  -4   3   1  497.55   38.70
   4   3  -1  516.25   43.90
   3  -3  -1 1669.33   52.39
   3   3  -1 1741.43   60.09
  -1  -3   1   18.60   11.30
   1  -3  -1   19.00   12.50
  -1   3   1   46.20   22.30
   1   3  -1  -11.70   23.40
   0  -3   1 3436.06   81.29
   0  -3  -1 3541.55   81.49
   0   3   1 3445.76   88.49
   0   3  -1 3337.47   87.89
   0   3   1 3541.15   82.89
   1  -3   1  339.97   22.40
   1   3   1  311.77   28.70
   1   3   1  317.67   38.00
  -1   3  -1  244.38   37.90
   2  -3   1  293.47   25.80
   2   3   1  316.27   29.60
   3  -3   1  129.69   19.90
   3   3   1  141.59   22.60
   4  -3   1   66.99   21.90
   4   3   1   26.90   24.40
   5  -3   1  481.25   32.60
   5  -3   1  551.74   48.90
  -5   3  -1  609.54   50.49
   5   3   1  559.74   50.79
   6  -3   1  447.96   32.90
   6  -3   1  365.46   44.40
   6   3   1  480.85   49.40
  -6   3  -1  545.85   69.49
   6   3   1  427.16   61.99
   7  -3   1   30.70   20.40
   7  -3   1   39.80   59.09
   7   3   1   82.59   32.10
   7   3   1   38.90   53.49
  -7   3  -1   83.39   22.00
   8  -3   1   86.09   82.49
   8  -3   1    8.10   20.40
  -8  -3  -1   47.60   26.90
   8  -3   1   62.09   38.70
   8   3   1   52.59   79.89
   8   3   1   57.59   29.20
  -8   3  -1   29.20   19.00
   9  -3   1   10.00   23.70
   9  -3   1   65.09   40.00
   9  -3   1    7.10  123.19
  -9   3  -1   12.30   16.70
   9   3   1 -119.09  120.69
   9   3   1   -9.20   30.30
 -10  -3  -1  274.57   40.10
  10  -3   1  305.47   37.30
  10  -3   1  420.76   57.49
 -10   3  -1  332.67   31.10
  10   3   1  299.87   34.00
  11  -3   1   56.69   38.00
  11  -3   1  140.09   28.30
 -11  -3  -1  127.49   24.70
  11   3   1   91.29   32.50
 -11   3  -1  131.99   18.20
 -12  -3  -1   48.70   22.30
  12  -3   1   23.50   28.30
  12  -3   1  -20.30   42.60
 -12   3  -1   11.30   15.10
  12   3   1   93.39   33.30
 -13  -3  -1   13.70   18.40
  13  -3   1  101.19   29.40
  13   3   1   53.59   48.70
  13  -4  -1   13.10   32.60
 -13   4   1    5.60   14.20
  13   4  -1    3.00   41.50
  12  -4  -1   -2.50   28.80
 -12  -4   1   34.00   22.60
 -12   4   1   24.70   16.60
  12   4  -1  -27.00   37.90
 -11  -4   1  340.27   40.30
  11  -4  -1  300.67   44.90
  11   4  -1  416.16   55.19
 -11   4   1  356.86   29.90
  10  -4  -1  360.96   61.49
 -10  -4   1  385.16   31.40
  10  -4  -1  348.17   40.10
 -10   4   1  396.36   32.00
  10   4  -1  429.76   58.89
   9  -4  -1   11.20  134.99
   9  -4  -1  240.48   35.50
   9  -4  -1  177.18   67.89
  -9   4   1  189.78   21.50
   9   4  -1  344.77  134.19
   8  -4  -1  -34.00   84.99
  -8  -4   1   70.49   29.30
   8  -4  -1   48.60   21.80
  -8   4   1   19.70   18.30
  -8   4   1   59.59   93.79
   8   4  -1   52.19   78.79
   8   4  -1  -10.50   41.00
   7  -4  -1   53.99   58.59
   7   4  -1  147.89   45.80
   7   4  -1    7.00   56.69
  -7   4   1   88.59   60.59
  -7   4   1   14.30   21.80
   6  -4  -1   85.19   41.60
   6  -4  -1   73.49   20.20
  -6   4   1   83.29   44.70
   6   4  -1   63.59   42.60
   5  -4  -1  140.39   19.80
   5  -4  -1  159.28   33.60
  -5   4   1  125.19   34.70
   5   4  -1   70.49   35.20
   4  -4  -1 2516.55   78.89
   4   4  -1 2391.26   91.89
   3  -4  -1 2269.87   70.39
   3   4  -1 2330.67   74.99
   2  -4  -1  403.56   33.10
   1  -4  -1  354.96   29.00
  -1  -4   1  362.36   29.30
   0  -4  -1 1552.24   50.09
   0  -4   1 1607.74   50.89
   0   4   1 1526.35   52.59
   1  -4   1  873.21   40.20
   1   4   1  836.52   40.40
   2  -4   1 1505.85   53.09
   2   4   1 1405.86   53.29
   3  -4   1  136.49   24.30
   3   4   1  219.98   34.10
   4  -4   1  268.97   43.60
   4  -4   1  234.18   24.70
   4   4   1  226.78   35.70
   5  -4   1 1159.38   38.40
   5  -4   1 1201.38   67.39
   5   4   1 1129.29   53.49
   5   4   1 1235.08   67.89
  -5   4  -1 1288.67   65.49
   6  -4   1  373.36   28.70
   6  -4   1  269.57   50.79
   6   4   1  338.57   45.00
   6   4   1  332.97   50.59
  -6   4  -1  346.17   57.39
   7  -4   1   13.10   19.20
   7  -4   1    8.40   64.09
   7  -4   1   57.69   34.10
   7   4   1    3.60   57.59
  -7   4  -1    1.50   21.20
   7   4   1   91.39   50.09
  -7   4  -1   13.00   83.69
   8  -4   1   40.60   21.10
   8  -4   1   46.70   33.40
   8  -4   1 -130.29   92.99
   8   4   1   51.69   81.29
   8   4   1   12.60   30.00
  -8   4  -1   17.30   20.50
   9  -4   1  572.04   53.29
   9  -4   1  569.84   37.10
  -9  -4  -1  477.55   53.19
   9   4   1  545.45   46.80
   9   4   1  736.63  141.89
  -9   4  -1  559.64   34.50
  10  -4   1  165.08   33.20
 -10  -4  -1   90.69   30.30
  10  -4   1   78.79   25.00
 -10   4  -1  105.09   19.30
  10   4   1   72.89   31.30
  11  -4   1   31.60   26.10
 -11  -4  -1  -12.50   28.20
  11  -4   1   15.90   33.50
 -11   4  -1   10.30   15.80
  11   4   1   13.10   31.80
  12  -4   1  111.79   27.50
  12  -4   1  114.49   38.10
  12   4   1  106.39   32.10
  13  -4   1   23.00   28.10
  13   4   1   -0.10   31.70
 -13   4  -1   28.20   13.90
  13  -5  -1  111.19   29.10
 -13   5   1  114.29   17.20
  13   5  -1   24.50   32.30
  12  -5  -1   18.40   26.70
  12   5  -1    1.90   37.80
 -12   5   1    2.90   17.30
  11  -5  -1   21.70   47.50
  11  -5  -1   51.49   27.30
  11   5  -1    5.70   37.30
 -11   5   1   52.69   17.20
  10  -5  -1   34.00   34.80
  10  -5  -1  -38.80   36.40
  10   5  -1   33.80   56.19
 -10   5   1   45.70   18.10
   9  -5  -1   60.79   23.70
   9  -5  -1   80.69   35.30
  -9   5   1   50.79   19.40
   9   5  -1   25.00  143.09
   9   5  -1   91.89   40.00
   8  -5  -1  104.79   23.10
   8  -5  -1   62.19  105.39
   8  -5  -1   99.49   33.60
   8   5  -1   41.20   88.79
   8   5  -1  102.69   38.00
  -8   5   1  108.89  119.19
  -8   5   1  117.49   23.10
   7  -5  -1  434.06   32.40
   7  -5  -1  390.56   53.59
   7  -5  -1  468.95   80.09
   7   5  -1  418.06   42.00
  -7   5   1  361.66   41.80
   7   5  -1  492.15   71.19
  -7   5   1  402.56   81.39
   6  -5  -1  110.79   50.19
   6   5  -1   61.49   48.40
   6   5  -1   85.09   37.60
  -6   5   1   96.49   52.59
   5  -5  -1   57.19   38.20
   5  -5  -1   37.50   16.40
   5   5  -1   15.30   33.30
   5   5  -1   21.50   40.50
  -5   5   1   34.20   39.40
   4  -5  -1   50.69   33.00
   4   5  -1   69.59   37.80
   4   5  -1   10.50   28.00
   3  -5  -1  837.42   52.29
   3  -5  -1  788.02   30.70
   3   5  -1  816.02   57.49
   2  -5  -1   14.40   15.00
   2  -5  -1   -1.20   21.90
   2   5  -1   -1.70   30.00
   1  -5  -1 1335.27   53.99
  -1  -5   1 1383.56   55.49
  -1   5   1 1390.86   59.19
   0  -5   1   23.60   19.80
   0  -5  -1   39.30   20.40
   0   5   1   21.50   26.60
   1  -5   1  101.49   24.50
   1   5   1  133.79   28.00
   2  -5   1   90.29   26.20
   2  -5   1   80.39   16.40
   2   5   1   97.49   21.40
   3  -5   1  531.55   48.80
   3  -5   1  466.95   27.00
   3   5   1  467.25   37.00
   3   5   1  534.75   46.00
   4  -5   1   54.89   34.10
   4  -5   1   75.19   16.00
   4   5   1   49.30   34.40
   4   5   1  137.99   24.70
   5  -5   1  151.48   48.50
   5  -5   1  186.08   25.30
   5   5   1  183.98   43.20
   5   5   1  193.08   27.20
   6  -5   1  172.58   20.80
   6  -5   1  117.99   59.99
   6  -5   1  236.48   31.20
   6   5   1  138.29   50.59
  -6   5  -1  234.88   64.29
  -6   5  -1  181.28   28.30
   6   5   1  178.18   33.30
   7  -5   1  -12.90   19.30
   7  -5   1   23.50   83.29
   7  -5   1   12.50   28.30
  -7   5  -1    9.50  102.89
   7   5   1  -15.20   25.60
  -7   5  -1    5.80   23.50
   7   5   1   65.39   66.59
   8  -5   1  432.46   66.49
   8  -5   1  639.14  133.39
   8  -5   1  371.46   34.40
   8   5   1  133.59  116.49
  -8   5  -1  336.97   35.40
   8   5   1  340.07   34.10
   9  -5   1  461.25   46.80
   9  -5   1  452.05   38.80
  -9   5  -1  508.95   35.20
   9   5   1  494.45   45.40
   9   5   1  239.68  156.28
  10  -5   1   52.39   30.10
  10  -5   1   58.99   26.30
 -10   5  -1   47.50   18.40
  10   5   1   11.50   30.80
  11  -5   1   46.30   25.70
  11  -5   1   57.69   32.00
 -11   5  -1   46.80   17.00
  11   5   1   56.19   31.90
  12  -5   1  196.28   26.80
  12  -5   1  183.88   31.70
 -12   5  -1  275.47   26.10
  12   5   1  240.78   37.70
  13  -5   1   20.10   26.00
 -13   5  -1   -2.30   15.60
  13   5   1   21.80   24.70
  12  -6  -1   94.09   35.10
  12  -6  -1  125.39   27.40
 -12   6   1  119.19   20.50
  12   6  -1  124.29   63.99
  11  -6  -1  155.98   26.20
  11  -6  -1   77.69   33.20
  11   6  -1  111.69   35.60
 -11   6   1  110.59   22.50
  10  -6  -1   95.39   31.60
  10  -6  -1   78.09   24.70
  10   6  -1   50.89   36.60
 -10   6   1   82.99   20.10
   9  -6  -1   14.40   30.40
   9  -6  -1   65.39   22.70
   9   6  -1 -190.58  161.98
   9   6  -1   48.80   37.40
  -9   6   1   24.50   20.90
   8  -6  -1  304.97   32.20
   8  -6  -1  308.57   34.10
   8   6  -1  325.77  104.89
   8   6  -1  369.56   52.19
  -8   6   1  264.77   28.40
   7  -6  -1  142.39   29.80
   7  -6  -1  177.18   22.60
   7  -6  -1  163.68   96.79
   7   6  -1  203.68   35.50
  -7   6   1  186.28   93.49
   7   6  -1  266.37   77.09
  -7   6   1  181.88   28.00
   6  -6  -1  285.47   28.30
   6  -6  -1  326.47   34.30
   6  -6  -1  389.36   73.99
   6   6  -1  228.38   34.20
  -6   6   1  376.76   68.39
  -6   6   1  246.28   50.69
   6   6  -1  202.28   61.39
   5  -6  -1  240.98   24.80
   5  -6  -1  253.37   31.70
   5   6  -1  205.08   31.30
   5   6  -1  171.88   48.50
   4  -6  -1  151.88   44.70
   4  -6  -1  146.79   22.30
   4   6  -1  167.58   25.10
   4   6  -1  124.19   43.30
   3  -6  -1   60.19   34.00
   3  -6  -1   19.70   14.90
   3   6  -1   49.70   38.90
   3   6  -1   53.59   21.40
   2  -6  -1  546.55   52.69
   2  -6  -1  543.55   26.20
   2   6  -1  560.94   59.29
   2   6  -1  502.95   33.90
   1  -6  -1  146.99   29.90
   1  -6  -1  170.08   22.30
   1   6  -1  202.98   29.70
   1   6  -1  227.98   41.20
  -1   6   1  180.68   40.60
  -1   6   1  217.98   24.40
   0  -6   1  772.82   51.89
   0  -6  -1  744.13   53.19
   0  -6  -1  733.73   30.10
   0   6  -1  762.22   78.89
   0   6   1  774.32   37.90
   0   6   1  810.42   55.49
   0   6  -1  755.42   36.40
   1  -6   1  358.26   28.30
   1  -6   1  229.68   34.30
   1   6   1  321.57   41.00
   1   6   1  337.67   32.30
  -1   6  -1  253.27   46.70
  -1   6  -1  317.77   32.80
   2  -6   1   31.40   16.80
   2  -6   1   71.69   32.30
   2   6   1   48.10   20.00
   2   6   1   34.70   33.00
  -2   6  -1   22.40   25.60
   3  -6   1  456.25   28.20
   3  -6   1  413.76   62.99
  -3   6  -1  383.46   46.30
   3   6   1  460.85   55.79
   3   6   1  501.35   34.20
   4  -6   1   45.60   16.40
   4  -6   1   49.40   25.80
   4  -6   1   -7.60   43.10
   4   6   1  -10.20   40.10
   4   6   1   52.99   21.70
   5  -6   1  405.36   28.90
   5  -6   1  518.85   44.70
   5  -6   1  362.16   62.09
   5   6   1  381.56   37.20
   5   6   1  330.37   53.79
   6  -6   1  -38.40   78.39
   6  -6   1   -3.60   18.00
   6  -6   1   23.80   26.80
  -6   6  -1   50.99   81.09
   6   6   1   25.70   24.90
   6   6   1  -24.60   58.69
  -6   6  -1   65.99   32.70
   7  -6   1  276.57   41.90
   7  -6   1  316.17   32.50
   7  -6   1  316.97  116.89
   7   6   1  227.08   81.29
   7   6   1  332.47   39.30
  -7   6  -1  288.27   45.10
   8  -6   1   45.90   21.70
   8  -6   1   34.70   25.10
  -8   6  -1   -7.50   21.90
   8   6   1   27.20   29.40
   8   6   1  151.78  107.99
   9  -6   1   40.10   27.40
   9  -6   1   22.10   23.30
  -9   6  -1   35.60   20.40
   9   6   1 -230.08  171.98
  10  -6   1   42.60   24.40
  10  -6   1   53.59   26.60
  10   6   1   70.99   31.20
 -10   6  -1   60.59   19.40
  11  -6   1   64.59   26.80
  11  -6   1  100.99   23.80
  11   6   1   30.60   30.80
 -11   6  -1  110.19   19.90
  12  -6   1   57.09   23.20
  12  -6   1   31.70   27.00
 -12   6  -1   50.99   18.40
  12  -7  -1  -14.10   23.10
  12   7  -1   32.00   27.20
 -12   7   1  -15.60   24.50
  11  -7  -1   67.79   23.70
  11  -7  -1  104.09   26.70
 -11   7   1   96.19   24.20
  11   7  -1   13.50   33.90
  10  -7  -1   46.80   23.60
  10   7  -1   82.49   35.50
 -10   7   1   50.99   32.20
   9  -7  -1  192.98   26.70
   9  -7  -1  110.99   25.10
  -9   7   1  188.98   28.20
   9   7  -1   74.69   37.00
   8  -7  -1  351.76   34.00
   8  -7  -1  331.47   39.30
   8   7  -1  323.47   49.10
  -8   7   1  414.06   49.40
   8   7  -1  183.98  129.69
   7  -7  -1  705.83  243.78
   7  -7  -1  487.35   39.70
   7  -7  -1  382.76   32.20
   7   7  -1  401.56   50.39
   7   7  -1  303.27   93.49
  -7   7   1  147.99  225.98
   6  -7  -1  564.94   33.50
   6  -7  -1  524.85  106.39
   6  -7  -1  543.15   40.50
  -6   7   1  762.32  130.39
   6   7  -1  623.54   46.20
   6   7  -1  442.66   68.69
   5  -7  -1  186.28   72.19
   5  -7  -1  155.08   25.70
   5  -7  -1  165.38   25.60
   5   7  -1  262.87   41.00
   5   7  -1   62.19   57.09
   5   7  -1   72.99   41.90
   4  -7  -1  302.17   25.60
   4  -7  -1  302.57   38.00
   4  -7  -1  330.17   60.39
   4   7  -1  250.87   55.19
   4   7  -1  287.77   37.70
  -4   7   1  309.57   42.00
   4   7  -1  294.07   42.20
   3  -7  -1  261.47   51.29
   3  -7  -1  235.28   26.40
   3   7  -1  222.88   50.39
   3   7  -1  238.58   30.70
   3   7  -1  323.47   49.30
  -3   7   1  246.18   34.20
   2  -7  -1   96.39   16.00
   2  -7  -1   44.00   23.70
   2  -7  -1   31.00   42.20
  -2   7   1   49.70   30.10
   2   7  -1   63.99   20.50
   2   7  -1   41.10   47.50
   1  -7  -1   53.79   37.60
   1  -7  -1   44.30   15.40
  -1   7   1   49.70   55.49
  -1   7   1   40.60   23.20
   1   7  -1   63.89   19.50
   1   7  -1   51.99   48.10
   0  -7  -1  235.98   26.20
   0  -7  -1  220.28   41.60
   0  -7   1  332.37   48.00
   0   7   1  223.08   50.39
   0   7  -1  226.68   55.79
   0   7   1  223.98   23.70
   0   7  -1  250.87   30.30
   1  -7   1   83.09   20.10
   1  -7   1   37.60   39.60
  -1   7  -1  107.29   23.10
   1   7   1   93.79   44.10
   1   7   1  110.79   20.10
  -1   7  -1   80.99   58.49
   2  -7   1  122.29   19.00
   2  -7   1   98.99   46.50
   2  -7   1  115.29   26.20
   2   7   1  114.59   31.90
  -2   7  -1  151.68   27.60
  -2   7  -1   98.19   30.00
   2   7   1  135.29   20.50
   2   7   1  127.59   43.80
   3  -7   1  298.67   38.60
   3   7   1  253.97   33.60
  -3   7  -1  258.67   34.40
   3   7   1  274.37   51.79
   3   7   1  215.68   30.20
   4  -7   1 1187.88  112.29
   4  -7   1 1245.68   41.30
   4  -7   1 1311.77   50.19
  -4   7  -1 1276.97   58.79
   4   7   1 1147.19   62.69
   4   7   1 1256.57   45.80
   4   7   1 1153.38   88.09
   5  -7   1  898.11  140.69
   5  -7   1 1020.70   39.20
   5  -7   1 1084.89   46.90
   5   7   1 1017.70   45.50
  -5   7  -1  894.21   65.19
   5   7   1  952.30   95.19
   6  -7   1  676.43   36.50
   6  -7   1  776.72  119.49
   6   7   1  828.92  124.99
  -6   7  -1  651.03  112.69
   6   7   1  702.13   42.70
   7  -7   1  153.48   25.60
   7  -7   1   95.89   22.90
  -7   7  -1   67.69   29.60
   7   7   1  197.08   28.10
   7   7   1  190.48  100.79
   8  -7   1  122.09   26.00
   8  -7   1  151.68   24.40
   8   7   1  299.17  137.79
   8   7   1  149.99   30.30
  -8   7  -1  137.49   28.90
   9  -7   1   75.89   23.60
   9  -7   1   78.39   23.40
  -9   7  -1   44.80   25.90
   9   7   1   40.90   29.60
  10  -7   1  120.69   24.00
  10  -7   1  113.99   25.90
 -10   7  -1  159.28   24.80
  10   7   1  142.99   30.80
  11  -7   1   14.60   23.10
  11  -7   1   50.59   22.70
 -11   7  -1  -23.30   22.20
  11   7   1   12.00   29.50
  12  -7   1  -11.60   30.70
  12  -7   1   74.09   22.30
  12   7   1   10.70   28.20
 -12   7  -1  100.39   30.30
  11  -8  -1  -27.90   19.70
  11  -8  -1   -4.00   21.00
  10  -8  -1   53.99   22.80
  10  -8  -1   73.99   21.40
  10   8  -1   13.80   33.90
   9  -8  -1   36.70   22.50
   9  -8  -1   80.09   22.80
   9   8  -1   75.29   35.00
   8  -8  -1   32.10   22.80
   8  -8  -1   55.39   24.00
   8   8  -1  166.78  200.28
   8   8  -1   29.90   33.00
  -7   8   1  -14.40  169.78
   7   8  -1  -64.99  111.09
   6  -8  -1  111.39   22.20
   6  -8  -1  151.58   21.80
  -6   8   1   72.99  112.79
   6   8  -1   59.79   91.19
   6   8  -1  144.39   42.70
   6   8  -1  178.18   30.50
   5  -8  -1  295.07  105.79
   5  -8  -1  303.67   33.50
   5  -8  -1  342.67   30.30
  -5   8   1  253.47   47.40
   5   8  -1  318.27   39.20
   5   8  -1  277.07   40.80
   4  -8  -1   59.99   20.70
   4  -8  -1  -56.89   82.39
   4  -8  -1   73.79   18.10
   4   8  -1   65.59   26.00
   4   8  -1  176.98   35.50
  -4   8   1   57.79   35.60
   4   8  -1   95.59   60.69
   3  -8  -1  455.75   36.30
   3  -8  -1  411.36   74.59
   3  -8  -1  499.75   27.50
  -3   8   1  439.66   48.60
   3   8  -1  416.56   64.89
   3   8  -1  425.46   37.90
   3   8  -1  467.95   55.19
  -2  -8   1  -64.69   31.10
   2  -8  -1  -79.69   58.99
   2  -8  -1    0.40   20.00
   2  -8  -1   14.10   15.50
   2   8  -1   12.20   21.10
   2   8  -1   62.69   30.30
  -2   8   1    5.80   31.90
  -2   8   1    2.30   28.10
   2   8  -1  -25.70   55.79
   1  -8  -1   43.90   20.90
  -1  -8   1   54.59   28.40
   1  -8  -1   -2.30   58.09
   1  -8  -1   12.10   16.80
  -1   8   1 -150.78   76.39
   1   8  -1   60.19   28.80
  -1   8   1   65.49   34.70
   1   8  -1   20.80   20.90
  -1   8   1   31.00   25.90
   1   8  -1   96.99   61.99
   0  -8  -1   38.80   21.90
   0  -8   1   17.40   26.30
   0  -8  -1   25.80   22.10
   0   8   1   10.30   26.00
   0   8  -1    9.40   66.29
   0   8   1   29.30   21.10
   0   8  -1   -2.70   27.70
   0   8   1   -2.10   67.29
   0   8  -1   30.80   21.90
  -1  -8  -1  137.19   23.40
   1  -8   1  152.78   22.70
   1  -8   1  137.29   23.40
   1  -8   1  194.68   61.79
  -1   8  -1  174.88   82.29
   1   8   1  131.79   59.29
  -1   8  -1  139.19   29.10
  -1   8  -1  183.08   25.50
   1   8   1  175.28   22.60
   1   8   1  153.08   27.30
   2  -8   1   26.60   18.60
   2  -8   1 -107.49   62.19
  -2  -8  -1   28.10   24.60
   2  -8   1    7.30   22.70
   2   8   1   66.69   26.60
  -2   8  -1   -2.80   39.80
   2   8   1   22.80   57.89
   2   8   1    5.20   19.50
  -2   8  -1   20.30   25.70
   3  -8   1  210.38   28.10
   3  -8   1  173.18   78.19
   3  -8   1  222.08   26.00
   3   8   1  259.47   30.70
   3   8   1  211.48   62.99
  -3   8  -1  266.17   32.20
   3   8   1  213.98   31.90
   4  -8   1  -18.30   20.70
   4  -8   1  -24.80   88.49
   4  -8   1  -11.70   18.90
   4   8   1  -30.00   32.80
  -4   8  -1   40.40   30.70
   4   8   1  -48.90   21.60
   4   8   1  -87.99   61.69
   5  -8   1   85.39   22.10
   5  -8   1   77.39   21.20
   5  -8   1  -97.09  118.69
   5   8   1   87.89   25.10
   5   8   1   55.79   94.89
  -5   8  -1   70.09   36.40
   6  -8   1   57.89   21.40
   6  -8   1   14.70   21.30
   6   8   1   61.69   24.60
   6   8   1   65.89  109.69
  -6   8  -1   20.70  144.79
   7  -8   1  197.28   25.20
   7  -8   1  185.88   24.10
   7   8   1  433.56  144.29
   7   8   1  197.58   29.40
   8  -8   1   67.89   24.70
   8  -8   1   91.39   22.10
   8   8   1  112.79   30.40
   9  -8   1  117.09   24.30
   9  -8   1  136.79   23.10
   9   8   1   97.89   30.40
  -9   8  -1  171.48   35.70
  10  -8   1   -8.60   20.40
  10  -8   1  -16.70   21.20
  10   8   1   -4.90   28.50
 -10   8  -1    8.20   33.50
  11  -8   1  -12.70   19.30
  11   8   1   -9.60   30.90
  11  -9  -1    8.10   16.80
  11  -9  -1   26.10   18.60
  11   9  -1   41.30   24.00
  10  -9  -1   -7.10   17.60
  10  -9  -1   -1.80   17.70
  10   9  -1  -58.79   30.70
   9  -9  -1   38.90   18.50
   9  -9  -1   50.99   19.80
   9   9  -1   87.59   32.40
   8  -9  -1   38.30   19.40
   8  -9  -1   21.40   20.30
   8   9  -1   26.00   31.10
   7  -9  -1   30.30   19.40
   7  -9  -1   41.40   21.20
   7   9  -1  -30.90   30.20
   6  -9  -1  105.99   20.90
   6  -9  -1  127.89   21.90
  -6   9   1  292.37  161.98
   6   9  -1   26.10  121.69
   6   9  -1  145.29   29.20
   5  -9  -1  373.86   30.10
   5  -9  -1  337.27   33.10
  -5   9   1  439.66   60.29
   5   9  -1  314.07   38.20
   5   9  -1  120.79  100.99
   5   9  -1  408.16   40.80
   4  -9  -1  250.67   30.30
   4  -9  -1  234.18   28.00
   4  -9  -1   84.89  133.09
   4   9  -1  203.68   28.40
  -4   9   1  177.58   35.20
   4   9  -1  182.78   88.69
   4   9  -1  173.18   32.00
   3  -9  -1   33.40   18.10
   3  -9  -1    9.80   18.20
   3  -9  -1  -60.49  102.49
   3   9  -1   17.60   28.10
   3   9  -1  -15.10   23.80
   2  -9  -1   78.59   19.00
   2  -9  -1   89.09   95.29
  -2  -9   1   60.89   42.10
   2  -9  -1   83.39   20.40
   2   9  -1   67.29   29.40
  -2   9   1   90.89   27.50
   2   9  -1   58.49   76.39
   2   9  -1   89.59   24.60
   1  -9  -1   46.90   20.40
   1  -9  -1   66.59   22.70
  -1  -9   1   39.80   25.20
  -1   9   1   87.99   27.90
   1   9  -1   46.20   83.99
   1   9  -1   89.99   26.90
   1   9  -1   27.90   23.30
  -1   9   1   54.29   24.60
   0  -9   1  487.25   39.00
   0  -9  -1  465.95   34.90
   0   9  -1  497.05   41.50
   0   9   1  432.76   39.10
   0   9   1  363.96  102.19
   0   9  -1  523.25   38.10
   0   9  -1  504.25  101.19
   0   9   1  449.86   39.40
  -1  -9  -1  124.49   21.40
   1  -9   1   87.09   92.89
   1  -9   1  168.98   24.60
   1   9   1  112.59   85.29
  -1   9  -1  114.89   27.30
   1   9   1   96.79   24.90
   1   9   1  148.89   24.50
  -1   9  -1  142.99   26.80
   2  -9   1  189.98   27.60
   2  -9   1  114.89  101.49
  -2  -9  -1  189.08   25.80
   2  -9   1  196.58   25.10
  -2   9  -1  239.68   33.40
   2   9   1  152.28   42.20
  -2   9  -1  253.87   35.90
   2   9   1  180.18   83.89
   2   9   1  171.38   25.30
   3  -9   1  277.07  120.39
   3  -9   1  391.86   34.90
   3  -9   1  443.16   34.90
  -3   9  -1  458.85   43.10
   3   9   1  411.06   42.20
   3   9   1  439.96   37.10
   4  -9   1  532.45   36.20
   4  -9   1  532.45   35.20
  -4   9  -1  498.65   48.00
   4   9   1  552.94  132.59
   4   9   1  541.55   39.60
   4   9   1  607.34   46.70
   5  -9   1  388.06   34.50
   5  -9   1  373.26   33.70
   5   9   1  183.78  146.19
   5   9   1  404.76   40.00
  -5   9  -1  378.56   54.49
   6  -9   1   41.20   21.10
   6   9   1   38.00   25.70
   6   9   1 -304.77  182.58
   7  -9   1   67.59   20.90
   7  -9   1   85.49   23.80
   7   9   1   46.20   28.60
   8  -9   1   47.70   20.00
   8  -9   1   36.70   22.40
   8   9   1    6.30   27.40
   9  -9   1  247.28   28.80
   9  -9   1  254.97   31.60
  10  -9   1    9.00   22.50
  10  -9   1   34.20   18.20
  10   9   1   70.79   28.20
  10 -10  -1   31.00   13.70
  10 -10  -1   38.00   19.60
  10  10  -1    8.80   27.80
   9 -10  -1   -2.30   15.20
   9 -10  -1    1.60   18.60
   9  10  -1  -42.90   28.50
  -9  10   1   13.90   26.20
   8 -10  -1    7.90   15.60
   8 -10  -1   15.30   18.90
   8  10  -1   19.30   29.30
   7 -10  -1   56.59   20.50
   7 -10  -1   56.69   17.50
   7  10  -1   10.10   27.80
   6 -10  -1    5.60   17.00
   6 -10  -1   -6.70   20.40
   6  10  -1   20.70   27.90
   5 -10  -1   77.89   25.60
   5 -10  -1   94.99   18.80
   5  10  -1  140.59   32.60
   5  10  -1  -51.09  143.49
  -5  10   1   78.79  180.98
   5  10  -1  103.79   29.70
  -5  10   1   94.79   49.40
   4 -10  -1  177.38   21.50
   4 -10  -1  192.58   22.40
   4  10  -1  111.49  124.79
   4  10  -1  208.28   30.60
  -4  10   1  197.88   35.90
   4  10  -1  164.98   28.30
   3 -10  -1  112.79   19.90
   3 -10  -1   78.29   23.60
   3  10  -1   82.79   25.60
   3  10  -1  -85.09  119.09
   3  10  -1   96.09   27.10
  -3  10   1   78.09   28.10
   2 -10  -1   66.79   18.90
   2 -10  -1   83.89   28.50
   2  10  -1   83.69   25.10
   2  10  -1  -12.90  124.89
  -2  10   1   68.69   26.00
   2  10  -1  115.89   26.30
  -1 -10   1  236.08   36.60
   1 -10  -1  221.58   30.20
  -1  10   1  181.28   26.70
   1  10  -1  225.88   29.60
  -1  10   1  231.68   39.90
   1  10  -1  338.27  137.89
   1  10  -1  229.48   28.00
   0 -10  -1   40.40   18.50
   0 -10   1   30.50   23.10
   0  10  -1   52.49   26.60
   0  10  -1   25.60   24.90
   0  10   1  -12.20   27.40
   0  10  -1  -42.60  160.88
   0  10   1  197.18  197.78
   0  10   1   26.30   23.50
   1 -10   1  128.79   22.90
  -1 -10  -1   83.49   20.90
  -1  10  -1   96.49   32.50
   1  10   1  105.19   24.50
   1  10   1   82.69   25.30
  -1  10  -1  100.29   26.10
   1  10   1  -29.50  171.88
  -2 -10  -1  542.15   41.10
   2 -10   1  566.24   36.00
  -2  10  -1  547.05   43.70
   2  10   1  714.13  179.28
   2  10   1  546.45   40.10
   2  10   1  523.05   41.40
   3 -10   1  508.25   33.60
   3  10   1  559.54  188.28
   3  10   1  475.85   40.80
   3  10   1  446.56   39.80
  -3  10  -1  403.86   44.10
   4 -10   1   95.69   20.50
   4 -10   1  112.09   27.40
  -4  10  -1   63.89   31.00
   4  10   1  128.89   25.30
   4  10   1  100.09  201.98
   5 -10   1   75.29   26.80
   5 -10   1  100.89   21.60
  -5  10  -1   22.30   38.70
   5  10   1   97.29   27.80
   5  10   1  316.17  251.57
   6 -10   1   51.79   19.30
   6 -10   1   52.79   23.80
   6  10   1   69.59   28.40
   7 -10   1   90.19   23.90
   7 -10   1   35.80   17.80
   7  10   1   85.09   27.80
   8 -10   1   47.10   22.20
   8 -10   1   28.90   17.40
   8  10   1   43.80   26.80
   9 -10   1   34.10   15.40
   9 -10   1   63.39   24.00
   9  10   1   67.39   26.80
   9 -11  -1    2.40   12.00
  -9  11   1  -14.50   24.90
   8 -11  -1   -1.70   13.60
   8 -11  -1    8.70   23.00
   8  11  -1    4.50   25.90
   7 -11  -1   15.50   15.90
   7 -11  -1   62.39   23.70
   7  11  -1   44.50   27.50
   6 -11  -1  141.79   21.40
   6 -11  -1  119.39   25.20
   6  11  -1  134.29   27.50
   5 -11  -1   75.49   17.60
   5 -11  -1  123.69   26.50
   5  11  -1  127.19   26.80
   4 -11  -1   20.60   16.60
   4 -11  -1    1.00   30.70
   4  11  -1   53.09   27.50
  -4  11   1  -16.40   35.90
   4  11  -1   29.00   25.70
   3 -11  -1    2.40   16.20
   3  11  -1   -3.70   24.00
   3  11  -1    5.60   27.10
  -3  11   1   11.80   29.60
   2 -11  -1  306.87   28.60
   2  11  -1  371.26   37.80
   2  11  -1  305.97   44.40
  -2  11   1  354.76   38.90
   2  11  -1  270.97  216.18
  -1 -11   1  256.67   40.30
   1 -11  -1  309.47   28.50
   1  11  -1  310.77   36.10
  -1  11   1  305.57   37.20
   1  11  -1   77.39  230.08
   0 -11  -1  437.86   31.70
   0 -11   1  444.56   34.80
   0  11  -1  533.65   61.79
   0  11  -1  472.95   38.70
   0  11   1  403.86   52.39
   0  11   1  401.06   37.10
   1 -11   1  -19.00   20.50
  -1 -11  -1  -44.40   21.40
   1  11   1   19.40   24.10
  -1  11  -1   32.70   23.70
   2 -11   1   92.29   21.50
  -2 -11  -1   57.59   35.90
   2  11   1   97.99   25.00
   2  11   1  102.09  316.87
   2  11   1  109.19   30.00
  -2  11  -1   84.29   26.30
   3 -11   1   -8.00   17.60
  -3  11  -1    0.50   26.00
   3  11   1   37.70   27.30
   4 -11   1   56.29   18.10
   4  11   1   99.79   28.30
  -4  11  -1   93.79   31.70
   5 -11   1   51.79   17.50
   5  11   1   55.49   27.70
  -5  11  -1  127.09   44.30
   6 -11   1   38.80   17.00
   6  11   1   86.89   26.50
   7 -11   1   12.40   14.50
   7  11   1   55.19   25.40
   8 -11   1   43.30   13.70
   8  11   1   44.60   34.90
   7 -12  -1    1.20   11.70
   7  12  -1    6.20   24.80
   6 -12  -1    7.90   13.20
   6  12  -1   13.30   26.00
   5 -12  -1   14.30   13.80
   5  12  -1   41.60   26.40
   4 -12  -1   11.00   14.80
   4  12  -1   29.90   27.10
   3 -12  -1   35.70   24.70
   3  12  -1   76.39   30.20
   3  12  -1   87.49   27.70
   2 -12  -1   35.40   15.50
   2  12  -1   47.50   21.90
  -2  12   1   80.89   25.80
   2  12  -1   73.99   29.30
   1 -12  -1   -5.60   17.10
   1  12  -1    1.90   21.50
  -1  12   1   -6.50   23.10
   1  12  -1  -23.50   34.10
   0 -12   1   -8.80   35.70
   0 -12  -1   34.00   18.90
   0  12   1   24.10   22.40
   0  12  -1   60.39   21.60
   1 -12   1   74.89   19.60
  -1 -12  -1   14.30   33.20
   1  12   1   22.70   24.30
   1  12   1   54.29   49.00
  -1  12  -1   93.69   22.40
   2 -12   1  201.18   28.10
   2  12   1  195.18   37.20
  -2  12  -1  243.18   33.10
   3 -12   1   87.29   19.40
  -3  12  -1  165.98   29.80
   3  12   1  107.69   32.30
   4 -12   1   61.59   16.80
  -4  12  -1  100.69   32.10
   4  12   1   40.40   28.40
   5 -12   1  -13.00   14.70
   5  12   1   35.50   27.20
   6 -12   1   73.79   14.70
   6  12   1   81.39   27.00
   7 -12   1   10.40   12.90
   7  12   1   28.90   26.20
   5  13  -1  110.29   29.00
   4 -13  -1   49.00   13.30
   4  13  -1   40.60   30.50
   3 -13  -1    6.10   14.70
   2  13  -1   58.39   71.79
   1 -13  -1   82.39   18.50
   1  13  -1   45.20   19.50
   0 -13  -1   31.70   21.90
   1 -13   1  -11.60   21.40
  -1  13  -1   51.39   21.00
   2 -13   1   47.70   18.60
  -2  13  -1   41.40   23.40
   3 -13   1   34.40   16.00
   4 -13   1  143.29   20.70
   4  13   1   77.79   38.10
   5 -13   1   90.09   14.50
   5  13   1   62.89   34.80
   2 -14  -1    7.30   19.00
  14   0  -2   58.49   39.10
 -13   0   2    9.30   13.80
  13   0  -2   10.90   46.40
 -12   0   2   27.00   16.60
  12   0  -2  -27.50   42.30
  11   0  -2   79.99   42.30
 -11   0   2   -3.70   16.00
 -10   0   2  114.99   18.10
  10   0  -2  284.27  156.48
  -9   0   2 -148.89   95.89
   9   0  -2   38.30   78.09
  -9   0   2  -12.70   17.40
   8   0  -2   35.80   58.49
  -8   0   2  117.59   61.89
  -8   0   2   66.89   17.30
   7   0  -2   81.39   38.60
  -7   0   2   86.59   42.10
  -6   0   2  125.19   31.70
   6   0  -2  152.48   28.90
  -5   0   2  117.99   24.70
   5   0  -2  104.69   21.50
  -4   0   2   -4.40   15.80
  -3   0   2   53.89   14.50
  -2   0   2  446.46   21.80
  -1   0   2  455.75   18.00
   0   0   2 9926.71  193.88
   0   0   2 9999.00  195.28
   0   0  -2 9115.99  193.98
   1   0   2   85.49   13.40
   2   0   2   60.29   12.50
   3   0   2  753.82   31.80
   5   0   2 2213.58   70.69
   6   0   2   48.70   32.30
   6   0   2   -2.80   24.20
   7   0   2  107.69   44.80
   7   0   2  136.09   25.30
  -8   0  -2  525.55   36.90
   8   0   2  516.95   54.59
   8   0   2  509.55   37.80
   8   0   2  589.44   77.39
   9   0   2  855.61   42.20
   9   0   2  834.62  117.69
  -9   0  -2  808.02   50.19
   9   0   2  902.71   69.69
  10   0   2   77.59   26.70
  10   0   2   51.59   41.50
 -10   0  -2   50.19   16.80
  11   0   2   21.70   27.10
  11   0   2   51.09   41.30
 -11   0  -2   -0.90   16.70
  12   0   2   68.59   29.30
 -13   0  -2   68.59   15.50
  13   0   2   59.89   29.60
 -14  -1   2    9.50   13.00
  14  -1  -2  -30.80   33.60
 -14   1   2   21.80   13.00
  14   1  -2    3.80   41.10
 -13  -1   2   88.69   16.10
  13  -1  -2   97.99   42.10
 -13   1   2   66.69   15.80
  13   1  -2  119.49   49.50
 -12  -1   2   36.30   16.90
  12  -1  -2   45.00   39.70
  12   1  -2   -5.00   45.40
 -12   1   2   39.50   16.20
 -11  -1   2   67.39   17.90
  11  -1  -2   19.20   36.50
 -11   1   2   82.49   17.40
  10  -1  -2  136.49   40.40
 -10  -1   2   89.09   18.40
  10   1  -2  111.69  168.48
 -10   1   2  114.89   16.90
  -9  -1   2  223.88   29.60
   9  -1  -2  244.28   85.99
  -9  -1   2  264.57   98.29
  -9   1   2  210.08   22.10
  -9   1   2  146.09  100.29
   9   1  -2  154.58   82.29
  -8  -1   2   73.09   20.50
  -8  -1   2  162.08   63.99
  -8   1   2   63.09   64.09
  -8   1   2   78.79   17.50
  -7  -1   2  210.78   45.00
   7  -1  -2  226.68   40.20
   7   1  -2  258.67   40.30
  -7   1   2  218.58   44.50
   6  -1  -2  263.97   42.10
  -6  -1   2  331.37   51.69
  -6   1   2  201.58   33.00
  -5  -1   2  268.77   38.20
   5  -1  -2  238.88   32.20
  -5   1   2  271.37   35.60
  -4  -1   2 2536.65   70.59
   4  -1  -2 2411.86   64.39
  -4   1   2 2409.56   68.19
  -3  -1   2 1475.45   46.50
   3  -1  -2 1424.76   40.00
  -3   1   2 1428.06   44.70
  -2  -1   2 2112.89   54.89
   2  -1  -2 2062.79   49.30
  -2   1   2 2146.89   50.99
  -2   1   2 2157.18   54.19
   1  -1  -2 1207.38   30.30
   1   1  -2 1275.57   30.60
  -1   1   2 1266.67   31.00
   0   1   2 1087.09   29.50
   0   1   2 1133.39   27.80
   0   1  -2 1031.80   33.50
   0   1  -2 1028.00   26.50
   1  -1   2  276.27   14.40
   1   1   2  282.37   18.30
  -1   1  -2  285.47   16.50
   2  -1   2 1492.75   40.00
   2  -1   2 1471.35   41.20
   2   1   2 1476.55   43.10
   3  -1   2  477.95   28.50
   3   1   2  442.16   29.50
   4  -1   2 1670.03   55.79
   4   1   2 1625.74   53.39
   5  -1   2   91.59   25.40
   5   1   2  112.99   28.20
   6  -1   2  598.34   39.80
   6  -1   2  754.62   59.39
   6   1   2  704.33   61.59
   6   1   2  594.24   42.70
  -7  -1  -2  230.78   41.30
   7  -1   2  252.27   35.80
   7  -1   2  250.77   47.80
   7   1   2  262.67   50.29
   7   1   2  205.58   27.00
   8  -1   2  128.79   43.10
   8  -1   2  101.29   67.69
  -8  -1  -2  108.29   23.40
   8  -1   2  124.89   24.40
   8   1   2  162.28   26.20
  -8   1  -2   95.59   21.10
   8   1   2   63.79   71.39
   9  -1   2   35.30   40.30
   9  -1   2 -111.09  111.49
   9  -1   2    7.70   23.50
  -9   1  -2   28.00   17.70
   9   1   2   37.00   53.09
   9   1   2  -56.89  105.69
   9   1   2   36.20   25.10
 -10  -1  -2  118.99   19.10
  10  -1   2  132.49   39.60
  10  -1   2   81.69   24.80
  10   1   2  176.88   47.80
 -10   1  -2  116.89   17.90
  10   1   2  115.39   27.50
  11  -1   2   42.70   27.40
  11  -1   2   10.10   39.80
 -11  -1  -2   14.80   18.40
 -11   1  -2   14.20   16.20
  11   1   2   11.10   28.10
 -12  -1  -2  210.98   31.30
  12  -1   2  227.08   30.90
  12  -1   2  143.69   44.70
  12   1   2  193.78   30.10
 -13  -1  -2    8.80   15.60
  13  -1   2   25.80   28.80
  13   1   2   26.90   29.90
 -13   1  -2    6.10   12.90
 -14  -2   2   53.99   15.60
  14  -2  -2   52.89   31.50
 -14   2   2   61.19   14.20
 -13  -2   2  -10.30   15.00
  13  -2  -2   27.40   38.70
 -13   2   2  -17.00   14.50
  12  -2  -2   92.59   35.80
 -12  -2   2  114.89   17.30
 -12   2   2  125.59   18.00
  12   2  -2   45.70   47.60
 -11  -2   2  247.78   32.70
 -11   2   2  277.17   29.50
 -10  -2   2  194.48   30.60
  10  -2  -2  126.99   33.80
 -10   2   2  196.88   27.60
  -9  -2   2   17.90   17.90
   9  -2  -2  -27.70   89.09
   9  -2  -2   55.89   33.00
  -9   2   2   -2.60   16.80
  -9   2   2   20.70  104.89
  -8  -2   2  210.58   23.10
   8  -2  -2  129.19   62.69
   8   2  -2  190.88   59.59
  -8   2   2  180.88   19.60
  -8   2   2  181.08   65.59
  -7  -2   2   17.30   46.90
   7  -2  -2   37.20   41.40
  -7   2   2    4.50   43.80
   6  -2  -2  810.62   55.89
  -6  -2   2  838.32   61.69
   6   2  -2  778.62   60.99
  -6   2   2  811.82   56.39
   5  -2  -2  133.39   24.60
  -5  -2   2   83.99   27.60
  -5   2   2  104.09   25.00
   5   2  -2   85.79   32.60
  -4  -2   2  705.33   40.80
   4  -2  -2  747.93   36.10
  -4   2   2  745.03   38.20
   3  -2  -2 2965.80   71.89
  -3  -2   2 2933.01   77.49
  -3   2   2 2999.40   76.19
  -3   2   2 2838.02   79.69
  -2  -2   2 3293.07   81.79
   2  -2  -2 3395.26   76.89
  -2   2   2 3294.07   80.09
   2   2  -2 3316.67   80.89
  -1  -2   2 4731.63  101.69
   1  -2  -2 4741.23  102.79
   1   2  -2 4657.93  103.89
  -1   2   2 4817.32  104.89
   0  -2  -2  270.77   17.10
   0  -2   2  280.77   17.30
   0   2   2  286.17   19.80
   0   2  -2  288.77   22.00
   0   2   2  310.27   23.10
   1  -2   2 1212.28   35.70
   1   2   2 1247.38   42.40
  -1   2  -2 1214.18   40.20
   1   2   2 1241.08   38.70
   2  -2   2 1890.91   50.99
   2   2   2 1910.71   53.39
  -2   2  -2 1793.42   59.29
   3  -2   2  368.66   29.00
   3   2   2  404.26   31.10
   4  -2   2  482.35   37.70
   4   2   2  427.46   38.20
   5  -2   2  288.97   44.80
   5  -2   2  223.38   30.50
   5   2   2  256.97   33.50
   6  -2   2  313.47   43.30
   6  -2   2  305.07   31.30
   6   2   2  311.87   44.20
   6   2   2  364.46   41.30
   7  -2   2  881.21   37.70
   7   2   2  854.51   87.29
   7   2   2  789.82   44.90
   8  -2   2  751.92   61.29
   8  -2   2  959.20  127.09
   8  -2   2  761.92   37.10
  -8  -2  -2  771.92   41.80
   8   2   2  795.72   42.60
   8   2   2  672.63   84.59
  -8   2  -2  701.83   39.10
   9  -2   2  500.95   35.60
  -9  -2  -2  507.75   40.70
   9  -2   2  418.26  135.49
   9  -2   2  579.64   68.19
   9   2   2  512.95   42.80
   9   2   2  680.13  126.39
   9   2   2  539.55   63.89
  -9   2  -2  504.15   34.10
 -10  -2  -2  263.77   35.50
  10  -2   2  169.58   37.80
  10  -2   2  224.58   26.50
 -10   2  -2  167.08   19.90
  10   2   2  186.88   66.49
  10   2   2  255.57   39.40
  11  -2   2   55.29   27.40
  11  -2   2   93.29   37.60
 -11  -2  -2   51.19   20.40
  11   2   2   71.79   29.10
 -11   2  -2   44.70   17.00
  12  -2   2  -10.80   39.00
  12  -2   2  -11.90   26.30
 -12  -2  -2   -6.90   19.10
 -12   2  -2   32.20   15.30
  12   2   2   35.60   29.00
 -13  -2  -2   55.09   17.30
  13  -2   2   55.29   28.60
 -13   2  -2   52.49   13.60
  13   2   2   24.00   32.30
 -14  -3   2   72.19   20.00
 -14   3   2  103.99   15.00
 -13  -3   2  102.69   19.30
  13  -3  -2  104.19   36.90
  13   3  -2   94.39   51.29
 -13   3   2  156.08   23.70
  12  -3  -2   67.09   34.50
 -12  -3   2   48.60   24.20
 -12   3   2   29.30   16.20
  12   3  -2  -35.90   45.60
  11  -3  -2  130.39   32.60
 -11  -3   2  139.29   20.40
 -11   3   2  100.09   18.30
  11   3  -2  215.08   58.59
 -10  -3   2  311.07   37.50
  10  -3  -2  394.16   43.90
 -10   3   2  391.56   30.00
   9  -3  -2   98.79   28.00
   9  -3  -2  361.16  104.89
  -9  -3   2   84.49   21.60
  -9   3   2   55.49   22.60
  -9   3   2  122.99  114.69
   9   3  -2   -7.30  101.39
  -8  -3   2   76.59   24.40
   8  -3  -2  270.37   69.59
   8   3  -2  113.79   78.49
  -8   3   2   78.19   75.09
  -8   3   2   59.59   18.50
   7  -3  -2  155.78   28.70
   7  -3  -2  144.69   47.20
  -7   3   2  135.99   49.80
  -7   3   2  241.18   35.20
   7   3  -2  303.67   56.69
   6  -3  -2  238.18   36.50
   6   3  -2  212.88   42.70
  -6   3   2  174.68   39.10
   5  -3  -2  518.45   43.60
  -5   3   2  508.75   45.70
   5   3  -2  632.64   54.29
   4  -3  -2   53.49   19.30
  -4   3   2  105.19   23.40
   3  -3  -2  149.59   20.20
   2   3  -2 1205.78   60.99
  -1  -3   2 3123.49   74.19
   1  -3  -2 3076.49   74.79
   1   3  -2 2970.30   82.49
  -1   3   2 3060.99   82.79
   0  -3  -2  104.29   14.40
   0  -3   2   91.59   13.80
   0   3   2  114.89   19.10
   0   3  -2   59.69   23.90
   0   3   2  128.59   25.10
   1  -3   2   32.00   13.20
  -1   3  -2   39.00   27.60
   1   3   2   34.70   18.00
   2  -3   2    7.20   15.30
   2   3   2   17.50   19.10
   3  -3   2   37.40   18.10
   3   3   2   47.60   21.70
   4  -3   2 1362.46   56.79
   4   3   2 1378.26   56.39
   5  -3   2  430.26   50.59
   5  -3   2  361.06   29.40
   5   3   2  443.16   52.19
   5   3   2  402.06   39.60
   6  -3   2  158.78   20.80
   6  -3   2  150.78   43.20
   6   3   2  280.87   40.60
   6   3   2  133.49   43.40
   7  -3   2   96.49   61.29
   7  -3   2   63.29   35.70
   7   3   2   30.40   56.99
   7   3   2   84.59   30.10
   8  -3   2  243.28   36.80
  -8  -3  -2  179.08   27.70
   8  -3   2  206.78   31.10
   8  -3   2  344.27   95.39
   8   3   2  207.58   28.20
   8   3   2  147.89   83.89
  -8   3  -2  263.47   32.10
   9  -3   2  171.28   35.10
   9  -3   2  100.19   24.20
  -9  -3  -2   26.10   24.00
   9   3   2   34.90   27.60
  -9   3  -2   68.69   18.30
  10  -3   2  151.68   25.80
 -10  -3  -2  164.98   25.00
  10  -3   2  103.59   33.50
  10   3   2  146.29   48.70
  10   3   2  115.69   29.40
 -10   3  -2  114.89   18.60
  11  -3   2   63.99   32.70
  11  -3   2   24.00   26.20
 -11  -3  -2   10.20   22.30
  11   3   2   26.50   28.60
 -11   3  -2  -17.50   15.90
  12  -3   2   41.80   26.70
  12  -3   2   29.60   36.10
 -12  -3  -2   27.00   22.80
  12   3   2  -43.60   30.10
 -12   3  -2   69.49   15.20
  13  -3   2  140.29   46.00
 -13  -3  -2    0.10   40.20
  13   3   2   14.80   29.50
 -13   3  -2   29.00   12.60
  13  -4  -2  -16.70   43.00
 -13   4   2    6.30   15.20
  13   4  -2  -53.89   51.89
 -12  -4   2  -19.50   23.50
  12  -4  -2   78.29   32.30
 -12   4   2   12.70   17.80
  12   4  -2  -26.40   47.20
 -11  -4   2    1.10   22.30
  11  -4  -2   34.70   30.50
  11   4  -2   18.90   46.60
 -11   4   2   24.10   16.70
  10  -4  -2  953.50   48.20
 -10  -4   2  914.61   47.30
 -10   4   2  947.41   39.40
  10   4  -2 1088.09   73.89
   9  -4  -2  482.95   40.60
   9  -4  -2  103.59  131.19
  -9   4   2  511.75  137.89
   9   4  -2  552.84  137.19
  -9   4   2  462.55   33.80
  -8  -4   2  490.85   47.90
   8  -4  -2  499.75   87.99
   8  -4  -2  480.85   36.10
  -8   4   2  423.86   93.99
  -8   4   2  365.56   36.00
   8   4  -2  475.45   86.79
   7  -4  -2  120.19   22.40
   7  -4  -2   80.09   58.69
   7   4  -2   56.19   57.79
  -7   4   2  150.38   56.89
  -7   4   2   90.69   21.90
   6  -4  -2   57.49   20.70
   6  -4  -2   26.20   41.60
   6   4  -2   76.09   43.30
  -6   4   2   33.00   41.10
   5  -4  -2  131.59   33.50
   5  -4  -2   91.39   20.70
   5   4  -2   43.30   39.10
  -5   4   2  117.79   32.80
   4  -4  -2  623.24   45.90
   4   4  -2  581.64   54.59
   3  -4  -2 1263.17   50.79
   2  -4  -2 2613.84   74.49
  -1  -4   2 2378.16   65.69
   1  -4  -2 2217.38   64.19
  -1   4   2 2216.78   66.59
   0  -4  -2 1001.10   40.80
   0  -4   2 1045.30   40.60
   0   4   2 1036.00   45.20
   1  -4   2  222.28   30.70
   1   4   2  206.98   32.90
   2  -4   2 2522.65   74.19
   2   4   2 2461.45   74.09
   3  -4   2 1356.86   55.99
   3  -4   2 1386.66   46.20
   3   4   2 1314.87   68.79
   4  -4   2  110.79   17.10
   4  -4   2  123.19   30.10
   4   4   2   86.39   23.80
   4   4   2  109.39   32.50
   5  -4   2   68.69   37.90
   5  -4   2  107.39   17.90
  -5   4  -2   62.49   40.50
   5   4   2  104.69   36.40
   5   4   2   86.89   23.80
   6  -4   2   34.20   48.60
   6  -4   2  -50.39   35.30
   6  -4   2    6.70   19.00
   6   4   2   24.20   23.70
   6   4   2   15.20   44.60
   7  -4   2  132.29   32.30
   7  -4   2  192.28   74.49
   7  -4   2  149.19   20.90
   7   4   2  100.29   26.00
  -7   4  -2  155.98   23.80
   7   4   2  103.59   57.99
   8  -4   2  -94.09  107.29
   8  -4   2   30.60   21.20
   8  -4   2   14.60   31.70
   8   4   2   85.79   85.19
   8   4   2  105.99   26.50
   9  -4   2  864.61   40.10
   9  -4   2  842.12   51.29
   9   4   2  753.72   44.50
  -9   4  -2  793.02   38.30
   9   4   2  800.02  154.68
  10  -4   2    4.80   28.80
  10  -4   2  -32.00   31.90
 -10  -4  -2  -46.00   31.50
 -10   4  -2   15.10   16.80
  10   4   2  -64.49   36.70
  11  -4   2   32.70   25.80
  11  -4   2   38.30   42.10
 -11   4  -2   38.80   16.10
  11   4   2   23.80   29.10
  12  -4   2   65.59   25.30
  12  -4   2   62.69   31.70
 -12   4  -2   52.99   14.60
  12   4   2   70.99   29.70
  13  -4   2  -20.20   35.40
  13  -4   2   -9.80   26.00
  13   4   2   21.90   28.40
 -13   4  -2  -28.00   12.90
  13  -5  -2   38.90   30.00
 -13   5   2   75.69   16.90
  13   5  -2   60.39   38.30
  12  -5  -2   24.80   28.80
  12   5  -2   23.50   45.40
 -12   5   2   46.50   17.70
  11  -5  -2  185.98   30.60
  11   5  -2  218.28   45.40
 -11   5   2  225.68   30.60
  10  -5  -2   54.69   40.60
 -10   5   2   26.40   18.00
   9  -5  -2  219.58   26.10
   9  -5  -2  227.08   41.00
  -9   5   2  194.98   30.80
   9   5  -2  -70.49  145.19
   9   5  -2  263.77   45.90
   8  -5  -2  271.17  102.89
   8  -5  -2  280.57   33.50
   8  -5  -2  222.88   41.80
  -8   5   2  358.06  103.69
   8   5  -2  324.37   48.10
   8   5  -2  395.26   94.49
  -8   5   2  239.58   25.00
   7  -5  -2  113.89   71.59
   7  -5  -2  123.49   20.50
   7  -5  -2  100.99   39.40
  -7   5   2  124.19   24.70
   7   5  -2   87.99   65.89
  -7   5   2   78.99   71.19
   7   5  -2   64.39   47.00
   6  -5  -2   33.90   17.40
   6  -5  -2  -26.10   49.30
  -6   5   2   64.59   48.70
   6   5  -2   15.10   38.00
   6   5  -2    3.60   50.39
   5  -5  -2  221.68   26.40
   5  -5  -2  288.07   44.00
   5   5  -2  247.68   36.70
   5   5  -2  198.58   47.20
  -5   5   2  201.58   44.30
   4  -5  -2  694.03   58.19
   4  -5  -2  718.73   30.70
   4   5  -2  823.22   67.09
   3  -5  -2 2205.08   77.59
   3  -5  -2 2156.18   54.49
   2  -5  -2  220.08   29.80
   2  -5  -2  189.98   22.80
   1  -5  -2  443.86   40.30
  -1  -5   2  421.46   40.90
  -1   5   2  474.25   49.40
   0  -5   2  401.76   39.90
   0  -5  -2  418.16   38.40
   0   5   2  446.96   44.60
   1  -5   2   31.90   23.80
   1   5   2   24.20   28.60
   1   5   2    1.30   26.70
   2  -5   2  973.30   54.69
   2  -5   2  957.70   35.90
   2   5   2  902.41   38.10
   2   5   2 1025.10   54.19
   3  -5   2  154.58   24.40
   3  -5   2  180.18   34.40
   3   5   2  233.08   30.30
   3   5   2  209.18   34.40
   4  -5   2  204.78   40.80
   4  -5   2  224.38   24.70
   4   5   2  279.67   33.60
   4   5   2  228.68   41.00
   5  -5   2   51.69   17.30
   5  -5   2   72.89   31.80
   5  -5   2   39.40   46.30
   5   5   2   70.09   22.00
   5   5   2   41.90   41.10
   6  -5   2  170.28   21.40
   6  -5   2  171.18   67.29
   6  -5   2  146.79   30.50
  -6   5  -2  -11.50   75.89
   6   5   2  216.58   33.50
   6   5   2  141.79   54.19
   7  -5   2  223.08   30.10
   7  -5   2  150.38   28.20
   7  -5   2  195.48   95.79
   7   5   2  186.78   68.59
   7   5   2  197.08   27.70
  -7   5  -2  191.58   25.80
   8  -5   2  180.68   29.10
   8  -5   2  145.09   24.60
   8  -5   2    4.90  145.39
   8   5   2   55.99   94.99
  -8   5  -2  172.18   23.50
   8   5   2  142.89   27.30
   9  -5   2  133.09   25.60
   9  -5   2  154.78   28.50
   9   5   2  169.78   29.10
  -9   5  -2  104.89   19.70
   9   5   2  154.88  162.88
  10  -5   2   56.59   25.50
  10  -5   2   49.99   26.50
  10   5   2   41.40   29.30
 -10   5  -2   56.89   17.60
  11  -5   2  326.17   41.50
  11  -5   2  398.66   37.30
  11   5   2  260.07   40.60
 -11   5  -2  361.16   33.40
  12  -5   2  -21.00   23.20
  12  -5   2   -4.80   26.50
  12   5   2   37.00   27.70
 -12   5  -2   17.70   14.70
  12  -6  -2   48.20   25.90
  12   6  -2  122.39   51.99
 -12   6   2   39.80   19.90
  11  -6  -2  -46.10   35.60
  11  -6  -2   11.10   24.80
 -11   6   2   -7.40   20.90
  11   6  -2  -13.40   41.50
  10  -6  -2   70.49   25.10
  10  -6  -2   53.69   33.80
  10   6  -2   86.19   44.50
 -10   6   2   67.39   21.10
   9  -6  -2  154.78   24.60
   9  -6  -2  138.99   32.10
  -9   6   2  226.68   40.80
   9   6  -2  181.18   41.00
  -9   6   2  207.58   24.30
   9   6  -2 -185.88  163.88
   8  -6  -2  544.65   36.30
   8  -6  -2  512.75   48.80
  -8   6   2  220.28  140.69
  -8   6   2  458.05   40.30
   8   6  -2  566.34   63.09
   8   6  -2  298.77  109.89
   7  -6  -2  176.18   94.89
   7  -6  -2  210.98   29.90
   7  -6  -2  239.78   31.90
  -7   6   2   40.70   84.39
  -7   6   2  205.38   26.80
   7   6  -2  196.38   39.70
   7   6  -2  172.48   75.49
   6  -6  -2  187.58   20.50
   6  -6  -2  117.39   66.59
   6  -6  -2  255.67   31.50
  -6   6   2  153.88   63.49
   6   6  -2  224.38   37.70
   6   6  -2  179.08   59.49
   5  -6  -2   -6.30   15.60
   5  -6  -2  -17.40   29.10
   5  -6  -2   98.99   86.29
   5   6  -2  -23.50   28.60
   5   6  -2   34.00   51.59
   4  -6  -2  188.58   23.10
   4  -6  -2  191.38   47.20
   4   6  -2  155.58   27.80
   4   6  -2  134.19   48.80
   3  -6  -2  104.09   36.90
   3  -6  -2   95.79   16.10
   3   6  -2  134.69   42.90
   3   6  -2  115.79   24.50
   2  -6  -2 1113.09   34.20
   2  -6  -2 1089.79   63.69
   2   6  -2 1000.20   41.70
   2   6  -2 1143.79   74.29
   1  -6  -2  214.48   21.80
   1  -6  -2  217.18   33.30
   1   6  -2  205.98   29.80
  -1   6   2  243.48   39.40
  -1   6   2  195.58   25.90
   0  -6  -2  680.73   28.50
   0  -6  -2  804.92   54.69
   0  -6   2  747.53   54.89
   0   6   2  641.14   36.40
   0   6  -2  692.63   35.70
   1  -6   2  539.05   35.10
   1  -6   2  572.04   54.39
  -1   6  -2  489.65   35.70
   1   6   2  523.85   56.49
   1   6   2  566.74   32.10
   2  -6   2  425.96   29.10
   2  -6   2  401.06   56.99
   2   6   2  332.37   54.39
   2   6   2  399.76   29.90
  -2   6  -2  362.26   36.90
   3  -6   2 1411.26   42.50
   3  -6   2 1351.16   79.59
  -3   6  -2 1369.56   59.69
   3   6   2 1372.46   73.99
   3   6   2 1341.07   45.10
   4  -6   2  361.26   54.99
   4  -6   2  396.66   27.50
   4  -6   2  377.16   43.20
   4   6   2  477.05   65.49
   4   6   2  393.66   32.70
   5  -6   2  492.55   72.09
   5  -6   2  481.95   30.80
   5  -6   2  503.05   42.30
   5   6   2  363.76   56.79
   5   6   2  466.75   35.20
  -5   6  -2  456.95   61.39
   6  -6   2   28.10   86.39
   6  -6   2    2.30   24.30
   6  -6   2    1.80   19.10
  -6   6  -2  -49.90   94.59
   6   6   2   36.70   22.50
   6   6   2   24.10   63.39
  -6   6  -2   30.30   29.30
   7  -6   2  238.48   27.00
   7  -6   2  238.38   32.60
   7  -6   2  481.85  134.39
   7   6   2  296.77   39.50
   8  -6   2   17.30   22.10
   8  -6   2   30.60   23.70
   8   6   2   26.70   25.20
   8   6   2  -21.20  111.99
  -8   6  -2    6.90   21.50
   9  -6   2  138.99   25.50
   9  -6   2  150.38   30.20
   9   6   2  219.38  189.58
   9   6   2  109.99   37.00
  -9   6  -2  132.79   21.80
  10  -6   2  -27.50   25.00
  10  -6   2   15.20   23.50
  10   6   2   16.30   28.70
 -10   6  -2   23.30   19.10
  11  -6   2   48.60   22.10
  11  -6   2   41.40   25.20
  11   6   2    9.50   48.40
  11   6   2   49.70   28.90
 -11   6  -2   91.89   18.60
  12  -6   2   77.89   43.10
  12  -6   2   39.40   24.20
  12   6   2   15.40   28.20
 -12   6  -2   21.10   17.40
  12  -7  -2  -42.90   31.00
  12  -7  -2  -23.20   29.60
 -12   7   2   27.70   26.20
  12   7  -2    0.80   30.60
  11  -7  -2   22.70   27.90
  11  -7  -2   62.89   23.20
  11   7  -2   37.20   38.00
 -11   7   2   80.19   25.60
  10  -7  -2  -37.50   22.80
 -10   7   2  -38.20   39.30
  10   7  -2  -43.80   39.40
   9  -7  -2   42.60   24.40
   9  -7  -2   39.20   26.50
  -9   7   2   27.10   28.60
   8  -7  -2  111.39   26.20
  -8   7   2   74.29   31.50
   8   7  -2  -85.99  131.59
   8   7  -2  175.98   38.10
  -8   7   2  106.89  170.98
   7  -7  -2   31.40   24.90
   7  -7  -2   35.60   20.10
   7  -7  -2  -85.49  148.29
   7   7  -2   79.59   35.10
  -7   7   2   72.79  108.69
   7   7  -2  103.99   93.79
   6  -7  -2  502.45   31.10
   6  -7  -2  300.87   97.89
   6  -7  -2  435.66   39.50
   6   7  -2  239.08   73.69
   6   7  -2  331.07   53.79
   6   7  -2  435.16   49.80
  -6   7   2  397.06   83.09
   5  -7  -2  254.47   37.90
   5  -7  -2  223.88   73.39
   5  -7  -2  200.78   26.10
   5   7  -2  282.17   44.00
   5   7  -2  257.67   64.89
   5   7  -2  276.67   50.59
  -4  -7   2  283.27   60.19
   4  -7  -2  230.38   57.99
   4  -7  -2  357.76   26.30
   4  -7  -2  370.36   39.30
   4   7  -2  252.07   59.59
  -4   7   2  390.86   44.60
   4   7  -2  516.05   68.79
   4   7  -2  382.66   37.10
   3  -7  -2   75.79   47.60
   3  -7  -2   53.09   15.00
   3  -7  -2   62.89   24.80
   3   7  -2   58.79   30.50
   3   7  -2   -0.40   50.39
  -3   7   2    7.00   39.20
   2  -7  -2  468.55   36.70
   2  -7  -2  366.46   24.10
   2  -7  -2  346.07   48.60
   2   7  -2  395.56   32.80
   2   7  -2  293.57   55.49
   1  -7  -2  615.54   26.50
   1  -7  -2  568.14   70.39
  -1   7   2  644.24   83.59
   1   7  -2  600.74   34.20
  -1   7   2  585.54   40.40
   1   7  -2  620.44   79.89
   0  -7   2  152.28   44.50
   0  -7  -2  121.89   17.20
   0   7  -2  145.99   21.30
   0   7   2  124.29   46.50
   0   7   2  153.28   22.50
   0   7  -2  134.19   53.89
   1  -7   2  -11.40   42.30
   1  -7   2   27.60   22.20
   1  -7   2  -62.19   40.60
   1   7   2   22.00   19.60
   1   7   2   70.99   45.20
  -1   7  -2   28.80   20.70
   1   7   2   40.30   27.60
  -1   7  -2   30.90   32.20
  -1   7  -2   -3.70   60.29
   2  -7   2  427.86   41.30
   2  -7   2  490.85   59.09
   2  -7   2  422.86   32.60
   2   7   2  407.96   32.70
   2   7   2  463.55   67.19
  -2   7  -2  433.76   49.20
   2   7   2  422.36   43.50
  -2   7  -2  459.55   40.00
   3  -7   2  118.99   60.39
   3  -7   2  159.28   25.90
   3  -7   2  145.89   36.10
   3   7   2  147.19   22.10
   3   7   2  170.68   48.90
   3   7   2  178.08   33.90
  -3   7  -2  144.99   34.20
  -3   7  -2  113.69   33.10
   4  -7   2   65.59   19.40
   4  -7   2   20.50   23.20
   4  -7   2   87.89   68.99
  -4   7  -2  121.79   32.90
   4   7   2   71.69   53.59
   4   7   2   69.29   34.80
   4   7   2   80.59   21.40
   5  -7   2   80.79   24.50
   5  -7   2   59.49   19.40
   5  -7   2  -64.59   90.49
  -5   7  -2   -6.50   35.90
   5   7   2   31.30   22.20
   5   7   2   20.30   62.29
   6  -7   2   72.49   21.40
   6  -7   2   56.09   23.20
   6  -7   2  172.78  125.49
   6   7   2   48.40   23.80
  -6   7  -2   -4.50   35.70
  -6   7  -2    4.30   46.20
   6   7   2  303.07  143.29
   7  -7   2  129.19   26.50
   7  -7   2  183.48   24.80
  -7   7  -2  193.98   29.40
   7   7   2  193.28   27.90
   7   7   2  145.69  100.69
   8  -7   2  101.99   23.80
   8  -7   2   71.69   23.60
   8   7   2  146.99   27.20
  -8   7  -2  109.79   25.60
   8   7   2  171.08  140.59
   9  -7   2   81.19   23.90
   9  -7   2   59.69   23.80
  -9   7  -2   87.39   24.10
   9   7   2  109.49   30.90
  10  -7   2   -7.10   21.80
  10  -7   2   23.20   22.20
  10   7   2   23.20   28.30
 -10   7  -2   14.50   21.40
  11  -7   2   69.19   22.70
  11  -7   2   44.10   21.80
  11   7   2   10.20   45.30
 -11   7  -2  120.19   22.00
  11   7   2   78.49   28.10
  11  -8  -2   14.70   20.60
  11  -8  -2   48.50   22.50
  11   8  -2  -14.30   54.79
  10  -8  -2    9.70   22.30
  10  -8  -2   31.90   20.90
  10   8  -2   63.69   35.50
 -10   8   2  -25.60   35.60
   9  -8  -2    8.50   23.10
   9  -8  -2    3.90   21.30
   9   8  -2   98.39   37.30
   8  -8  -2   16.10   22.40
   8  -8  -2   44.70   22.50
   8   8  -2   13.10   36.70
   8   8  -2   -3.60  196.68
   7  -8  -2   47.60   21.20
   7  -8  -2   36.70   20.50
   7   8  -2   16.50  116.79
  -7   8   2 -180.38  148.99
   7   8  -2   58.69   31.90
   6  -8  -2  270.07   33.80
   6  -8  -2  241.58   30.10
  -6   8   2  257.77  107.19
   6   8  -2  187.78   32.40
   6   8  -2  249.18   47.30
   6   8  -2  100.19   91.59
  -5  -8   2    7.70   56.39
   5  -8  -2   39.90   22.80
   5  -8  -2   44.10   18.40
   5  -8  -2  -25.00   98.49
   5   8  -2   23.80   29.40
   5   8  -2  106.09   39.50
   4  -8  -2   85.19   82.19
   4  -8  -2  160.28   18.80
  -4  -8   2   93.69   49.20
   4  -8  -2  152.78   23.00
  -4   8   2  136.39   37.70
   4   8  -2  170.38   39.80
   4   8  -2  105.29   68.79
   4   8  -2  111.89   26.80
   3  -8  -2  722.83  112.79
   3  -8  -2  685.03   37.60
  -3  -8   2  682.63   65.69
   3  -8  -2  719.43   30.70
   3   8  -2  735.03   56.09
   3   8  -2  714.43   40.90
   3   8  -2  805.32   98.49
  -3   8   2  712.83   49.40
  -2  -8   2    6.80   38.10
   2  -8  -2   11.30   14.80
   2  -8  -2   33.30   61.19
   2  -8  -2   42.40   19.80
   2   8  -2   30.40   32.90
  -2   8   2   13.40   26.40
   2   8  -2   48.30   21.40
   2   8  -2   89.69   62.39
  -1  -8   2  252.47   41.10
   1  -8  -2  200.28   24.60
   1  -8  -2  146.99   60.59
   1  -8  -2  214.18   23.30
  -1  -8   2  204.38   32.60
   1   8  -2  282.07   34.70
  -1   8   2  302.27   81.69
  -1   8   2  230.28   27.40
   1   8  -2  200.78   70.39
   1   8  -2  229.68   31.80
  -1   8   2  187.08   29.10
   0  -8  -2  139.29   22.30
   0  -8   2   36.50   64.19
   0  -8  -2  109.79   19.20
   0  -8   2  145.19   26.60
   0   8  -2  146.49   23.30
   0   8  -2  124.49   29.80
   0   8  -2  206.68   76.79
   0   8   2   91.89   25.30
   0   8   2  116.89   23.00
   0   8   2  153.48   73.59
   1  -8   2  436.76   70.19
   1  -8   2  464.45   40.70
  -1  -8  -2  515.85   34.50
  -1   8  -2  492.05   38.70
   1   8   2  457.35   67.79
  -1   8  -2  529.05   92.89
   1   8   2  474.65   33.90
  -1   8  -2  463.35   44.50
   1   8   2  481.65   40.20
   2  -8   2  853.41  119.19
   2  -8   2  989.80   46.30
   2  -8   2  859.81   45.90
  -2  -8  -2 1004.80   44.10
   2   8   2 1015.40   40.40
  -2   8  -2 1012.80   49.90
  -2   8  -2  981.30   48.40
   2   8   2  998.40   95.29
   2   8   2  915.41   47.70
  -3  -8  -2   37.90   27.20
   3  -8   2  -44.40   79.39
   3  -8   2  -13.80   21.40
   3  -8   2   58.29   20.80
   3   8   2   47.30   30.80
  -3   8  -2   48.40   26.70
   3   8   2  -33.70   73.39
   3   8   2   36.40   21.10
   4  -8   2   78.89   21.60
   4  -8   2  185.98  104.09
   4  -8   2   80.79   22.00
   4   8   2   46.20   22.30
  -4   8  -2   64.99   29.60
   4   8   2  120.79   80.69
   5  -8   2   26.40   21.30
   5  -8   2  -85.99  132.39
   5  -8   2   56.09   21.90
  -5   8  -2    4.40   36.00
   5   8   2   62.89   23.10
   5   8   2   63.09   96.19
   6  -8   2  379.46   35.80
   6  -8   2  365.76   35.60
   6   8   2  338.27  120.59
  -6   8  -2  311.57   47.30
   6   8   2  275.47   39.00
   7  -8   2   44.20   22.20
   7  -8   2   33.40   24.10
   7   8   2  -91.39  150.08
   7   8   2   43.10   26.60
   8  -8   2    3.60   24.20
   8  -8   2   -8.10   20.10
  -8   8  -2  -61.59   36.10
   8   8   2  -23.00   27.00
   9  -8   2   34.60   23.10
   9   8   2   25.40   28.10
  -9   8  -2   38.40   32.30
  10  -8   2   30.40   20.50
  10  -8   2   10.30   20.80
 -10   8  -2  -13.90   30.90
  10   8   2   10.50   27.20
  11  -8   2   40.00   21.10
  11  -8   2   49.80   18.40
  11   8   2   54.49   26.30
  11  -9  -2  107.99   19.00
  11  -9  -2  100.19   26.20
  11   9  -2   67.59   26.20
  10  -9  -2  135.09   19.00
  10  -9  -2  158.98   19.50
  10   9  -2  131.39   33.70
   9  -9  -2   35.70   19.10
   9  -9  -2  -23.80   18.10
  -9   9   2  -31.60   26.50
   9   9  -2   -5.60   33.40
   8  -9  -2  116.99   20.90
   8  -9  -2  143.99   21.70
   8   9  -2  134.19   32.80
   7  -9  -2  248.38   31.40
   7  -9  -2  270.27   31.10
   7   9  -2  241.28   35.10
   6  -9  -2  215.18   28.30
   6  -9  -2  253.97   31.10
   6   9  -2  125.09   39.10
   6   9  -2  187.28  123.79
   6   9  -2  210.38   31.50
  -6   9   2  143.29  147.49
   5  -9  -2    0.10   18.40
   5  -9  -2   17.80   18.10
   5   9  -2  -13.20   33.70
  -5   9   2  -69.59  110.89
   5   9  -2   22.80   27.70
   5   9  -2 -123.19   99.69
   4  -9  -2   37.80   17.70
   4  -9  -2   28.80   17.80
   4   9  -2   60.09   27.20
   4   9  -2  160.78   85.59
  -4   9   2   18.20   37.80
   4   9  -2   19.50   32.10
   3  -9  -2  147.19  106.39
   3  -9  -2  121.29   18.30
   3  -9  -2  120.79   20.30
   3   9  -2   91.39   31.80
   3   9  -2   69.29   26.30
   2  -9  -2   59.39   17.50
   2  -9  -2   44.40   91.89
   2   9  -2   32.30   24.20
   2   9  -2   21.60   32.90
  -2   9   2    9.50   25.60
   2   9  -2   55.39   83.79
   1  -9  -2  261.27   30.00
   1  -9  -2  186.38   22.00
  -1  -9   2  195.28   30.80
   1   9  -2  217.58   27.10
   1   9  -2  150.68   89.79
  -1   9   2  152.38   25.90
  -1   9   2  223.48   33.40
   1   9  -2  223.88   30.90
   0  -9   2   81.09   26.60
   0  -9  -2   63.39   19.70
   0   9  -2   71.09   26.00
   0   9  -2   62.99   24.90
   0   9  -2   98.39  104.09
   0   9   2   49.40   23.60
   0   9   2  126.69  118.39
   0   9   2   12.30   24.00
   1  -9   2   88.79   22.80
   1  -9   2   -1.60   99.89
  -1  -9  -2   84.29   20.90
   1   9   2   63.69   22.70
   1   9   2   46.10   26.60
  -1   9  -2   53.89   26.80
   1   9   2  209.68  113.79
  -1   9  -2  105.29   27.10
   2  -9   2  174.68  110.19
  -2  -9  -2   88.49   22.80
  -2   9  -2   99.49   31.90
   2   9   2   90.79   27.60
   2   9   2   13.30  110.79
  -2   9  -2   91.39   28.50
   2   9   2  105.39   23.40
   3  -9   2   30.80   21.80
   3  -9   2   56.59   25.00
  -3  -9  -2   30.10   26.70
   3   9   2  113.79  118.69
   3   9   2   26.70   28.00
  -3   9  -2   20.50   26.80
   3   9   2    9.10   21.80
   4  -9   2  271.27   35.80
   4  -9   2  255.27   34.20
   4   9   2  267.77   34.30
   4   9   2  316.97  140.69
  -4   9  -2  305.37   44.10
   5  -9   2  187.38   24.40
   5  -9   2  193.58   25.30
   5   9   2  265.37   37.60
  -5   9  -2  210.38   35.70
   5   9   2  106.09  158.58
   6  -9   2   82.49   39.50
   6  -9   2   47.90   20.90
  -6   9  -2   82.09   48.70
   6   9   2   32.80  195.98
   7  -9   2  -30.80   24.20
   7  -9   2    8.20   20.40
   7   9   2  -11.60   26.20
   8  -9   2   -3.70   23.00
   8  -9   2  -14.80   18.60
   8   9   2  -34.80   27.10
   9  -9   2   28.60   21.30
   9  -9   2   59.59   18.90
   9   9   2   95.29   26.70
  10  -9   2   22.00   16.70
  10  -9   2   20.30   21.10
  10   9   2   38.70   47.30
  10 -10  -2   10.70   14.00
  10 -10  -2   24.50   18.50
  10  10  -2    3.50   30.10
   9 -10  -2   36.70   18.20
   9 -10  -2   38.70   15.70
   9  10  -2   34.60   30.70
  -9  10   2   74.39   24.90
   8 -10  -2   89.29   19.30
   8 -10  -2   86.49   17.20
   8  10  -2  118.69   31.20
   7 -10  -2  180.78   22.10
   7 -10  -2  192.18   26.60
   7  10  -2  138.19   31.40
   6 -10  -2   25.30   16.80
   6 -10  -2   14.30   19.90
   6  10  -2   36.40   28.90
   5 -10  -2   81.89   18.80
   5 -10  -2  113.29   21.60
   5  10  -2   86.79   30.80
  -5  10   2   19.80  168.68
   5  10  -2   71.19   32.20
   5  10  -2  271.27  142.49
   4 -10  -2   20.80   18.80
   4 -10  -2   16.90   17.60
   4  10  -2  -22.80   27.80
  -4  10   2   43.30   39.80
   4  10  -2   21.90   25.70
   4  10  -2 -223.38  124.29
   3 -10  -2  180.38   22.70
   3 -10  -2  141.59   20.50
   3  10  -2  150.08   29.00
   3  10  -2    4.70  122.89
  -3  10   2  217.88   33.60
   3  10  -2  169.78   27.80
   2 -10  -2   95.29   24.80
   2 -10  -2   16.70   17.20
  -2  10   2   19.00   27.70
   2  10  -2 -152.78  123.59
   2  10  -2   97.19   28.00
   2  10  -2   62.69   26.40
   1 -10  -2  110.39   18.10
  -1 -10   2  135.29   27.50
   1  10  -2  103.19   26.40
  -1  10   2  160.18   27.70
   1  10  -2   67.89   26.90
   1  10  -2  -76.19  136.79
   0 -10   2   11.50   23.60
   0 -10  -2   22.20   16.80
   0  10   2  332.77  198.58
   0  10  -2   57.79   27.00
   0  10   2   89.69   24.60
   0  10  -2   52.89   25.70
   0  10   2   36.10   31.90
   0  10  -2  -85.29  156.98
   1 -10   2  162.48   24.60
  -1 -10  -2  201.28   30.10
   1  10   2  135.49   26.40
  -1  10  -2  102.69   31.80
  -1  10  -2  188.28   27.90
   1  10   2  169.48  182.28
   1  10   2  178.18   28.10
  -2 -10  -2  311.57   36.50
   2 -10   2  416.16   34.20
   2  10   2  922.01  188.98
   2  10   2  307.87   37.60
  -2  10  -2  424.76   41.10
   2  10   2  365.96   37.80
   3 -10   2   24.20   19.10
   3  10   2  -45.90  188.88
   3  10   2   61.49   24.80
  -3  10  -2   19.80   26.00
   4 -10   2  179.08   23.00
   4  10   2  324.67  212.58
   4  10   2  201.28   28.30
  -4  10  -2  133.39   31.00
   5 -10   2   18.90   19.60
   5 -10   2   43.90   30.40
  -5  10  -2   23.40   35.10
   5  10   2   33.10   26.80
   6 -10   2   20.50   19.10
   6 -10   2   53.09   28.70
   6  10   2   97.69   27.50
   7 -10   2   68.89   35.60
   7 -10   2   98.99   26.50
   7  10   2   81.19   26.90
   8 -10   2   34.60   26.00
   8 -10   2   13.60   17.20
   8  10   2   74.49   26.80
   9 -10   2   40.50   28.60
   9 -10   2   -3.10   14.10
   9  10   2  -22.40   29.10
   9 -11  -2   -4.80   11.80
   9 -11  -2   16.50   22.70
  -9  11   2    4.30   25.70
   9  11  -2    8.10   29.40
   8 -11  -2   41.70   13.50
   8 -11  -2   -0.10   22.30
   8  11  -2   43.30   28.50
   7 -11  -2    4.50   14.30
   7 -11  -2   41.00   21.50
   7  11  -2   24.70   27.00
   6 -11  -2   37.40   17.50
   6 -11  -2   48.60   22.20
   6  11  -2   85.09   27.00
   5 -11  -2  199.48   25.50
   5 -11  -2  239.68   34.90
   5  11  -2  156.08   28.60
   5  11  -2  180.58   29.70
   4 -11  -2   57.39   27.80
   4 -11  -2    8.60   15.20
   4  11  -2   51.19   26.30
   4  11  -2   59.59   27.30
   3 -11  -2   27.20   16.30
   3  11  -2   30.80   24.30
  -3  11   2   68.39   33.20
   3  11  -2   30.60   27.20
   2 -11  -2  124.09   18.00
   2  11  -2  -19.00  228.18
  -2  11   2  212.18   29.50
   2  11  -2  157.28   30.40
   2  11  -2  141.09   28.20
   1 -11  -2   53.89   16.70
   1  11  -2   10.20   47.50
   1  11  -2   51.99   24.70
  -1  11   2   37.30   25.70
   1  11  -2   54.69  248.28
   0 -11   2  191.38   25.30
   0 -11  -2  181.78   20.90
   0  11  -2  102.79   26.20
   0  11   2  170.18   27.00
  -1 -11  -2   65.59   20.70
   1 -11   2   68.69   22.60
  -1  11  -2   83.19   26.60
   1  11   2   63.79   24.00
  -1  11  -2   75.99   43.80
   1  11   2   22.60   38.60
  -2 -11  -2   54.99   24.30
   2 -11   2  105.89   20.20
  -2  11  -2   58.89   25.70
   2  11   2   71.49   30.90
   3 -11   2  240.68   30.60
   3  11   2  292.47   42.10
  -3  11  -2  286.87   39.10
   4 -11   2  363.46   30.80
   4  11   2  420.46   41.50
  -4  11  -2  413.26   42.40
   5 -11   2   45.60   17.80
   5  11   2   56.79   26.30
  -5  11  -2  107.59   37.90
   6 -11   2   70.69   16.90
   6  11   2   81.59   26.80
   7 -11   2   24.40   14.70
   7  11   2   42.30   25.80
   8 -11   2   13.60   13.90
   8  11   2  -35.50   25.20
   7 -12  -2   21.20   11.20
   7  12  -2   21.30   26.40
   6 -12  -2   38.60   12.90
   6  12  -2   38.20   26.10
   5 -12  -2   58.59   13.90
   5  12  -2   94.99   26.00
   4 -12  -2  155.78   22.10
   4  12  -2  135.49   27.20
   4  12  -2  146.19   24.40
   3  12  -2  271.47   41.70
   2 -12  -2  243.78   23.00
   2  12  -2  285.77   44.10
   2  12  -2  260.17   32.70
   1 -12  -2    6.40   15.60
   1  12  -2  -27.30   21.30
   1  12  -2    4.30   31.90
   0 -12  -2   -0.50   17.70
   0 -12   2   25.20   29.00
   0  12  -2   -5.60   21.80
   0  12  -2   57.79   41.00
  -1 -12  -2   95.49   24.20
  -1  12  -2  110.79   23.10
   2 -12   2  167.88   28.80
  -2  12  -2  147.59   26.20
   3 -12   2    5.60   18.00
   3  12   2   75.89   34.60
  -3  12  -2   47.60   26.80
   4 -12   2  124.99   18.80
  -4  12  -2  139.99   30.40
   4  12   2  138.89   31.10
   5 -12   2   80.29   16.50
  -5  12  -2  118.79   50.79
   5  12   2   89.89   28.50
   6 -12   2   27.20   14.00
   6  12   2    0.00   33.90
   7 -12   2  102.59   14.60
   7  12   2   80.19   27.50
   5 -13  -2  119.99   17.00
   5  13  -2  111.39   28.50
   4 -13  -2  158.18   18.80
   4  13  -2  128.99   34.10
   3  13  -2    6.70   39.10
   2 -13  -2  -17.30   14.20
   2  13  -2  -11.60   19.30
   2  13  -2  108.49   81.69
   1 -13  -2   20.00   16.30
   1  13  -2    7.80   18.50
   0 -13  -2   59.79   19.50
   0  13  -2   76.49   19.90
  -1  13  -2   59.19   21.10
   2 -13   2   89.79   20.90
  -2  13  -2   38.90   22.10
   3 -13   2  -27.20   16.30
  -3  13  -2   -0.80   24.50
   4 -13   2   50.09   15.60
   5 -13   2   45.10   14.80
 -14   0   3  372.46   24.80
 -13   0   3   14.40   14.50
  13   0  -3  -45.80   79.89
 -12   0   3  385.26   30.30
 -11   0   3  206.58   29.60
  10   0  -3  -42.40  136.49
  -9   0   3  151.98   89.69
   9   0  -3  147.29   84.79
  -9   0   3  128.39   17.40
  -8   0   3   40.00   16.80
   8   0  -3   14.70   51.89
  -8   0   3  -19.60   58.19
  -7   0   3  155.28   43.90
   7   0  -3  176.88   39.50
  -6   0   3   93.69   33.80
   6   0  -3  105.89   28.70
  -5   0   3 2977.40   85.09
   5   0  -3 2959.20   78.79
   4   0  -3   -2.40   14.10
  -4   0   3   30.90   16.90
  -3   0   3   31.40   14.90
   3   0  -3   56.59   11.00
  -2   0   3 6665.73  144.39
  -1   0   3 5719.33  122.19
   0   0   3  420.06   20.20
   0   0   3  430.76   18.10
   1   0   3 3464.05   78.49
   2   0   3  613.14   29.80
   3   0   3  229.38   27.60
   4   0   3   58.69   23.20
   5   0   3 2929.91   83.09
   5   0   3 2570.24   68.09
   5   0   3 3009.20   86.39
   6   0   3  235.38   33.00
   6   0   3  241.98   40.50
   7   0   3  752.02   37.00
   8   0   3  211.68   41.10
   8   0   3  301.87   33.90
   8   0   3  245.98   77.79
  -8   0  -3  249.88   24.40
   9   0   3  443.36  124.39
   9   0   3  436.46   37.40
  -9   0  -3  357.36   34.90
   9   0   3  459.15   64.49
  10   0   3  138.89   35.00
 -10   0  -3  125.19   18.80
  10   0   3  125.89   25.80
 -11   0  -3   59.49   17.40
  11   0   3  -17.20   34.30
  11   0   3   35.40   25.60
  12   0   3   26.10   38.10
 -12   0  -3   21.20   15.80
  12   0   3    1.90   26.20
  13   0   3  189.58   29.50
 -13   0  -3  174.48   23.80
 -14  -1   3   19.10   14.40
  14  -1  -3  -15.70   42.20
 -14   1   3   24.90   13.50
  13  -1  -3   71.79   49.80
 -13  -1   3   26.60   15.50
 -13   1   3   11.20   15.00
 -12  -1   3   -7.00   15.00
  12  -1  -3   44.00   45.40
 -12   1   3   34.70   16.10
 -11  -1   3   68.09   18.30
 -11   1   3   22.00   16.70
  10  -1  -3  152.68  150.98
  10   1  -3  119.79  148.19
  -9  -1   3   85.59   17.50
  -9  -1   3   73.29   90.59
   9  -1  -3  108.89   88.59
   9   1  -3   34.00   84.59
  -9   1   3   65.99   16.30
  -9   1   3  196.08   90.19
  -8  -1   3   43.70   18.50
  -8  -1   3  120.99   59.79
   8  -1  -3   -5.70   57.19
   8   1  -3  172.38   57.59
  -8   1   3   72.09   19.20
  -8   1   3   95.19   59.29
  -7  -1   3  241.58   46.40
   7  -1  -3  287.77   43.40
   7   1  -3  377.56   61.89
  -7   1   3  351.66   47.50
   6  -1  -3  377.26   44.80
  -6  -1   3  364.16   52.39
  -6   1   3  398.76   50.09
   5  -1  -3 2286.67   67.19
  -5  -1   3 2334.27   75.69
  -5   1   3 2315.47   73.89
  -4  -1   3 1726.13   58.29
  -4   1   3 1712.33   56.29
  -3  -1   3 1205.18   45.10
   3  -1  -3 1188.48   35.50
  -3   1   3 1183.08   43.00
   2  -1  -3  468.25   18.60
  -2  -1   3  462.95   27.20
  -2   1   3  466.25   21.30
  -2   1   3  459.15   25.50
  -1  -1   3 1130.19   35.10
  -1   1   3 1108.69   31.60
  -1   1   3 1084.59   34.20
   0  -1   3 1551.24   40.30
   0   1   3 1538.05   38.00
   0   1   3 1494.05   41.10
   1  -1   3 2895.81   65.39
   1  -1   3 2915.61   68.59
   1   1   3 2848.31   68.79
   2  -1   3  927.01   35.10
   2  -1   3  915.01   33.20
   2   1   3  948.11   35.50
   3  -1   3 4011.70   94.49
   3  -1   3 4156.48   97.99
   3   1   3 4040.00   96.79
   4  -1   3  125.49   23.50
   4   1   3  144.39   24.80
   5  -1   3  247.68   32.30
   5  -1   3  234.88   31.10
   5   1   3  309.77   44.50
   5   1   3  225.18   32.00
   6  -1   3  119.89   20.90
   6  -1   3  136.69   36.60
   6   1   3  141.39   22.50
   6   1   3  119.49   43.60
   7  -1   3  302.87   40.60
   7   1   3  308.07   33.50
   7   1   3  354.26   63.29
   8  -1   3  255.87   85.19
   8  -1   3  211.68   32.00
  -8  -1  -3  319.07   36.30
   8  -1   3  292.57   37.20
  -8   1  -3  311.97   32.10
   8   1   3  325.17   41.70
   8   1   3  220.78   34.80
   8   1   3  187.88   79.29
  -9  -1  -3  134.19   21.40
   9  -1   3  152.28  124.99
   9  -1   3  169.18   49.70
   9  -1   3  181.38   24.70
   9   1   3 -115.09  123.49
  -9   1  -3  198.68   30.30
   9   1   3  176.48   25.90
  10  -1   3   46.90   32.70
  10  -1   3  127.69   25.00
 -10  -1  -3  104.69   19.20
  10   1   3   85.79   26.50
  10   1   3  116.89   37.50
 -10   1  -3   93.89   17.80
  11  -1   3   11.00   26.00
 -11  -1  -3   15.40   18.40
  11  -1   3   75.19   33.70
  11   1   3   53.99   26.60
  11   1   3   46.10   36.40
 -11   1  -3   50.69   17.00
 -12  -1  -3   89.79   17.70
  12  -1   3   72.59   26.90
  12  -1   3   51.59   36.90
 -12   1  -3   43.10   15.70
  12   1   3  -30.00   39.20
  12   1   3   75.79   27.60
 -13  -1  -3   -2.10   16.00
  13  -1   3   53.79   27.80
  13   1   3   -0.60   30.50
 -13   1  -3   16.90   12.60
  14  -2  -3   61.99   36.60
 -14  -2   3   -0.10   14.70
 -14   2   3   16.70   13.40
  13  -2  -3  -48.60   44.20
 -13  -2   3   11.50   16.30
 -13   2   3   17.70   15.20
 -12  -2   3  241.88   29.00
  12  -2  -3  340.57   42.40
 -12   2   3  301.77   28.40
 -11  -2   3   67.19   17.70
 -11   2   3   56.49   17.10
 -10  -2   3   50.29   18.00
  10  -2  -3  -56.19   37.80
 -10   2   3  124.59  189.98
 -10   2   3   39.70   16.40
  -9  -2   3  345.97   33.00
   9  -2  -3  264.27   95.39
  -9   2   3  343.57   29.20
   9   2  -3  365.76   96.69
  -9   2   3  337.67   97.29
  -8  -2   3   99.69   19.60
   8  -2  -3  133.59   62.89
  -8  -2   3  221.88   67.19
  -8   2   3  162.88   20.60
   8   2  -3   55.29   76.09
  -8   2   3  136.49   63.39
   7  -2  -3  206.58   44.80
  -7  -2   3  179.78   47.80
  -7   2   3  193.48   45.60
   6  -2  -3 1933.01   73.99
  -6  -2   3 1866.51   79.19
  -6   2   3 1949.30   75.49
   6   2  -3 1911.51   84.59
  -5  -2   3  575.14   46.60
   5  -2  -3  586.64   41.20
  -5   2   3  621.84   44.80
  -4  -2   3 1734.73   61.79
   4  -2  -3 1756.62   54.79
  -4   2   3 1789.82   59.49
  -3  -2   3 1285.37   48.40
   3  -2  -3 1301.77   40.60
  -3   2   3 1254.77   52.29
  -3   2   3 1237.48   45.50
   2  -2  -3 1590.14   43.30
  -2  -2   3 1590.84   49.80
   2   2  -3 1499.65   48.90
  -2   2   3 1461.35   47.90
   1  -2  -3 2574.94   59.59
  -1  -2   3 2544.55   58.99
  -1   2   3 2522.95   63.29
   1   2  -3 2514.55   62.09
  -1   2   3 2488.45   60.39
   0  -2   3 6223.28  132.29
   0   2  -3 6205.68  133.69
   0   2   3 6290.87  134.99
   0   2   3 6350.56  135.99
   1  -2   3 2525.65   62.69
  -1   2  -3 2528.65   67.49
   1   2   3 2615.24   69.49
   1   2   3 2706.63   66.89
   2  -2   3  340.37   24.70
   2   2   3  336.87   28.70
   3  -2   3  213.88   29.20
   3   2   3  213.18   30.60
   4  -2   3 2379.86   74.59
   4   2   3 2375.56   72.59
   5  -2   3   71.19   31.90
   5  -2   3   89.09   19.60
   5   2   3   55.59   22.00
   5   2   3   58.79   31.90
   6  -2   3  -11.90   40.00
   6  -2   3   88.19   19.30
   6   2   3   90.59   22.40
   6   2   3   83.09   42.90
  -7  -2  -3  337.77   49.70
   7  -2   3  465.85   64.49
   7  -2   3  408.06   39.10
   7  -2   3  445.16   30.40
   7   2   3  384.16   61.49
   7   2   3  449.86   40.10
   8  -2   3  182.78   90.39
  -8  -2  -3  348.37   43.10
   8  -2   3  381.56   31.40
   8  -2   3  377.66   50.89
  -8   2  -3  431.46   33.20
   8   2   3  353.16   97.29
   8   2   3  322.57   36.30
   8   2   3  493.85   89.29
   9  -2   3  142.59   24.60
  -9  -2  -3  157.78   23.10
   9  -2   3  110.59   32.60
  -9   2  -3  161.98   20.60
   9   2   3  149.99   37.00
   9   2   3  166.98   27.30
  10  -2   3   54.59   24.10
  10  -2   3   47.10   30.60
 -10  -2  -3   81.49   22.30
 -10   2  -3   53.99   16.70
  10   2   3   73.09   26.00
  10   2   3   78.59   38.00
 -11  -2  -3   27.20   21.00
  11  -2   3   61.39   26.20
  11  -2   3   42.80   32.00
  11   2   3   77.09   37.30
  11   2   3   99.09   28.80
 -11   2  -3   56.99   16.50
  12  -2   3   41.20   32.70
  12  -2   3    9.40   25.30
 -12  -2  -3   -3.10   18.70
  12   2   3  103.99   39.60
  12   2   3   32.80   26.70
 -12   2  -3   36.00   14.30
  13  -2   3   -9.60   41.90
  13  -2   3   74.39   55.39
 -13  -2  -3   -7.80   16.70
 -13   2  -3  -10.20   11.50
  13   2   3  -17.30   28.50
 -14  -3   3  -15.60   18.70
  14  -3  -3  -33.40   31.40
 -14   3   3    2.70   14.00
 -13  -3   3   23.20   18.00
  13  -3  -3   52.19   41.00
  12  -3  -3  -58.99   36.70
 -12   3   3   -8.40   15.80
  11  -3  -3   17.60   34.50
 -11  -3   3   24.50   19.00
 -11   3   3    3.20   17.00
  10  -3  -3   70.19   31.30
 -10  -3   3  120.19   21.20
 -10   3   3  133.39   19.30
   9  -3  -3  -83.99  100.39
  -9  -3   3   55.69   20.40
   9  -3  -3   82.99   31.50
  -9   3   3  -20.30  103.29
  -9   3   3   74.49   17.50
   9   3  -3   91.59  107.09
  -8  -3   3  314.37   40.70
   8  -3  -3  321.57   47.40
   8  -3  -3  363.76   74.39
  -8   3   3  561.04   84.89
  -8   3   3  330.77   72.69
  -8   3   3  383.06   31.70
   7  -3  -3   70.69   33.40
   7  -3  -3  124.99   47.10
   7   3  -3   65.09   57.19
  -7   3   3   61.99   45.30
  -7   3   3  110.99   22.90
   6  -3  -3   79.59   34.40
  -6   3   3   19.20   35.90
   6   3  -3   51.49   46.70
   5  -3  -3 1228.58   57.19
  -5   3   3 1337.87   62.49
   4  -3  -3  236.68   34.50
  -4   3   3  213.58   34.30
   3  -3  -3  525.65   34.50
   2  -3  -3 1038.70   44.20
   2   3  -3 1046.50   59.09
   1  -3  -3  310.37   24.90
  -1  -3   3  313.07   23.60
  -1   3   3  285.67   42.10
  -1   3   3  344.57   27.00
   1   3  -3  309.17   44.20
   0  -3   3  994.90   35.20
   0   3  -3  933.41   48.90
   0   3   3  915.51   51.89
   0   3   3  946.11   38.00
   1   3   3  291.77   29.50
   2  -3   3  700.93   36.20
   2   3   3  721.83   39.20
   3  -3   3  393.26   36.30
   3   3   3  420.36   38.40
   4  -3   3  692.03   31.60
   4  -3   3  789.12   50.59
   4   3   3  744.53   50.29
   4   3   3  680.23   37.50
   5  -3   3  275.97   26.30
   5  -3   3  245.38   38.90
   5   3   3  262.07   35.10
   5   3   3  222.98   37.30
   6  -3   3  298.37   27.60
   6  -3   3  328.77   51.09
   6   3   3  354.76   49.10
   6   3   3  343.97   33.60
   7  -3   3  559.74   77.79
  -7  -3  -3  453.95   39.00
   7  -3   3  532.45   50.89
   7  -3   3  503.85   31.30
   7   3   3  656.23   95.59
   7   3   3  467.75   37.20
   8  -3   3  393.76  109.09
   8  -3   3  428.06   49.20
  -8  -3  -3  337.97   41.80
   8  -3   3  460.35   34.40
   8   3   3  274.47   90.79
  -8   3  -3  502.15   34.20
   8   3   3  490.75   37.10
   9  -3   3   67.89   29.60
  -9  -3  -3   16.10   23.70
   9  -3   3   28.40   22.70
  -9   3  -3   29.00   18.40
   9   3   3  -11.20   25.60
  10  -3   3   72.29   32.00
 -10  -3  -3  -31.40   25.80
  10   3   3   69.79   36.00
 -10   3  -3   40.30   16.40
  11  -3   3   91.49   25.30
  11  -3   3   92.29   30.80
 -11  -3  -3   96.79   27.50
 -11   3  -3  108.79   17.20
  11   3   3   95.99   28.10
 -12  -3  -3   89.39   25.60
  12  -3   3   54.39   25.90
  12  -3   3   83.19   30.50
  12   3   3   89.99   27.30
 -12   3  -3   70.99   14.70
  12   3   3   55.59   47.90
  13  -3   3  135.99   34.90
  13  -3   3    9.00   25.40
 -13   3  -3   26.90   11.80
  13   3   3   47.20   28.00
  13  -4  -3   62.69   55.49
 -13  -4   3   21.20   23.40
 -13   4   3   19.50   15.40
 -12  -4   3   70.29   23.40
  12  -4  -3  108.89   34.40
 -12   4   3   85.69   18.80
 -11  -4   3  348.97   39.40
  11  -4  -3  306.17   35.00
 -11   4   3  279.87   31.40
 -10  -4   3  202.18   25.10
  10  -4  -3  296.77   45.50
 -10   4   3  195.58   30.50
   9  -4  -3  433.06  125.19
   9   4  -3  197.48  139.29
  -9   4   3  -53.49  148.19
   8  -4  -3   34.50   25.00
  -8  -4   3   29.70   25.90
   8  -4  -3  -19.40   79.19
  -8   4   3   44.60   42.00
  -8   4   3   -7.40   16.90
   8   4  -3  -13.40   86.79
  -8   4   3   22.10   80.69
   7  -4  -3  102.79   24.30
  -7   4   3  134.39   56.49
  -7   4   3   66.39   20.00
   7   4  -3  169.18   63.29
   6  -4  -3   86.09   23.10
   6  -4  -3   43.20   40.30
  -6   4   3  108.59   41.90
   6   4  -3   94.29   50.99
   5  -4  -3  607.54   36.80
   5  -4  -3  738.93   57.79
  -5   4   3  719.03   56.99
   5   4  -3  656.13   67.39
   4  -4  -3 1160.48   55.99
   3  -4  -3  366.16   39.00
   2  -4  -3  309.27   33.60
  -1  -4   3  677.83   36.90
   1  -4  -3  658.33   34.90
  -1   4   3  622.24   38.20
   0  -4   3  638.64   35.50
   0   4   3  572.44   37.60
   1  -4   3   39.80   20.60
   1   4   3   67.89   22.10
   2  -4   3 1152.68   51.59
   2   4   3 1088.19   49.20
   3  -4   3  429.76   44.70
   3  -4   3  353.36   27.00
   3   4   3  315.77   43.70
   3   4   3  298.57   31.00
   4  -4   3  528.85   57.09
   4  -4   3  520.95   27.80
   4   4   3  555.24   32.70
   4   4   3  598.34   54.69
   5  -4   3  529.05   28.40
   5  -4   3  593.44   69.39
   5   4   3  534.35   36.30
   5   4   3  566.14   62.89
   6  -4   3   79.29   57.79
   6  -4   3   21.70   17.90
   6  -4   3   23.80   29.90
   6   4   3   18.30   45.50
   6   4   3   44.70   23.60
   7  -4   3   80.09   20.10
   7  -4   3   58.09   82.39
   7  -4   3  126.79   30.90
   7   4   3   95.59   23.70
   7   4   3  -36.40   62.89
   8  -4   3   66.89   30.10
   8  -4   3   97.89   22.40
   8  -4   3  101.79  126.39
  -8   4  -3   79.49   20.00
   8   4   3   52.09   93.09
   8   4   3  120.59   25.60
   9  -4   3  611.64   36.70
   9  -4   3  625.84   46.20
   9   4   3  557.84   41.40
   9   4   3  597.34  169.38
  -9   4  -3  498.15   36.80
  10  -4   3  224.78   29.40
  10  -4   3  219.38   28.80
  10   4   3  271.17   40.00
 -10   4  -3  258.67   28.60
  10   4   3  158.48   34.70
  11  -4   3  133.79   27.00
  11  -4   3  132.09   28.90
 -11   4  -3  128.69   17.50
  11   4   3   66.99   37.10
  11   4   3   99.09   27.50
  12  -4   3   52.59   27.60
  12  -4   3    1.60   24.00
 -12   4  -3   35.30   13.90
  12   4   3   16.50   27.30
 -13   4  -3   57.89   13.80
  13  -5  -3   63.39   32.10
 -13   5   3   40.90   18.10
  12  -5  -3  -21.10   30.80
  12   5  -3  -48.70   54.49
 -12   5   3   -4.00   17.20
  11  -5  -3   92.99   29.00
  11   5  -3  140.19   55.79
 -11   5   3  122.59   20.30
 -10   5   3  262.47   33.40
   9  -5  -3  480.55   39.60
   9  -5  -3  559.14   69.59
  -9   5   3  417.16  153.18
  -9   5   3  497.65   56.29
   9   5  -3  351.76  153.38
  -9   5   3  445.36   36.20
   8  -5  -3  182.98   41.40
   8  -5  -3  237.18  105.39
   8  -5  -3  160.28   23.30
   8   5  -3   84.09   95.19
  -8   5   3  150.68   22.90
  -8   5   3  344.77   95.99
   7  -5  -3  208.78   73.99
   7  -5  -3  118.69   21.00
   7  -5  -3  161.98   41.10
  -7   5   3   30.90   65.69
   7   5  -3   65.69   68.39
  -7   5   3  135.29   23.40
   6  -5  -3   54.69   19.00
   6  -5  -3    0.20   50.69
  -6   5   3   -4.30   46.60
   6   5  -3   26.60   56.99
   5  -5  -3  103.89   41.50
   5  -5  -3   87.19   18.10
   5   5  -3  211.38   50.29
   5   5  -3   75.69   48.10
  -5   5   3  120.49   40.20
   4  -5  -3  977.10   62.49
   4  -5  -3  857.51   33.50
   3  -5  -3  912.31   32.90
   3  -5  -3  999.90   56.59
   2  -5  -3 1196.98   36.50
   2  -5  -3 1215.88   55.09
   1  -5  -3  900.21   47.20
   1  -5  -3  891.21   30.20
  -1  -5   3  913.41   51.29
  -1   5   3  852.61   52.39
   0  -5   3 1467.05   59.59
   0   5   3 1422.56   58.19
   0   5  -3 1298.47   44.90
   1  -5   3   68.49   25.80
   1   5   3   77.59   19.70
   1   5   3   81.29   29.80
  -1   5  -3   50.69   20.10
   2  -5   3  183.58   33.70
   2  -5   3  177.78   21.50
  -2   5  -3  166.88   23.30
   2   5   3  175.48   20.60
   2   5   3  180.28   34.10
   3  -5   3   67.69   35.20
   3  -5   3   63.69   18.50
   3   5   3   73.79   32.70
   3   5   3   96.29   19.00
  -3   5  -3   75.89   30.50
   4  -5   3 1122.99   78.09
   4  -5   3 1072.49   37.70
   4   5   3 1030.90   68.39
   4   5   3 1081.89   39.40
   5  -5   3  483.15   61.79
   5  -5   3  527.85   29.70
   5  -5   3  586.64   45.70
   5   5   3  568.54   70.49
   6  -5   3   41.70   74.89
   6  -5   3   94.89   28.00
   6  -5   3   68.19   19.80
   6   5   3   38.80   54.89
  -6   5  -3  -42.00   48.80
   6   5   3   64.59   22.40
   7  -5   3  320.07   39.20
   7  -5   3  266.37  110.19
   7  -5   3  217.78   31.20
  -7   5  -3  260.07   34.40
   7   5   3  266.07   34.10
   7   5   3  224.18   72.09
   8  -5   3  434.96   35.50
   8  -5   3  341.77   41.20
   8   5   3  353.06  106.79
   8   5   3  392.16   38.70
  -8   5  -3  319.67   34.70
   9  -5   3   79.09   26.10
   9  -5   3  104.89   25.90
  -9   5  -3   49.30   19.80
   9   5   3 -149.79  176.18
   9   5   3  132.59   27.40
  10  -5   3  110.99   26.20
  10  -5   3  103.89   25.90
 -10   5  -3   74.29   17.80
  10   5   3   66.19   28.90
  11  -5   3   24.00   23.20
  11  -5   3    4.80   25.30
 -11   5  -3   27.00   16.40
  11   5   3   13.60   26.20
  11   5   3   21.20   35.30
  12  -5   3   30.20   24.60
  12  -5   3   28.00   22.20
 -12   5  -3   82.69   15.50
  12   5   3   89.49   28.10
 -13   6   3   15.90   30.90
  12  -6  -3   94.19   28.60
  12   6  -3   -0.20   49.10
 -12   6   3   78.59   21.10
  11  -6  -3   73.19   41.30
  11  -6  -3  113.09   27.00
 -11   6   3   74.09   21.90
  11   6  -3   85.69   50.19
  10  -6  -3  237.48   37.30
  10  -6  -3  259.77   36.90
  10   6  -3  258.07   53.69
 -10   6   3  186.18   24.60
   9  -6  -3  256.67   36.30
   9  -6  -3  212.78   33.90
  -9   6   3  388.06  208.78
   9   6  -3  204.88  174.58
  -9   6   3  290.57   39.50
   9   6  -3  376.16   48.70
  -9   6   3  252.27   26.80
   8  -6  -3  200.98   31.70
   8  -6  -3  169.08   33.10
   8   6  -3  181.88   47.20
  -8   6   3  -33.30  117.29
  -8   6   3  183.48   25.70
   8   6  -3  148.89  112.99
   7  -6  -3  366.46   48.30
   7  -6  -3  288.87   30.00
   7  -6  -3  154.68   94.49
   7   6  -3  293.67   78.09
  -7   6   3  241.18   31.10
  -7   6   3  180.38   83.69
   6  -6  -3  713.23   80.59
   6  -6  -3  666.83   32.70
   6  -6  -3  713.43   50.99
   6   6  -3  650.13   61.59
  -6   6   3  580.84   93.99
   6   6  -3  777.12  100.39
   5  -6  -3  559.24   48.20
   5  -6  -3  576.94   30.00
   5  -6  -3  728.13   79.19
   5   6  -3  571.34   70.79
  -5   6   3  583.54   78.99
   5   6  -3  682.63   50.59
   4  -6  -3   72.69   41.60
   4  -6  -3  152.68   17.40
   4   6  -3  172.48   29.40
   4   6  -3  139.49   49.70
   3  -6  -3  572.04   61.79
   3  -6  -3  552.44   26.20
   3   6  -3  537.75   39.40
   2  -6  -3  634.64   26.30
   2  -6  -3  636.54   58.19
   2   6  -3  593.44   36.50
   1  -6  -3  267.27   21.10
  -1  -6   3  239.08   38.50
   1  -6  -3  304.57   49.70
  -1   6   3  264.57   44.70
  -1   6   3  265.97   26.60
   1   6  -3  260.27   31.00
   0  -6  -3  324.57   22.60
   0  -6   3  272.47   40.40
   0   6  -3  338.07   29.80
   0   6   3  332.57   33.00
   0   6   3  376.86   46.10
  -1  -6  -3   62.19   14.80
   1  -6   3  111.49   36.40
   1  -6   3   88.29   30.30
   1   6   3   98.79   37.30
  -1   6  -3   90.89   20.70
   1   6   3  131.39   19.90
   2  -6   3  503.75   64.99
   2  -6   3  507.65   33.20
   2   6   3  510.75   31.40
   2   6   3  526.65   59.49
  -2   6  -3  477.85   38.30
   3  -6   3   44.30   45.40
   3  -6   3  100.39   35.10
   3  -6   3   64.09   19.10
  -3   6  -3   50.49   29.10
   3   6   3   33.80   18.30
   3   6   3   -2.50   37.70
   4  -6   3  114.59   26.70
   4  -6   3  104.79   19.70
   4  -6   3  110.69   68.59
   4   6   3   93.89   45.90
  -4   6  -3  111.79   33.90
   4   6   3  126.19   20.00
   5  -6   3  463.35   81.89
   5  -6   3  437.66   41.10
   5  -6   3  430.36   31.80
   5   6   3  418.16   32.70
  -5   6  -3  510.35   54.29
   5   6   3  382.56   61.49
   6  -6   3 -170.88   96.59
   6  -6   3    7.20   20.30
   6  -6   3   26.90   24.00
   6   6   3  -25.90   63.19
   6   6   3   36.20   23.20
  -6   6  -3  -57.69   44.30
   7  -6   3  243.28  147.69
   7  -6   3  138.29   26.90
   7  -6   3  121.79   23.30
  -7   6  -3  147.79   24.70
   7   6   3  112.49   86.29
   7   6   3   92.79   24.50
   8  -6   3   92.19   25.60
   8  -6   3  114.09   23.70
  -8   6  -3  132.39   23.10
   8   6   3  155.08  119.39
   8   6   3  114.59   27.00
   9  -6   3    5.70   22.60
   9  -6   3    1.30   24.40
  -9   6  -3   11.30   18.30
   9   6   3   31.90   27.30
  10  -6   3   10.50   24.50
  10  -6   3   80.59   23.90
  10   6   3   36.10   27.90
 -10   6  -3   35.20   22.90
  11  -6   3   19.10   21.60
  11  -6   3   42.40   22.80
  11   6   3   45.50   26.20
 -11   6  -3  -15.10   16.90
  11   6   3    3.60   32.40
  12  -6   3   36.20   21.70
  12  -6   3   29.70   22.50
  12   6   3   50.99   27.10
 -12   6  -3   69.89   17.00
 -12   7   3  -70.09   35.80
  12   7  -3   -1.50   34.30
  11  -7  -3    1.90   30.60
  11  -7  -3   33.90   24.50
  11   7  -3  -93.39   43.20
 -11   7   3   18.60   26.40
  10  -7  -3    4.90   37.30
  10  -7  -3   60.19   24.60
 -10   7   3    9.90   36.40
  10   7  -3   25.10   45.50
 -10   7   3   74.19   32.10
   9  -7  -3    8.40   26.50
   9  -7  -3   30.40   23.30
   9   7  -3   12.30   41.50
  -9   7   3   -6.30   31.20
  -9   7   3   16.40   29.30
   8  -7  -3   -2.80   25.00
   8  -7  -3    9.50   20.80
  -8   7   3 -244.68  154.78
   8   7  -3  -15.70   40.70
  -8   7   3  -30.10   42.90
   8   7  -3   10.70  136.69
   7  -7  -3   51.09   19.70
   7  -7  -3   -7.10  148.89
   7  -7  -3   94.59   25.00
  -7   7   3   45.20  103.19
   7   7  -3   52.29   39.60
   7   7  -3   33.00   92.69
   6  -7  -3  193.68   26.00
   6  -7  -3  198.78   28.70
   6  -7  -3  310.87   93.99
   6   7  -3  198.38   38.10
  -6   7   3  126.79   74.99
   6   7  -3  105.09   77.79
  -5  -7   3  -53.79   53.79
   5  -7  -3   25.20   22.40
   5  -7  -3   20.60   16.50
   5  -7  -3   36.90   70.99
   5   7  -3   29.10   27.80
   5   7  -3  -79.39   54.89
  -5   7   3    3.90   59.59
   5   7  -3   41.80   64.49
   4  -7  -3  256.17   38.50
  -4  -7   3  269.27   50.79
   4  -7  -3  161.68   57.19
   4  -7  -3  252.57   24.90
   4   7  -3  273.17   54.19
   4   7  -3  233.78   28.40
  -4   7   3  321.47   52.29
   4   7  -3  215.88   63.79
   3  -7  -3  295.67   54.79
   3  -7  -3  326.57   36.20
   3  -7  -3  269.07   23.00
  -3  -7   3  309.07   48.10
   3   7  -3  281.07   58.69
   3   7  -3  278.97   48.90
  -3   7   3  347.37   42.50
   2  -7  -3  235.28   49.20
   2  -7  -3  173.68   20.90
  -2  -7   3  229.98   44.60
   2  -7  -3  211.68   24.00
   2   7  -3  247.08   59.79
  -2   7   3  221.18   38.10
   2   7  -3  204.08   23.80
   1  -7  -3  351.56   51.09
   1  -7  -3  328.27   22.10
   1  -7  -3  314.57   36.80
  -1  -7   3  332.07   45.30
  -1   7   3  254.67   39.90
  -1   7   3  422.36   58.99
  -1   7   3  341.07   37.90
   1   7  -3  324.17   32.20
   0  -7   3  514.75   61.89
   0  -7  -3  523.85   36.90
   0  -7  -3  524.95   25.50
   0  -7   3  632.14   79.39
   0   7   3  481.35   33.90
   0   7   3  576.34   81.79
   0   7   3  476.25   42.40
   0   7  -3  491.85   34.60
   0   7  -3  489.35   51.19
  -1  -7  -3  346.77   28.20
   1  -7   3  407.76   46.40
   1  -7   3  474.55   58.79
   1  -7   3  407.06   57.69
  -1  -7  -3  430.66   33.10
  -1   7  -3  468.05   47.90
   1   7   3  392.96   54.89
   1   7   3  343.87   43.00
  -1   7  -3  370.56   34.80
   1   7   3  354.26   31.40
  -2  -7  -3  502.65   37.70
   2  -7   3  724.03   87.59
   2  -7   3  529.85   38.20
   2  -7   3  516.25   42.90
  -2   7  -3  600.84   47.00
   2   7   3  503.25   46.30
   2   7   3  509.65   58.19
   2   7   3  507.35   32.00
  -2   7  -3  566.84   38.40
  -3  -7  -3   48.80   24.90
   3  -7   3    3.90   22.70
   3  -7   3  -57.49   62.19
   3  -7   3   37.10   20.90
   3   7   3   29.50   18.60
  -3   7  -3   53.49   32.50
  -3   7  -3   -7.50   28.20
   3   7   3  -57.39   51.39
   4  -7   3   43.50   23.20
   4  -7   3   43.00   20.70
   4  -7   3   -3.90   77.89
  -4   7  -3   66.39   30.50
   4   7   3   95.59   20.10
   4   7   3  110.99   62.09
   5  -7   3  186.88   26.50
   5  -7   3  151.88  104.09
   5  -7   3  151.48   22.80
   5   7   3  163.88   24.30
  -5   7  -3  151.38   34.70
   5   7   3   96.89   68.49
   6  -7   3  131.89   24.20
   6  -7   3  143.29   25.00
   6  -7   3  336.07  148.79
   6   7   3  178.68   26.70
   6   7   3  112.79   81.99
   7  -7   3  240.78   34.20
   7  -7   3  240.68   37.30
   7   7   3  250.17   36.20
  -7   7  -3  270.57   31.40
   7   7   3  118.49  106.09
   8  -7   3  115.09   29.00
   8  -7   3  144.49   24.90
   8   7   3   50.29  154.18
  -8   7  -3  101.19   25.40
   8   7   3  165.98   31.10
   9  -7   3  312.17   35.30
   9  -7   3  208.08   26.00
   9   7   3  291.47   39.30
  -9   7  -3  304.07   37.50
  10  -7   3  229.08   34.20
  10  -7   3  172.18   23.10
 -10   7  -3  247.28   34.30
  10   7   3  181.78   29.10
  11  -7   3   37.90   22.50
  11  -7   3   38.70   20.80
  11   7   3   31.90   25.20
 -11   7  -3   28.00   21.10
  11   7   3   29.40   31.10
  11  -8  -3  109.39   24.50
  11  -8  -3   87.39   20.90
  11   8  -3   35.60   39.40
  10  -8  -3   57.39   21.50
  10  -8  -3   60.49   23.70
  10   8  -3  108.59   41.10
 -10   8   3   66.39   31.90
   9  -8  -3   -5.70   21.70
   9  -8  -3    3.90   20.80
  -9   8   3  -13.10   26.90
   9   8  -3   63.09   38.80
   8  -8  -3   67.99   22.10
   8  -8  -3   48.40   22.30
   8   8  -3 -266.57  200.28
   8   8  -3   77.79   40.40
  -8   8   3  501.65  359.36
   7  -8  -3  123.99   21.40
   7  -8  -3  143.19   24.50
   7   8  -3  180.98   36.40
  -7   8   3   27.90  138.69
   7   8  -3   68.69  123.09
   6  -8  -3    8.00   20.80
   6  -8  -3   52.59   19.30
  -6   8   3 -153.78   95.69
   6   8  -3   12.20   89.09
   6   8  -3  -31.00   45.90
   6   8  -3   27.40   33.10
  -5  -8   3   32.50   49.30
   5  -8  -3 -153.48   99.19
   5  -8  -3   39.50   17.30
   5  -8  -3   30.60   19.90
   5   8  -3   66.39   30.30
   5   8  -3  -83.19  137.19
   5   8  -3  -66.69   42.90
   4  -8  -3  383.66   33.20
  -4  -8   3  522.85   64.89
   4  -8  -3  402.46   26.70
   4  -8  -3  267.77   83.69
   4   8  -3  425.66   60.49
   4   8  -3  274.57   78.99
   4   8  -3  431.76   39.80
  -4   8   3  467.55   49.50
   3  -8  -3  361.36   32.60
   3  -8  -3  351.56   73.19
  -3  -8   3  361.86   59.99
   3  -8  -3  338.47   25.00
   3   8  -3  316.37   37.20
  -3   8   3  393.66   39.50
   3   8  -3  341.17   42.50
   3   8  -3  323.87   76.79
  -2  -8   3   21.80   37.60
   2  -8  -3    1.30   19.90
   2  -8  -3   54.89   63.99
   2  -8  -3    4.10   13.60
   2   8  -3  -11.70   22.10
   2   8  -3   22.10   32.90
  -2   8   3   59.29   27.90
   2   8  -3  -36.20   67.79
   1  -8  -3  214.68   22.70
   1  -8  -3  228.98   23.70
  -1  -8   3  247.28   36.60
  -1  -8   3  213.88   38.80
  -1   8   3  229.68   32.40
   1   8  -3  235.48   72.69
   1   8  -3  241.78   33.80
  -1   8   3  194.68   27.80
   1   8  -3  226.08   34.10
   0  -8   3   87.19   28.80
   0  -8  -3   71.19   18.10
   0  -8   3    0.30   69.79
   0  -8   3   54.79   33.90
   0  -8  -3   97.39   19.50
   0   8   3  185.28   76.49
   0   8   3   95.29   23.20
   0   8  -3   60.79   30.40
   0   8  -3   56.29   21.60
   0   8   3   64.79   26.00
   0   8  -3  129.49   77.79
  -1  -8  -3  201.68   30.40
   1  -8   3  196.48   28.50
   1  -8   3  161.38   73.89
   1   8   3  212.38   79.69
  -1   8  -3  205.18   94.39
  -1   8  -3  174.48   24.50
   1   8   3  194.78   30.10
  -1   8  -3  136.69   30.60
   1   8   3  218.38   29.10
   2  -8   3  229.88   27.30
   2  -8   3  199.58   83.59
  -2  -8  -3  221.18   33.20
   2   8   3  185.98   29.70
  -2   8  -3  240.18   32.20
   2   8   3  262.97   39.60
  -2   8  -3  233.18   29.30
   2   8   3  238.48   80.39
   3  -8   3  536.45   39.20
   3  -8   3  541.45   38.40
   3  -8   3  535.65   97.29
  -3  -8  -3  471.95   40.50
  -3   8  -3  472.05   57.19
   3   8   3  580.24   33.70
   3   8   3  503.25   89.59
  -3   8  -3  573.14   45.60
   4  -8   3   42.80   23.00
   4  -8   3  -11.90   22.30
   4  -8   3 -197.28  112.19
   4   8   3  212.68  109.99
  -4   8  -3   22.40   46.10
   5  -8   3  380.56   36.10
   5  -8   3  362.66   36.50
  -5   8  -3  362.56   46.60
   5   8   3  370.46  109.39
   5   8   3  263.77   35.80
   6  -8   3  119.49   24.80
   6  -8   3   79.19   23.40
   6   8   3   90.69  116.39
   6   8   3  117.79   25.90
  -6   8  -3   21.90   42.40
   7  -8   3  392.76   37.00
  -7   8  -3  395.46   60.19
   7   8   3  176.58  158.18
   8  -8   3   49.90   20.30
   8  -8   3   48.60   25.40
   8   8   3  103.39   29.40
   9  -8   3  -18.30   20.60
   9  -8   3    7.60   23.30
   9   8   3    0.60   26.60
  -9   8  -3   24.50   29.90
  10  -8   3   36.80   22.10
  10  -8   3   68.19   19.60
  10   8   3   65.79   26.60
 -10   8  -3   87.09   29.60
  11  -8   3   10.40   22.10
  11  -8   3   14.70   16.90
  11   8   3   17.50   25.10
  11   8   3   96.19   32.00
  11  -9  -3   -4.90   18.70
  11  -9  -3    7.10   21.20
  11   9  -3  -30.90   26.60
  10  -9  -3   32.30   19.50
  10  -9  -3   25.90   18.10
 -10   9   3   39.70   29.00
  10   9  -3   -1.50   36.30
   9  -9  -3   39.10   18.30
   9  -9  -3    4.20   19.50
  -9   9   3  -19.20   25.30
   9   9  -3   73.69   35.70
   8  -9  -3   19.40   18.40
   8  -9  -3   26.80   18.60
   8   9  -3   29.10   34.70
   7  -9  -3   25.30   18.90
   7  -9  -3   52.99   19.90
   7   9  -3   10.80   32.60
   6  -9  -3  399.16   29.40
   6  -9  -3  356.06   32.10
   6   9  -3   63.09  124.39
  -6   9   3  413.96  140.99
   6   9  -3  366.66   47.00
   6   9  -3  363.36   44.10
   5  -9  -3   28.50   16.70
   5  -9  -3   21.00   19.00
   5   9  -3   96.49   99.39
   5   9  -3   52.19   30.40
  -5   9   3   51.19  109.19
   5   9  -3   54.19   36.90
   4  -9  -3   74.29   18.90
  -4  -9   3   58.09   40.10
   4  -9  -3   82.69   17.80
   4   9  -3   94.79   36.50
   4   9  -3   47.70   90.99
   4   9  -3   82.79   28.30
  -4   9   3  138.09   45.30
   3  -9  -3   88.59   19.90
  -3  -9   3  108.29   37.60
   3  -9  -3   98.99   16.90
   3  -9  -3  293.17  105.39
   3   9  -3   87.39   33.00
   3   9  -3  109.39   27.50
  -3   9   3  114.29   37.30
   3   9  -3   56.69   91.19
   2  -9  -3  219.58   29.10
   2  -9  -3  264.37   26.50
   2   9  -3  208.38   62.39
   2   9  -3  242.68   37.60
  -2   9   3  289.17   41.40
   2   9  -3  103.49   95.09
  -1  -9   3  196.68   34.00
   1  -9  -3  192.88   33.80
   1  -9  -3  195.38   27.40
   1   9  -3  224.68   49.80
  -1   9   3  249.28   31.60
   1   9  -3  276.17  101.29
   1   9  -3  184.18   27.10
   0  -9  -3  243.28   27.10
   0   9   3  230.08   37.60
   0   9   3  282.37   42.30
   0   9  -3  253.37   37.90
   0   9  -3   -3.60  116.69
   0   9   3  399.96  124.39
   1  -9   3   55.49   23.50
  -1  -9  -3   69.49   20.00
   1  -9   3   85.59  114.59
   1   9   3  103.69   25.20
   1   9   3   55.89   26.90
  -1   9  -3  -99.09  135.99
  -1   9  -3  140.99   27.70
   1   9   3  108.49  117.09
  -1   9  -3   71.19   26.50
   2  -9   3  127.39   23.40
   2  -9   3  141.49  123.69
   2   9   3  204.98   28.70
  -2   9  -3  179.98   34.00
   2   9   3  146.79   25.00
  -2   9  -3  129.89   28.20
   3  -9   3  297.67   34.90
  -3  -9  -3  250.57   38.30
   3  -9   3   -2.30  164.88
   3   9   3  267.67   35.50
   3   9   3  289.47  134.39
  -3   9  -3  255.37   40.10
   4  -9   3  141.79   23.00
   4  -9   3  113.89   28.00
   4   9   3  167.58  149.88
  -4   9  -3  114.39   28.20
   4   9   3  155.88   25.90
   5  -9   3  147.39   27.00
   5  -9   3  140.69   24.90
   5   9   3  131.09   26.30
   5   9   3  103.29  164.78
  -5   9  -3  127.69   33.60
   6  -9   3   70.09   22.30
   6  -9   3   59.39   27.00
   6   9   3  331.17  222.38
  -6   9  -3   80.19   44.10
   6   9   3   62.79   26.60
   7  -9   3    7.70   25.30
   7  -9   3  -11.50   20.40
   7   9   3   18.00   26.90
   8  -9   3   27.30   20.60
   8  -9   3  -12.90   23.40
   8   9   3   27.70   26.50
   9  -9   3  -29.90   23.10
   9  -9   3   18.80   17.70
   9   9   3   39.40   26.20
  10  -9   3   45.70   26.00
  10  -9   3   55.79   16.40
  10   9   3   95.19   26.70
  10 -10  -3   14.20   14.60
  10 -10  -3    5.20   17.10
  10  10  -3    6.00   32.50
 -10  10   3   52.29   28.60
   9 -10  -3   91.39   18.30
   9 -10  -3   61.49   15.50
  -9  10   3   78.09   24.20
   9  10  -3   50.09   33.00
   8 -10  -3   36.10   18.30
   8 -10  -3   28.40   16.60
   8  10  -3    0.20   30.10
   7 -10  -3  -16.30   17.80
   7 -10  -3    3.30   16.20
   7  10  -3   47.80   30.90
   6 -10  -3   99.19   18.10
   6 -10  -3  111.19   20.00
   6  10  -3  138.39   32.20
   6  10  -3   63.89   34.60
   5 -10  -3   80.49   20.00
   5 -10  -3   58.99   19.00
   5  10  -3   27.80  148.49
   5  10  -3   46.00   31.40
  -5  10   3  283.57  168.78
   5  10  -3   51.59   30.00
   4 -10  -3   18.50   18.40
   4 -10  -3   48.40   18.50
   4  10  -3  103.69  128.59
   4  10  -3   53.09   30.70
   4  10  -3   22.10   27.30
   3 -10  -3  585.34   32.70
   3 -10  -3  488.25   32.80
   3  10  -3  396.46  125.49
   3  10  -3  511.05   47.70
  -3  10   3  585.74   50.79
   3  10  -3  569.24   45.30
   2 -10  -3  105.69   22.10
   2 -10  -3   53.89   17.20
  -2  10   3  115.29   31.00
   2  10  -3   86.89   29.70
   2  10  -3  117.89   28.70
   2  10  -3  196.68  131.19
   1 -10  -3  106.49   17.80
  -1  10   3   71.29   27.60
   1  10  -3   68.99   28.30
   1  10  -3   89.59   28.20
   1  10  -3  -41.80  147.69
   0 -10  -3    3.40   17.30
   0 -10   3   71.99   26.80
   0  10  -3   47.30   26.80
   0  10   3   32.40   39.10
   0  10   3    9.20   25.20
   0  10   3  343.47  193.88
   0  10  -3   19.10   27.60
   0  10  -3   51.79  172.08
   1 -10   3 1292.17   49.60
  -1 -10  -3 1273.37   43.80
   1  10   3 1283.17   51.29
   1  10   3 1203.58   55.59
  -1  10  -3 1324.47   55.29
  -1  10  -3 1292.57   56.49
   1  10   3 1758.62  212.88
  -2 -10  -3   58.19   21.10
   2 -10   3   41.10   21.10
   2  10   3   48.90   26.20
  -2  10  -3   38.40   26.20
   2  10   3   40.10  189.48
  -2  10  -3  -37.00   40.00
   3 -10   3   11.80   19.90
  -3 -10  -3  -22.70   26.80
  -3  10  -3   50.69   26.50
   3  10   3   23.50   25.20
   3  10   3 -324.17  198.18
   4 -10   3    1.00   20.90
   4  10   3   16.00   39.80
  -4  10  -3   52.79   29.40
   4  10   3  -11.00  219.98
   5 -10   3   26.10   19.50
   5  10   3   -8.70   25.00
  -5  10  -3   19.00   33.70
   6 -10   3  -36.70   18.90
   6 -10   3  -28.10   34.50
   6  10   3   -1.70   26.20
  -6  10  -3  125.49   58.59
   7 -10   3   16.50   19.00
   7 -10   3   -1.70   33.00
   7  10   3   25.40   26.10
   8 -10   3    1.50   34.30
   8 -10   3   37.80   16.90
   8  10   3    7.60   25.50
   9 -10   3   47.90   14.00
   9  10   3   49.00   26.20
   9 -11  -3   19.80   12.20
   9 -11  -3   12.10   19.20
   9  11  -3    0.60   29.60
  -9  11   3    9.10   22.30
   8 -11  -3   21.30   13.60
  -8  11   3   25.30   18.80
   8  11  -3   22.40   29.30
   7 -11  -3   32.30   19.40
   7 -11  -3   11.50   14.80
   7  11  -3   25.90   26.30
   6 -11  -3    8.60   15.00
   6 -11  -3   17.40   20.60
   6  11  -3   57.39   27.70
   5 -11  -3  125.19   22.30
   5 -11  -3  148.59   22.90
   5  11  -3  130.89   28.60
   5  11  -3  126.69   28.20
   4 -11  -3  122.89   18.70
   4 -11  -3  157.68   25.10
   4  11  -3  109.49   28.70
   4  11  -3   88.89   27.30
   3 -11  -3   67.19   29.20
   3 -11  -3  180.88   24.30
   3  11  -3  153.98   28.10
   3  11  -3  145.09   28.60
   2 -11  -3   -8.70   15.70
   2  11  -3   24.40   25.60
   2  11  -3   -1.40   28.00
   1 -11  -3   40.80   16.00
   1  11  -3   29.90   29.80
   1  11  -3  128.19  276.77
   1  11  -3   41.50   26.60
   0 -11   3   66.69   26.70
   0 -11  -3   25.50   16.80
   0  11  -3   -2.20   26.50
   0  11  -3   40.40   31.70
  -1 -11  -3  189.78   28.70
   1 -11   3  133.49   24.70
  -1  11  -3  110.09   41.60
   1  11   3   99.09   43.70
  -1  11  -3  180.08   27.60
   2 -11   3  121.29   22.00
  -2 -11  -3  144.49   23.80
  -2  11  -3  126.79   27.10
   2  11   3  134.79   34.40
   3 -11   3    3.40   19.10
  -3  11  -3   -1.80   25.80
   3  11   3   22.50   29.80
   4 -11   3   42.30   19.30
   4  11   3   94.49   28.90
  -4  11  -3   30.70   28.70
   5 -11   3  -18.10   25.70
   5  11   3   51.49   27.00
  -5  11  -3   34.70   33.80
   6 -11   3    4.40   15.70
   6  11   3   16.30   26.40
   7 -11   3   75.89   16.20
   7  11   3  108.99   26.40
   8 -11   3   75.69   13.70
   8  11   3  104.39   27.20
   7 -12  -3   45.60   11.20
   7  12  -3   -6.80   27.30
   6 -12  -3   39.00   12.20
   6  12  -3   59.69   25.30
   5 -12  -3   28.40   12.90
   5  12  -3   42.40   25.20
   4 -12  -3   39.00   13.20
   4  12  -3    6.70   25.90
   4  12  -3   42.00   22.10
   3 -12  -3  102.39   15.70
   3  12  -3  103.99   24.60
   3  12  -3   92.99   28.80
   2 -12  -3   81.39   16.60
   2  12  -3   49.20   29.20
   2  12  -3   45.20   22.40
   1 -12  -3   46.50   15.30
   1  12  -3   15.90   32.40
   1  12  -3   69.09   23.20
   0 -12  -3   53.39   25.10
   0  12  -3   91.69   24.10
   0  12  -3  115.59   39.90
  -1 -12  -3    2.40   19.30
   1 -12   3   -8.60   24.10
  -1  12  -3   54.09   22.20
   2 -12   3  199.08   31.40
  -2  12  -3  139.39   34.80
   3 -12   3  111.69   20.20
  -3  12  -3  174.78   26.60
   3  12   3   70.39   37.70
   4 -12   3   20.40   18.10
   4  12   3    5.90   31.80
  -4  12  -3   15.10   28.10
   5 -12   3   28.20   16.30
  -5  12  -3   61.19   35.90
   5  12   3    3.40   35.70
   6 -12   3   79.69   15.20
   6  12   3   -4.40   28.90
   5 -13  -3   29.30   11.30
   5  13  -3    1.70   27.20
   4 -13  -3    6.00   11.30
   4  13  -3   -7.90   28.30
   3 -13  -3   28.90   12.70
   3  13  -3  -43.20   47.90
   3  13  -3   12.30   18.80
   2 -13  -3   -9.60   13.80
   2  13  -3    5.00   18.80
   2  13  -3  -26.60   68.29
   1 -13  -3   27.30   15.80
   1  13  -3  -27.00   19.20
   0 -13  -3   -9.90   17.70
   0  13  -3    3.40   19.60
  -1  13  -3   37.70   19.50
   2 -13   3    1.30   23.50
  -2  13  -3   -4.60   20.50
   3 -13   3   53.99   19.00
  -3  13  -3   52.39   24.00
   4 -13   3   41.90   16.30
 -14   0   4   18.80   13.80
 -13   0   4   90.79   18.00
 -12   0   4  232.98   27.30
 -11   0   4  267.87   30.50
  10   0  -4   46.00  164.98
 -10   0   4 -101.39  140.29
 -10   0   4    8.50   16.40
  -9   0   4   99.79   18.70
  -9   0   4  157.88   86.19
   9   0  -4  160.78   94.39
  -8   0   4  -10.20   56.99
   8   0  -4  -38.70   52.99
  -8   0   4    7.50   16.90
   7   0  -4   94.39   38.20
  -7   0   4  130.99   44.70
  -6   0   4 1465.35   69.59
   6   0  -4 1438.96   61.49
  -5   0   4 1794.52   65.79
   5   0  -4 1814.02   57.69
  -4   0   4 1262.97   50.59
   4   0  -4 1275.07   40.70
  -3   0   4 2584.64   71.19
  -2   0   4  272.27   25.50
  -1   0   4  130.19   20.40
   0   0   4 3352.96   75.49
   0   0   4 3334.17   78.59
   1   0   4 3522.35   82.99
   2   0   4  839.52   35.10
   3   0   4 1955.40   58.69
   4   0   4  774.62   44.20
   4   0   4  627.74   42.30
   5   0   4   21.50   30.50
   5   0   4    9.80   17.90
   5   0   4    4.90   29.00
   6   0   4  683.43   69.69
   6   0   4  783.82   71.29
   6   0   4  562.74   34.10
   7   0   4  266.87   35.40
   7   0   4  263.47   30.80
   7   0   4  226.28   60.49
  -8   0  -4  308.57   33.30
   8   0   4  280.17   35.60
   8   0   4  217.98   32.10
   8   0   4  182.68   88.99
  -9   0  -4   20.50   18.70
   9   0   4   43.40   23.00
   9   0   4    1.80   30.70
 -10   0  -4  196.58   28.90
  10   0   4  170.78   25.40
  10   0   4   84.09   31.30
 -11   0  -4   -4.30   16.50
  11   0   4   12.70   25.00
  11   0   4  -14.00   29.70
  12   0   4  136.89   27.20
  12   0   4  131.29   32.30
 -12   0  -4   82.09   17.00
 -13   0  -4   21.40   13.40
  13   0   4  -14.80   26.10
  13   0   4   17.00   36.90
 -14  -1   4   11.60   14.40
 -14   1   4    9.30   13.90
 -13  -1   4   56.89   16.70
 -13   1   4   56.89   15.70
 -12  -1   4    7.00   15.90
 -12   1   4   28.00   15.20
 -11  -1   4   15.80   16.00
 -11   1   4   17.20   16.90
 -10  -1   4  -56.59  140.19
  10  -1  -4  165.58  198.08
 -10  -1   4   38.70   17.30
 -10   1   4  -20.70  145.89
 -10   1   4   38.90   16.80
  10   1  -4   63.89  181.58
  -9  -1   4   14.50   17.70
  -9  -1   4   44.00   86.99
   9  -1  -4   90.29   96.19
  -9   1   4  125.49   86.39
  -9   1   4   12.50   16.70
   9   1  -4   -4.30   87.09
  -8  -1   4   33.40   17.60
   8  -1  -4   34.20   58.99
  -8  -1   4   68.09   59.39
  -8   1   4  -50.19   58.69
  -8   1   4   -4.70   17.70
   8   1  -4   22.30   56.59
  -7  -1   4   54.79   43.50
   7  -1  -4  144.79   41.60
   7   1  -4  108.09   41.20
  -7   1   4   96.79   43.40
   6  -1  -4 1226.08   59.99
  -6  -1   4 1278.47   67.19
   6   1  -4 1293.17   58.89
  -6   1   4 1290.17   63.99
   5  -1  -4  984.00   44.80
  -5  -1   4  976.90   61.19
  -5   1   4  984.60   50.99
   4  -1  -4  962.50   36.70
  -4  -1   4 1016.30   49.00
  -4   1   4  981.60   45.70
  -3  -1   4  741.23   39.80
  -3   1   4  771.22   37.50
  -2  -1   4 1992.90   58.59
  -2   1   4 2018.30   56.99
  -1  -1   4 2078.79   56.09
  -1   1   4 2026.70   55.09
  -1   1   4 2125.69   53.59
   0  -1   4  135.09   21.00
   0   1   4  144.29   17.10
   0   1   4  176.78   19.30
   1  -1   4 5409.36  117.59
   1  -1   4 5277.37  112.59
   1   1   4 5060.39  117.29
   2  -1   4 1674.43   50.99
   2  -1   4 1597.74   47.00
   2   1   4 1591.84   50.49
   3  -1   4 1809.82   55.39
   3  -1   4 1715.53   55.69
   3   1   4 1671.83   55.69
   4  -1   4  228.68   20.50
   4  -1   4  253.77   39.20
   4  -1   4  322.77   39.80
   4   1   4  220.48   30.00
   4   1   4  238.18   39.00
   5  -1   4  822.82   56.89
   5  -1   4  781.32   35.00
   5   1   4  829.32   35.00
   5   1   4  871.61   57.89
   6  -1   4  105.39   41.60
   6  -1   4   44.90   19.00
   6   1   4   82.69   19.90
   6   1   4  143.29   45.10
   7  -1   4  141.59   34.30
   7  -1   4   98.79   20.00
   7  -1   4   81.19   59.09
   7   1   4  105.89   61.29
   7   1   4  112.89   63.19
   7   1   4   82.19   21.30
  -8  -1  -4   39.80   23.40
   8  -1   4  214.68   97.29
   8  -1   4   37.90   20.20
   8  -1   4   61.09   31.50
   8   1   4   -0.20   91.79
   8   1   4   30.50   30.90
   8   1   4   68.39   22.40
   9  -1   4   -1.00   28.80
   9  -1   4   43.40   21.80
  -9  -1  -4    1.50   20.10
  -9   1  -4   11.20   18.40
   9   1   4    8.70   31.20
   9   1   4   32.20   23.10
  10  -1   4  -35.80   28.60
  10  -1   4   -0.10   24.00
  10   1   4   63.59   30.90
 -10   1  -4   -3.80   17.00
  10   1   4  -15.20   24.60
  11  -1   4   -1.10   29.20
 -11  -1  -4   27.00   18.10
  11  -1   4   62.69   25.80
  11   1   4   24.70   24.40
 -11   1  -4   40.20   15.50
  12  -1   4   35.30   24.90
  12  -1   4  114.09   30.90
 -12  -1  -4   63.79   17.20
 -12   1  -4   43.40   15.40
  12   1   4   28.90   32.20
  12   1   4   61.99   26.10
 -13  -1  -4   61.09   15.60
  13  -1   4   27.70   34.70
 -13   1  -4   42.70   12.50
  13   1   4   59.89   46.50
  13   1   4  115.09   27.20
 -14  -2   4  -25.50   15.20
 -14   2   4    6.30   13.80
 -13  -2   4   31.50   16.80
 -13   2   4   39.80   16.30
 -12  -2   4   11.50   16.20
  12  -2  -4   38.00   47.50
 -12   2   4    9.00   15.30
 -11  -2   4   99.99   18.40
 -11   2   4  127.49   19.40
 -10  -2   4  255.47   30.50
 -10   2   4  317.07   30.50
 -10   2   4  414.56  154.28
   9  -2  -4  -54.29   95.79
  -9  -2   4   72.49   18.20
   9   2  -4  340.07  108.59
  -9   2   4   72.19   92.69
  -8  -2   4  127.49   20.40
  -8  -2   4  112.29   67.39
  -8   2   4  148.59   20.50
  -8   2   4   63.79   61.89
   8   2  -4  -89.89  107.09
  -8   2   4  193.28   52.99
  -7  -2   4  371.16   54.99
   7  -2  -4  340.87   50.39
  -7   2   4  338.27   49.99
  -7   2   4  385.36   33.10
  -6  -2   4 1171.98   70.99
   6  -2  -4 1051.09   62.89
  -6   2   4 1115.89   64.79
   6   2  -4 1195.48  103.59
  -5  -2   4  277.57   46.20
   5  -2  -4  257.87   38.20
  -5   2   4  242.78   34.30
   4  -2  -4  220.08   31.40
  -4  -2   4  269.67   36.70
  -4   2   4  277.87   34.00
  -3  -2   4 1941.71   63.19
   3  -2  -4 1944.11   53.69
  -3   2   4 1888.91   61.79
  -3   2   4 1895.51   60.29
   3   2  -4 1875.71   66.89
  -2  -2   4 1787.62   57.09
   2  -2  -4 1786.92   48.00
  -2   2   4 1773.92   53.09
  -2   2   4 1780.32   54.79
  -1  -2   4   43.80   17.50
   1  -2  -4   71.69   12.00
  -1   2   4   65.19   15.20
  -1   2   4   68.59   17.10
   0   2   4 1332.37   42.50
   0   2  -4 1278.27   43.00
   0   2   4 1329.47   45.60
   1  -2   4  985.40   34.10
   1   2   4  954.90   38.00
   1   2   4  848.42   46.50
  -1   2  -4  949.71   43.30
   2  -2   4 1181.28   43.10
   2   2   4 1169.78   44.50
   3  -2   4 1301.97   51.89
   3   2   4 1317.07   50.69
   4  -2   4  254.57   32.10
   4  -2   4  309.67   25.90
   4   2   4  294.07   28.70
   5  -2   4  616.74   30.80
   5  -2   4  618.34   61.99
   5   2   4  673.43   53.99
   5   2   4  604.04   32.50
   6  -2   4  391.06   54.99
   6  -2   4  450.95   29.20
   6   2   4  384.36   31.80
   6   2   4  473.95   70.29
   7  -2   4  186.48   27.10
   7  -2   4  188.48   70.59
   7  -2   4  127.79   31.10
   7   2   4  122.39   21.90
   7   2   4  141.79   65.19
   8  -2   4   71.59   30.10
   8  -2   4 -168.98  100.99
  -8  -2  -4   70.59   24.50
   8  -2   4   64.79   21.10
   8   2   4   70.89  100.39
   8   2   4  133.59   95.89
   8   2   4  103.29   24.10
   9  -2   4  219.18   31.50
  -9  -2  -4  251.57   35.70
   9  -2   4  271.17   33.30
   9   2   4  232.88   35.30
  -9   2  -4  206.68   31.10
   9   2   4  237.08   34.30
 -10  -2  -4   36.90   21.50
  10  -2   4   51.09   28.80
 -10   2  -4   46.20   18.30
  10   2   4   46.50   31.30
  10   2   4   45.10   33.50
  11  -2   4   13.60   28.00
 -11  -2  -4   92.39   21.90
  11  -2   4   73.09   25.40
 -11   2  -4   60.89   15.70
  11   2   4   99.29   25.90
  12  -2   4   56.39   24.90
 -12  -2  -4   98.69   21.40
  12  -2   4   77.09   28.80
 -12   2  -4   68.89   15.30
  12   2   4   25.60   25.30
  12   2   4   91.49   33.10
  13  -2   4    6.40   25.80
  13  -2   4   48.40   32.50
 -13  -2  -4   43.80   23.00
  13   2   4   43.00   27.40
 -13   2  -4   14.30   10.80
 -14  -3   4   40.60   19.80
 -14   3   4   55.09   14.90
  13  -3  -4  115.69   78.99
 -13  -3   4   76.79   18.80
 -13   3   4   27.00   15.90
  12  -3  -4  125.49   40.50
 -12   3   4  115.09   18.00
  11  -3  -4  152.08   40.70
 -11  -3   4    4.10   18.20
 -11   3   4   43.20   17.30
 -10  -3   4  229.18   34.30
  10  -3  -4  262.67   37.30
 -10   3   4  241.48   30.20
 -10   3   4  -64.99  169.88
   9  -3  -4  -16.00  110.29
  -9  -3   4   69.89   27.00
   9  -3  -4  140.19   35.00
  -9   3   4   41.00   48.70
  -9   3   4   23.10  100.59
   9   3  -4  120.59  124.59
  -9   3   4   65.49   17.40
  -8  -3   4  162.98   22.30
   8  -3  -4   85.39   73.19
  -8   3   4   76.09   66.39
  -8   3   4   77.19   46.20
  -8   3   4  133.59   19.70
   7  -3  -4  108.69   50.79
  -7  -3   4  108.29   30.20
   7   3  -4   53.99   63.39
  -7   3   4   37.80   46.30
  -7   3   4   57.39   19.70
  -6  -3   4  633.44   68.59
   6  -3  -4  552.54   63.19
  -6   3   4  679.73   61.79
   6   3  -4  640.84   79.89
  -5  -3   4 1459.95   71.89
   5  -3  -4 1467.15   63.79
  -5   3   4 1550.84   67.29
   4  -3  -4  454.05   40.60
  -3  -3   4  563.04   43.30
   3  -3  -4  499.25   36.10
  -3   3   4  582.64   39.70
   2  -3  -4  160.78   25.10
   2   3  -4   72.09   36.80
  -1  -3   4  178.78   24.90
   1  -3  -4  221.88   23.90
  -1   3   4  183.08   21.90
  -1   3   4  190.98   32.40
   1   3  -4  173.38   31.90
   0  -3   4  495.25   29.50
   0   3   4  482.25   32.10
   0   3  -4  541.05   50.89
   1  -3   4  959.10   41.10
   1   3   4  994.30   43.10
   2  -3   4  207.18   32.90
   2   3   4  227.88   32.60
   3  -3   4 2223.58   57.19
   3  -3   4 2454.65   74.09
   3   3   4 2300.27   58.69
   4  -3   4  386.36   51.69
   4  -3   4  377.56   27.80
   4   3   4  377.96   47.00
   4   3   4  387.66   29.80
   5  -3   4  746.43   32.70
   5  -3   4  760.12   71.19
   5   3   4  710.03   34.10
   5   3   4  699.43   59.19
   6  -3   4  338.67   45.60
   6  -3   4  231.58   27.00
   6  -3   4  256.87   62.09
   6   3   4  236.78   50.69
   6   3   4  231.98   28.10
   7  -3   4  -30.40   77.99
   7  -3   4   37.40   29.10
   7  -3   4   35.70   20.10
  -7  -3  -4   47.60   34.30
   7   3   4   40.90   21.20
   7   3   4   -3.90   64.09
   8  -3   4   43.50  122.29
   8  -3   4  177.38   37.10
  -8  -3  -4  172.58   29.00
   8  -3   4  183.78   24.40
   8   3   4  176.58   25.40
   8   3   4  397.46  102.89
   9  -3   4  248.08   30.80
   9  -3   4  234.68   33.50
  -9  -3  -4  224.18   27.70
   9   3   4  250.37   28.40
  -9   3  -4  206.08   29.80
  10  -3   4  117.49   26.20
 -10  -3  -4  160.38   28.40
  10  -3   4  115.49   28.20
  10   3   4  113.09   27.50
 -10   3  -4   92.59   18.20
  10   3   4   52.29   30.40
 -11  -3  -4   85.09   27.80
  11  -3   4   63.19   28.30
  11  -3   4   21.90   24.50
  11   3   4   60.99   27.00
 -11   3  -4   57.59   15.20
  12  -3   4   71.29   25.10
  12  -3   4   62.89   26.30
 -12  -3  -4   27.10   25.60
 -12   3  -4   62.39   15.20
  12   3   4   57.59   25.50
  12   3   4    5.60   33.10
 -13   3  -4   19.90   11.60
  13  -4  -4   47.30   39.50
 -13  -4   4   24.10   22.20
 -13   4   4   18.50   16.70
 -12  -4   4   36.80   23.20
  12  -4  -4   45.00   36.00
 -12   4   4    2.40   16.60
  11  -4  -4  126.39   34.70
 -11  -4   4   63.59   23.10
 -11   4   4   80.19   18.90
  10  -4  -4  112.09   30.10
 -10  -4   4   31.60   21.80
 -10   4   4  198.48  206.38
 -10   4   4   96.99   20.60
   9  -4  -4   57.09  132.19
  -9  -4   4   55.09   23.00
   9  -4  -4   76.09   28.40
  -9   4   4   65.69   41.50
  -9   4   4   29.50   17.70
  -9   4   4 -141.89  126.69
   9   4  -4  275.07  180.68
   8  -4  -4  151.18   27.90
  -8  -4   4  107.29   26.00
   8  -4  -4  119.59   83.69
   8   4  -4   68.09   90.49
  -8   4   4  182.38   82.79
  -8   4   4  126.39   20.00
  -8   4   4  128.99   40.30
  -7  -4   4   26.00   30.70
   7  -4  -4   14.40   24.60
  -7   4   4   38.10   20.10
   7   4  -4   60.39   68.59
  -7   4   4   51.19   54.79
   6  -4  -4  381.36   50.49
   6  -4  -4  314.07   36.90
   6   4  -4  268.37   59.19
  -6   4   4  331.07   49.60
   5  -4  -4  662.13   38.90
   5  -4  -4  685.13   60.59
  -5   4   4  809.82   60.69
   4  -4  -4 1255.57   59.19
  -4   4   4 1323.27   62.99
   3  -4  -4  253.97   38.00
   2  -4  -4 1205.48   49.30
  -1  -4   4 1867.21   59.69
   1  -4  -4 1846.72   59.19
  -1   4   4 1931.11   60.49
   0  -4   4   66.39   21.50
   0   4   4  107.59   23.30
   1  -4   4 1034.50   50.29
   1   4   4  993.00   48.10
   2  -4   4   54.29   27.00
   2   4   4   30.70   19.40
   2   4   4   55.29   30.20
  -2   4  -4   42.10   21.10
   3  -4   4  514.35   31.40
   3  -4   4  537.65   53.19
   3   4   4  539.35   31.90
  -3   4  -4  532.25   42.20
   3   4   4  545.55   49.30
   4  -4   4  168.98   19.10
   4  -4   4  113.29   38.80
   4   4   4  191.48   36.40
   4   4   4  195.28   21.00
   5  -4   4  309.97   53.69
   5  -4   4  311.77   26.10
   5  -4   4  294.67   45.70
   5   4   4  300.37   29.60
   5   4   4  256.17   46.10
   6  -4   4   30.80   66.39
   6  -4   4   10.20   17.60
   6  -4   4   34.30   28.20
   6   4   4  -12.70   20.00
   6   4   4    7.30   47.60
  -6   4  -4   12.10   45.70
   7  -4   4  -30.40   93.39
   7  -4   4   33.10   26.80
   7  -4   4   25.20   19.80
   7   4   4   40.30   22.10
   7   4   4    5.30   65.89
   8  -4   4  178.98   29.40
   8  -4   4  159.28   23.80
   8  -4   4  230.78  195.18
   8   4   4   54.79  106.39
   8   4   4  156.48   25.50
  -8   4  -4  214.98   30.20
   9  -4   4  458.95   42.00
   9  -4   4  483.95   36.60
  -9   4  -4  506.65   33.30
   9   4   4  549.35   39.50
   9   4   4   46.50  182.28
  10  -4   4   -6.90   23.80
  10  -4   4  -10.70   24.80
 -10   4  -4   -3.20   15.40
  10   4   4    6.00   28.00
  10   4   4    8.80   25.50
  11  -4   4   34.30   24.50
  11  -4   4   32.60   26.00
 -11   4  -4   15.70   15.40
  11   4   4  -11.10   29.90
  11   4   4   62.29   24.90
  12  -4   4   88.49   24.50
  12  -4   4   60.29   22.30
 -12   4  -4   73.39   14.40
  12   4   4   30.30   25.20
  12   4   4   53.29   33.40
  13  -5  -4   44.20   24.00
 -13   5   4   26.50   18.60
  12  -5  -4  167.58   33.50
 -12   5   4  178.08   20.90
  11  -5  -4   36.50   29.30
 -11   5   4   11.60   17.60
 -10  -5   4   22.30   29.90
  10  -5  -4   98.09   30.90
 -10   5   4  -62.29   40.40
 -10   5   4   47.20   20.10
   9  -5  -4    4.30   24.30
  -9  -5   4    4.80   33.20
   9   5  -4 -234.28  163.18
  -9   5   4  -17.50   21.50
  -9   5   4   33.30   38.50
   8  -5  -4   15.80  104.19
   8  -5  -4  -21.80   22.40
  -8   5   4   12.60   86.19
  -8   5   4   31.20   22.80
   8   5  -4  150.98   98.39
   7  -5  -4   49.60   20.80
   7  -5  -4   72.79   70.19
  -7   5   4   -7.00   63.39
  -7   5   4   26.60   23.70
   7   5  -4   50.89   73.29
   6  -5  -4  302.47   57.39
   6  -5  -4  313.77   34.00
  -6   5   4  240.68   54.99
   6   5  -4  274.37   64.49
   5  -5  -4   84.99   18.40
   5  -5  -4   79.59   42.80
  -5   5   4   80.89   41.20
   5   5  -4   43.20   54.99
   4  -5  -4  280.77   25.10
   4  -5  -4  232.68   38.30
   3  -5  -4  288.07   35.50
   3  -5  -4  284.07   25.10
   2  -5  -4  250.17   22.10
   2  -5  -4  239.98   32.80
   2   5  -4  274.37   27.40
   1  -5  -4   68.59   14.10
   1  -5  -4   92.99   26.90
  -1  -5   4   86.39   30.10
   1   5  -4  108.19   22.30
  -1   5   4   86.89   29.70
   0  -5   4  204.08   32.50
   0  -5  -4  221.48   19.60
   0   5  -4  193.58   29.40
   0   5   4  207.88   32.80
   1  -5   4  545.25   51.99
  -1  -5  -4  589.84   23.00
  -1   5  -4  557.24   33.90
   1   5   4  565.54   33.10
   1   5   4  583.44   51.89
   2  -5   4   97.49   23.70
   2  -5   4  103.69   35.60
   2   5   4   82.89   19.30
   2   5   4   66.49   32.90
  -2   5  -4  104.59   22.20
   3  -5   4  251.37   44.50
   3   5   4  241.68   40.30
  -3   5  -4  219.38   28.10
   3   5   4  181.08   28.90
   4  -5   4  403.66   30.20
   4  -5   4  319.57   55.29
   4  -5   4  355.26   43.60
   4   5   4  421.26   61.59
   4   5   4  457.15   30.30
   5  -5   4   56.59   64.59
   5  -5   4  140.69   21.10
   5  -5   4  144.49   27.80
  -5   5  -4   79.69   35.00
   5   5   4   67.89   46.40
   5   5   4  172.38   21.80
   6  -5   4  478.85   41.80
   6  -5   4  408.76   32.50
   6  -5   4  301.17   89.89
   6   5   4  292.47   59.29
  -6   5  -4  385.06   46.10
   6   5   4  405.46   33.00
   7  -5   4  565.84   37.10
   7  -5   4  570.94  132.79
   7  -5   4  538.75   42.00
   7   5   4  569.44   38.70
   8  -5   4   89.09   24.60
   8  -5   4  100.49   26.10
   8   5   4  175.88  114.09
  -8   5  -4  122.09   21.30
   8   5   4  127.39   25.70
   9  -5   4   14.70   31.30
   9  -5   4   48.70   24.50
   9   5   4    3.10   29.80
   9   5   4  -95.99  208.48
  -9   5  -4   54.79   19.60
  10  -5   4  167.08   26.20
  10  -5   4  115.99   25.10
 -10   5  -4  168.98   19.10
  10   5   4  208.28   28.40
  11  -5   4   10.80   22.90
  11  -5   4   19.10   22.70
  11   5   4   70.39   29.70
 -11   5  -4   56.29   16.40
  11   5   4   -3.60   24.40
  12  -5   4   64.29   23.00
  12  -5   4   62.69   23.10
  12   5   4   12.30   36.30
 -12   5  -4   55.19   14.70
  12   5   4   49.00   27.20
  12  -6  -4   18.90   28.50
 -12   6   4   18.80   21.90
  11  -6  -4   99.29   27.30
 -11   6   4   49.99   23.60
  11   6  -4   -8.50   57.19
  10  -6  -4    1.60   25.20
  10  -6  -4  -48.00   38.30
 -10   6   4   94.19   36.60
  10   6  -4  -63.19   55.49
 -10   6   4   12.10   21.90
   9  -6  -4  161.08   36.40
   9  -6  -4  159.38   24.40
  -9   6   4  141.19   36.30
   9   6  -4 -119.69  188.28
  -9   6   4  155.88   24.40
  -9   6   4  483.35  214.68
   9   6  -4  258.37   55.89
   8  -6  -4    8.10   20.80
   8  -6  -4   69.99   32.70
   8   6  -4   12.90  116.39
  -8   6   4   26.20   26.40
   8   6  -4  -63.49   54.49
  -8   6   4   62.49  113.99
   7  -6  -4  197.28   29.80
   7  -6  -4   72.99   97.09
   7  -6  -4  216.28   33.00
   7   6  -4  145.89   47.30
  -7   6   4  167.48   82.19
   7   6  -4  290.17   85.99
  -7   6   4  253.37   32.80
  -6  -6   4   46.90   62.89
   6  -6  -4  111.19   18.70
   6  -6  -4   94.89   30.30
   6  -6  -4    8.10   71.69
  -6   6   4   64.59   59.79
   6   6  -4  179.28   73.39
   6   6  -4  170.48   42.90
   5  -6  -4  294.17   25.70
  -5  -6   4  303.07   58.99
   5  -6  -4  205.58   68.89
   5  -6  -4  350.96   33.10
  -5   6   4  233.88   53.49
   5   6  -4  363.56   52.49
   5   6  -4  240.08   66.59
   4  -6  -4   40.20   15.20
   4  -6  -4   70.39   44.20
   4   6  -4  -26.20   29.70
   3  -6  -4  591.24   68.69
   3  -6  -4  693.43   28.00
   3   6  -4  766.12   43.90
   2  -6  -4 1607.04   74.29
   2  -6  -4 1567.44   41.70
   2   6  -4 1489.05   51.29
   1  -6  -4 1469.65   37.90
   1  -6  -4 1367.96   70.79
  -1   6   4 1244.58   69.19
   1   6  -4 1464.25   46.50
  -1   6   4 1097.19  113.19
   0  -6  -4  995.10   30.20
   0  -6   4  889.31   69.99
   0   6   4  952.10   41.80
   0   6  -4  954.70   38.60
   0   6   4 1007.20   68.49
   1  -6   4  980.00   72.99
  -1  -6  -4  857.21   29.60
   1   6   4  873.41   38.20
  -1   6  -4  896.21   38.00
   1   6   4  893.91   66.89
   2  -6   4   67.19   46.30
   2  -6   4  117.39   25.20
   2   6   4  110.89   41.00
   2   6   4   99.69   19.20
  -2   6  -4   37.20   22.10
   3  -6   4   15.30   21.30
   3  -6   4   50.29   27.00
   3  -6   4  -29.40   53.29
  -3   6  -4    0.50   30.00
  -3   6  -4  100.09   29.40
   3   6   4   57.79   41.30
  -4  -6  -4  330.87   41.60
   4  -6   4  319.27   31.60
   4  -6   4  300.27   39.50
   4  -6   4  269.77   68.79
  -4   6  -4  310.17   34.30
   4   6   4  282.87   53.69
   4   6   4  209.58   29.50
   5  -6   4  102.29   24.40
   5  -6   4   16.90   82.69
   5  -6   4   75.99   21.80
  -5   6  -4   57.59   32.80
   5   6   4   56.79   52.79
   5   6   4  117.49   21.70
   6  -6   4  236.58   33.10
   6  -6   4  332.17  122.69
   6   6   4  258.77   32.50
  -6   6  -4  282.07   40.60
   6   6   4  290.47   71.49
   7  -6   4   72.99   23.70
   7  -6   4   47.00   22.60
  -7   6  -4   72.09   21.60
   7   6   4  113.99   24.50
   7   6   4  138.09   88.69
   8  -6   4   74.39   24.70
   8  -6   4   45.40   23.40
   8   6   4   43.10   25.00
   8   6   4  101.19  132.39
  -8   6  -4   68.19   21.00
   9  -6   4  -18.20   23.70
   9  -6   4   38.00   22.70
  -9   6  -4  -12.30   18.60
   9   6   4    8.30   26.40
  10  -6   4   41.30   22.80
  10  -6   4   38.10   22.70
 -10   6  -4   20.80   18.00
  10   6   4   38.80   25.70
  11  -6   4   60.29   22.10
  11  -6   4   45.30   22.10
 -11   6  -4   57.49   17.40
  11   6   4   58.89   24.60
  11   6   4    9.20   27.90
  12  -7  -4   49.40   25.30
 -12   7   4   36.90   37.30
  12   7  -4    5.90   42.20
  11  -7  -4   35.90   24.40
  11  -7  -4   48.90   34.70
 -11   7   4   31.60   29.90
  11   7  -4   73.59   50.79
  10  -7  -4   36.20   32.40
  10  -7  -4   82.69   24.60
 -10   7   4   99.39   32.90
  10   7  -4   43.00   47.70
 -10   7   4   54.59   36.80
   9  -7  -4  299.67   43.20
   9  -7  -4  299.57   36.10
  -9   7   4  388.06   35.50
  -9   7   4  262.27   39.70
   9   7  -4  277.47   49.30
   8  -7  -4  104.69   28.50
   8  -7  -4   62.89   21.40
  -8   7   4   75.09  148.89
   8   7  -4   34.90  144.09
   8   7  -4   -9.80   45.30
   7  -7  -4   83.79   20.00
   7  -7  -4   61.09   26.20
   7   7  -4  -26.90   99.99
  -7   7   4  170.48  102.79
   7   7  -4  101.79   43.00
   6  -7  -4  331.47   98.29
   6  -7  -4  268.97   39.10
  -6  -7   4  228.48   55.89
   6  -7  -4  281.47   28.90
  -6   7   4  145.29   77.49
   6   7  -4  274.67   37.70
   6   7  -4  175.88   85.59
   5  -7  -4  325.57   75.99
  -5  -7   4  158.78   49.00
   5  -7  -4  182.68   25.90
   5  -7  -4  175.38   25.00
  -5   7   4  109.79   64.09
   5   7  -4   30.60   73.29
   5   7  -4  135.89   31.50
   4  -7  -4  147.59   24.30
   4  -7  -4  118.79   62.39
   4  -7  -4  153.58   22.60
  -4  -7   4  100.09   45.60
   4   7  -4  109.29   54.09
   4   7  -4  142.09   28.00
   4   7  -4  132.29   65.99
   3  -7  -4   57.29   14.30
  -3  -7   4   98.09   41.30
   3  -7  -4   15.70   22.00
   3   7  -4   40.50   51.99
   3   7  -4   44.00   23.30
  -3   7   4   74.69   44.70
   2  -7  -4    8.40   13.10
  -2  -7   4  -46.10   39.30
   2  -7  -4   55.19   22.60
   2  -7  -4  -45.20   44.70
  -2   7   4   50.19   35.50
   2   7  -4   12.70   29.50
   2   7  -4   55.19   43.90
  -1  -7   4  359.26   53.69
   1  -7  -4  388.66   34.90
   1  -7  -4  358.96   23.30
   1   7  -4  420.06   58.29
  -1   7   4  328.77   36.70
  -1   7   4  389.66   47.60
  -1   7   4  373.36   58.99
   0  -7  -4   32.40   13.20
   0  -7   4   47.20   38.70
   0  -7  -4   24.50   20.00
   0  -7   4   82.19   55.19
   0   7   4   28.90   23.40
   0   7  -4   70.39   33.00
   0   7   4   62.39   30.90
   0   7   4  -71.69   53.59
  -1  -7  -4  -13.10   15.80
   1  -7   4    1.80   56.99
  -1  -7  -4   13.40   18.50
   1  -7   4   15.90   30.10
   1  -7   4   54.59   39.80
  -1   7  -4   10.10   21.00
   1   7   4   39.80   53.59
  -1   7  -4   13.20   31.00
   1   7   4   15.40   29.60
   1   7   4   34.70   20.70
   2  -7   4  163.98   28.70
   2  -7   4  139.39   27.80
   2  -7   4  166.88   42.40
  -2  -7  -4  124.39   21.00
   2   7   4  139.09   21.40
  -2   7  -4  103.09   30.30
   2   7   4  137.09   55.29
  -2   7  -4  142.29   25.50
  -3  -7  -4  322.67   35.90
   3  -7   4  354.66   78.49
   3  -7   4  321.17   36.90
   3  -7   4  296.87   39.70
  -3   7  -4  358.46   36.80
  -3   7  -4  354.66   44.90
   3   7   4  457.45   67.39
   3   7   4  349.17   30.80
   4  -7   4  314.67   38.30
   4  -7   4  194.88   91.79
  -4  -7  -4  461.25   44.70
   4  -7   4  360.46   34.90
   4   7   4  314.57   68.19
   4   7   4  322.77   32.80
  -4   7  -4  296.87   45.50
   5  -7   4  311.47  121.99
   5  -7   4  336.57   36.30
   5  -7   4  363.16   35.90
   5   7   4  275.97   33.60
  -5   7  -4  240.88   34.70
   6  -7   4  141.79   25.30
   6  -7   4  126.89   25.00
   6   7   4  135.29   24.50
  -6   7  -4   92.89   28.60
   6   7   4  -63.99   84.49
  -6   7  -4   24.90   37.50
   7  -7   4  116.89   24.70
   7  -7   4  113.79   24.70
  -7   7  -4  142.69   26.30
   7   7   4  268.87  119.29
   7   7   4  188.48   27.40
   8  -7   4  107.89   23.90
   8  -7   4   68.29   25.00
  -8   7  -4   92.39   24.00
   8   7   4  124.89   27.50
   9  -7   4  118.89   25.30
   9  -7   4  107.49   22.50
   9   7   4  199.98   28.30
  10  -7   4   11.80   20.00
  10  -7   4   33.20   23.10
 -10   7  -4   36.60   21.40
  10   7   4   17.10   25.00
  11  -7   4   43.90   19.50
  11  -7   4   67.49   22.80
 -11   7  -4   41.60   20.40
  11   7   4   23.40   35.40
  11   7   4   32.80   27.00
  11  -8  -4   23.60   26.50
  11  -8  -4    2.20   20.10
  11   8  -4  -86.59   43.20
  10  -8  -4   10.30   24.50
  10  -8  -4   40.80   20.10
 -10   8   4  -30.30   28.90
  10   8  -4   42.50   44.60
   9  -8  -4   12.40   23.10
   9  -8  -4   62.29   21.50
  -9   8   4   96.99   27.50
   9   8  -4   50.39   41.60
   8  -8  -4   60.19   22.20
   8  -8  -4   90.59   23.00
   8   8  -4  137.89   41.50
   7  -8  -4   25.40   19.50
   7  -8  -4   82.89   21.10
   7   8  -4   54.79   39.20
   7   8  -4   72.39  125.59
  -7   8   4  -89.29  134.19
  -6  -8   4  238.08   53.39
   6  -8  -4  140.39   22.10
   6  -8  -4  167.28   20.20
  -6   8   4   -5.50   97.89
   6   8  -4  163.88   36.70
   6   8  -4    4.90   96.79
   6   8  -4  154.28   52.29
   5  -8  -4  142.49   21.50
   5  -8  -4  329.67  108.29
   5  -8  -4  149.19   18.90
   5   8  -4  119.49   88.69
   5   8  -4  100.79   49.10
   5   8  -4  199.08   31.20
  -5   8   4  154.58   83.59
   4  -8  -4  122.99   21.30
   4  -8  -4  156.18   18.10
  -4  -8   4   71.59   41.70
   4  -8  -4  269.57   91.39
   4   8  -4  212.88   45.00
   4   8  -4   89.19   82.99
   4   8  -4  215.88   29.70
   3  -8  -4   99.59   16.00
  -3  -8   4   82.19   39.40
   3  -8  -4  127.79   20.50
   3  -8  -4   15.60   70.99
  -3   8   4   27.10   40.10
   3   8  -4   63.29   38.90
   3   8  -4  138.09   76.89
   3   8  -4   60.79   25.10
   2  -8  -4  479.75   25.20
  -2  -8   4  406.36   57.89
   2  -8  -4  457.55   33.60
   2  -8  -4  355.46   69.89
   2   8  -4  452.45   38.80
   2   8  -4  428.46   56.99
   2   8  -4  374.56   79.89
  -2   8   4  491.25   50.29
   1  -8  -4   94.89   15.10
  -1  -8   4  118.59   37.10
   1  -8  -4   76.39   19.30
   1   8  -4   38.20   77.09
   1   8  -4  132.39   23.80
  -1   8   4  153.58   32.50
   1   8  -4  103.39   35.80
   0  -8  -4   55.19   14.90
   0  -8  -4   67.89   18.40
   0  -8   4   25.10   30.30
   0  -8   4   75.19   35.70
   0  -8   4   -6.70   80.89
   0   8  -4   56.49   23.00
   0   8   4  103.09   79.39
   0   8  -4   54.79   30.60
   0   8   4   25.20   29.50
   0   8   4  122.99   27.00
   1  -8   4  249.58   29.60
   1  -8   4  343.87   52.99
   1  -8   4  148.29   84.89
  -1  -8  -4  334.57   30.60
   1   8   4  280.87   34.50
  -1   8  -4  351.16   37.50
   1   8   4  388.06   86.79
   1   8   4  361.56   40.50
  -1   8  -4  336.37   45.00
   2  -8   4    7.70   92.29
   2  -8   4   11.90   25.80
  -2  -8  -4   50.79   19.20
   2   8   4   -6.90   82.79
  -2   8  -4   -7.50   26.80
  -2   8  -4   29.60   26.10
   2   8   4    3.30   21.20
   3  -8   4  490.55  112.49
  -3  -8  -4  319.87   36.30
   3  -8   4  341.07   37.10
   3   8   4  453.55   93.69
  -3   8  -4  270.97   42.50
   3   8   4  295.97   33.30
  -3   8  -4  273.17   37.90
   4  -8   4  148.59  135.19
   4  -8   4  130.29   24.20
  -4  -8  -4  125.59   28.20
   4  -8   4  132.69   28.30
   4   8   4  144.19   24.20
  -4   8  -4  173.98   31.50
   4   8   4  158.38   91.09
   5  -8   4  -23.00   22.30
   5  -8   4  -21.90   25.00
   5   8   4   -5.80   22.30
  -5   8  -4   43.90   30.90
   5   8   4   26.90  110.79
   6  -8   4  557.64   40.20
   6  -8   4  581.64   42.40
   6   8   4  458.85  138.99
  -6   8  -4  591.94   56.59
   6   8   4  620.04   40.70
   7  -8   4  -37.70   25.60
   7  -8   4   32.40   21.60
  -7   8  -4  108.49   33.40
   7   8   4   50.19   27.60
   8  -8   4  112.59   21.40
   8  -8   4   81.29   26.30
  -8   8  -4  126.59   41.40
   8   8   4   94.99   27.70
   9  -8   4   11.60   24.10
   9  -8   4   19.70   18.90
  -9   8  -4    0.20   29.00
   9   8   4   19.10   25.80
  10  -8   4   36.10   17.80
  10  -8   4   -0.90   43.60
  10   8   4   86.09   24.90
 -10   8  -4   74.09   28.50
  11  -9  -4   63.39   19.90
  11   9  -4   50.79   30.10
  10  -9  -4    3.00   19.30
  10  -9  -4   -5.00   17.30
 -10   9   4   54.29   25.90
  10   9  -4  -45.40   49.80
   9  -9  -4   66.89   17.40
   9  -9  -4   53.89   20.50
   9   9  -4   -4.60   37.30
  -9   9   4   80.39   26.00
   8  -9  -4   54.49   19.00
   8  -9  -4   43.30   19.70
   8   9  -4  134.19   38.40
   7  -9  -4  359.96   33.00
   7  -9  -4  403.16   29.30
   7   9  -4  370.06   52.19
   6  -9  -4   88.79   18.10
  -6  -9   4   -1.70   47.10
   6  -9  -4   97.99   21.00
   6   9  -4  105.19   43.00
  -6   9   4  211.88  143.39
   6   9  -4  101.99  122.99
   6   9  -4   96.19   35.10
  -5  -9   4   32.30   41.70
   5  -9  -4   71.39   18.70
   5  -9  -4   76.89   17.70
   5   9  -4   60.39   31.60
  -5   9   4  -22.30  111.79
   5   9  -4   18.60  105.59
   5   9  -4  -57.69   39.00
   4  -9  -4   20.30   17.90
   4  -9  -4    8.30   15.80
  -4  -9   4   38.90   38.50
   4   9  -4  -13.60  100.39
   4   9  -4   73.89   37.00
   4   9  -4   37.10   28.00
   3  -9  -4  398.96   26.50
   3  -9  -4  370.86   30.70
   3  -9  -4  190.58  110.09
  -3  -9   4  322.47   52.79
   3   9  -4  368.76   40.30
   3   9  -4  330.37   51.99
   2  -9  -4   86.19   18.90
   2  -9  -4  110.09   17.10
  -2  -9   4   44.10   33.60
   2   9  -4  104.59   31.40
   2   9  -4  112.09   25.60
  -2   9   4   73.89   33.80
   1  -9  -4  333.87   27.20
   1  -9  -4  300.77   27.80
  -1  -9   4  319.17   39.00
   1   9  -4  298.87   37.50
   1   9  -4  396.66   44.60
   1   9  -4  308.97  109.79
  -1   9   4  343.77   43.60
   0  -9  -4    6.00   21.90
   0  -9   4    8.70   30.00
   0  -9  -4   23.80   17.00
   0   9  -4    8.20   27.50
   0   9  -4    2.50   24.60
   0   9   4   42.20   34.90
   0   9  -4  316.47  126.89
   0   9   4  -39.70  118.89
   1  -9   4  132.49   36.10
   1  -9   4  182.68  136.29
  -1  -9  -4  165.28   20.10
  -1   9  -4  169.68   29.40
  -1   9  -4  129.19   29.60
   1   9   4  -36.20  125.69
   1   9   4  178.28   29.40
  -1   9  -4  288.57  152.78
   2  -9   4  271.47   37.10
  -2  -9  -4  240.68   30.80
   2  -9   4  186.08  146.09
   2   9   4  232.38   27.60
   2   9   4  200.68  127.39
  -2   9  -4  280.07   40.40
  -2   9  -4  343.57   48.20
   3  -9   4  163.88   24.50
  -3  -9  -4  142.09   24.00
   3   9   4  246.58  133.09
   3   9   4  130.49   25.90
  -3   9  -4  123.09   27.50
   4  -9   4   22.70   37.60
   4  -9   4   21.40   22.90
  -4   9  -4  -34.50   26.90
   4   9   4   -4.70  149.59
   4   9   4  -21.80   22.70
   5  -9   4   73.69   22.70
   5  -9   4   67.89   30.80
   5   9   4  297.37  173.28
   5   9   4  128.89   25.50
  -5   9  -4  110.29   33.10
   6  -9   4   54.59   21.20
   6  -9   4   47.80   29.50
  -6   9  -4  142.09   40.90
   6   9   4   52.69   26.70
   7  -9   4   -7.10   19.70
   7  -9   4   12.50   29.00
   7   9   4   20.80   26.30
   8  -9   4    7.00   26.60
   8  -9   4   77.39   20.10
   8   9   4   47.40   25.40
   9  -9   4   89.39   28.70
   9  -9   4   68.19   17.30
   9   9   4   39.30   25.30
  10  -9   4   55.49   15.50
  10   9   4   72.49   24.60
  10 -10  -4  108.79   15.40
  10 -10  -4  101.89   17.40
 -10  10   4   90.99   25.20
  10  10  -4   59.29   25.80
   9 -10  -4   41.30   16.80
   9 -10  -4    2.90   14.80
   9  10  -4   -0.30   34.20
  -9  10   4   15.80   21.90
   8 -10  -4   28.80   17.10
   8 -10  -4   17.90   16.30
   8  10  -4   50.99   32.50
   7 -10  -4   22.80   17.30
   7 -10  -4   -5.10   16.40
   7  10  -4  -33.40   31.40
   6 -10  -4   56.99   16.70
   6 -10  -4   58.29   18.30
   6  10  -4    4.40   34.80
   6  10  -4   11.20   31.00
   5 -10  -4   89.09   18.10
   5 -10  -4   76.89   18.70
   5  10  -4   71.89   34.00
   5  10  -4   48.60   31.80
   4 -10  -4   65.19   18.20
   4 -10  -4   59.69   17.00
   4  10  -4   -7.90  138.39
   4  10  -4   72.49   32.00
   4  10  -4  104.39   33.70
  -4  10   4  339.77  156.38
   3 -10  -4   78.19   17.40
   3  10  -4  103.49   28.60
   3  10  -4 -177.58  141.09
   3  10  -4   72.49   31.00
   2 -10  -4  157.78   19.10
   2 -10  -4  207.18   22.50
   2  10  -4  174.18   30.80
   2  10  -4  224.08  148.19
   2  10  -4  162.08   29.30
   1 -10  -4   21.40   15.40
   1 -10  -4   34.10   28.10
   1  10  -4   12.50   27.00
   1  10  -4  318.07  171.98
   1  10  -4   51.69   27.80
   0 -10  -4  168.58   25.90
   0 -10   4  183.58   30.90
   0  10  -4 -290.17  194.38
  -1 -10  -4   74.69   18.00
   1 -10   4   76.59   26.50
  -1  10  -4   84.29   27.00
  -1  10  -4   54.69   31.80
   1  10   4   91.19   37.00
   1  10   4 -259.17  204.08
   2  10   4   81.89   29.70
   2  10   4 -398.36  203.88
  -2  10  -4   83.59   28.60
  -3 -10  -4  233.28   36.30
   3 -10   4  268.47   34.40
   3  10   4  407.26  209.08
   3  10   4  259.17   30.80
  -3  10  -4  171.98   29.70
   4 -10   4   41.90   21.80
   4  10   4   -4.20   27.80
  -4  10  -4   29.60   29.20
   5 -10   4   35.50   20.10
   5  10   4   80.29   28.00
  -5  10  -4   28.20   31.90
   6 -10   4   23.70   18.50
  -6  10  -4   67.49   42.60
   6  10   4   50.99   26.90
   7 -10   4   33.50   17.50
   7  10   4   39.60   26.10
   8 -10   4   24.10   16.60
   8  10   4  102.49   26.10
   9 -10   4   25.50   14.20
   9  10   4   35.00   25.20
   8 -11  -4   15.60   20.80
   8 -11  -4   38.10   12.80
   8  11  -4   64.59   31.10
  -8  11   4   66.79   18.90
   7 -11  -4   41.00   18.20
   7 -11  -4   63.39   14.30
   7  11  -4   63.19   28.60
   6 -11  -4   39.10   19.40
   6 -11  -4   53.09   15.80
   6  11  -4   29.80   27.90
   5 -11  -4   42.70   20.10
   5 -11  -4   32.90   13.80
   5  11  -4   94.39   54.69
   5  11  -4   24.40   27.20
   4 -11  -4  203.48   24.90
   4 -11  -4  166.98   22.30
   4  11  -4  112.89   27.60
   4  11  -4   85.09   28.90
   3 -11  -4   31.00   14.20
   3 -11  -4   30.60   25.20
   3  11  -4   66.09   28.50
   3  11  -4   34.80   27.50
   2 -11  -4  223.88   23.30
   2  11  -4  198.88   31.40
   2  11  -4  275.47   41.10
   1 -11  -4  355.16   26.90
   1  11  -4  352.06   45.20
   1  11  -4  426.76   40.50
   0 -11  -4  212.08   25.60
   0  11  -4  224.28   34.40
   0  11  -4  209.58   29.40
  -1 -11  -4  246.78   27.40
   1 -11   4  242.88   38.60
  -1  11  -4  346.67   39.50
  -1  11  -4  254.57   40.60
   2 -11   4   21.70   22.70
  -2 -11  -4   -7.00   20.70
  -2  11  -4   60.69   25.60
   2  11   4   56.09   38.40
   3 -11   4  176.58   23.50
   3  11   4  214.68   34.10
  -3  11  -4  167.18   27.90
   4 -11   4   44.90   19.20
   4  11   4   59.79   29.90
  -4  11  -4   96.39   39.90
   5 -11   4   50.09   17.80
  -5  11  -4   34.10   32.60
   5  11   4   75.69   27.20
   6 -11   4   17.90   16.20
   6  11   4    1.80   26.70
   7 -11   4    4.00   14.60
   7  11   4   -4.00   34.60
   7 -12  -4   21.80   10.60
  -7  12   4   33.80   16.00
   7  12  -4  -12.40   27.70
   6 -12  -4   27.10   11.80
   6  12  -4   50.09   25.80
   5 -12  -4   62.99   13.20
   5  12  -4   62.69   26.30
   4 -12  -4   48.00   13.20
   4  12  -4   92.49   27.00
   4  12  -4   73.79   23.70
   3 -12  -4   17.00   14.10
   3  12  -4   -6.20   23.30
   3  12  -4   59.09   27.40
   2 -12  -4   -5.60   19.10
   2  12  -4   -7.90   35.00
   2  12  -4   -6.80   28.40
   1  12  -4    1.10   31.90
   1  12  -4   31.80   24.50
   0 -12  -4   11.70   16.60
   0  12  -4    9.70   23.80
   0  12  -4   -2.50   38.90
  -1 -12  -4   21.80   18.70
   1 -12   4   11.20   30.80
  -2 -12  -4  -23.50   27.20
   2 -12   4    1.60   22.60
  -2  12  -4   -6.70   22.70
   3 -12   4   70.89   20.30
  -3  12  -4   33.30   24.60
   4 -12   4   56.59   19.00
  -4  12  -4   84.99   27.40
   5 -12   4   27.10   16.90
  -5  12  -4   40.80   33.50
   5  12   4   55.79   36.80
   6 -12   4    4.40   15.10
   6  12   4   43.00   37.00
   5 -13  -4    9.40   10.20
   5  13  -4   39.20   27.80
   4 -13  -4    9.70   11.40
   4  13  -4   -0.20   27.20
   3 -13  -4    6.40   11.60
   3  13  -4  -50.79   48.50
   3  13  -4   21.60   18.50
   2 -13  -4   63.89   13.80
   2  13  -4   58.99   19.80
   2  13  -4   12.00   52.39
   1 -13  -4  162.88   20.90
   1  13  -4  129.89   20.90
   0 -13  -4  158.48   18.20
   0  13  -4   91.29   19.40
  -1  13  -4  168.08   21.70
  -2  13  -4   31.20   20.30
   3 -13   4   31.80   38.50
  -3  13  -4   77.19   22.90
   4 -13   4   22.50   23.20
  -4  13  -4   61.39   29.70
 -14   0   5   91.79   15.70
 -13   0   5   58.09   17.30
 -12   0   5   42.60   16.70
 -11   0   5  356.66  265.07
 -10   0   5 -146.89  140.49
 -10   0   5   48.70   16.50
   9   0  -5  -80.49  108.49
  -9   0   5  114.99   88.79
  -9   0   5   23.00   15.80
  -8   0   5  -20.60   76.59
  -8   0   5   12.60   17.10
  -8   0   5   23.40   59.79
  -7   0   5 1059.99   44.40
   7   0  -5 1293.17   77.39
  -7   0   5 1151.28   81.69
   6   0  -5  302.17   47.10
  -6   0   5  333.07   55.69
   5   0  -5   25.70   22.50
  -5   0   5   58.39   27.00
  -4   0   5   31.30   21.90
  -3   0   5  812.12   39.60
  -2   0   5 1154.18   43.40
  -1   0   5 4040.10   94.89
   0   0   5  180.38   26.40
   0   0   5  209.88   23.40
   1   0   5  252.27   27.40
   1   0   5  254.37   20.70
   2   0   5   56.69   16.30
   2   0   5   78.99   19.90
   3   0   5 1482.85   53.09
   3   0   5 1381.26   53.09
   4   0   5  296.77   42.10
   4   0   5  322.27   27.60
   4   0   5  335.07   46.20
   5   0   5 1214.28   67.39
   5   0   5 1232.38   39.80
   5   0   5 1240.48   71.59
   6   0   5   37.90   50.19
   6   0   5    2.60   28.30
   6   0   5   51.39   51.19
   7   0   5   65.39   20.30
   7   0   5   63.79   70.49
   7   0   5   67.99   29.80
   8   0   5  793.82   38.40
   8   0   5  783.42  115.19
   8   0   5  645.94   48.10
  -9   0  -5  908.11   41.90
   9   0   5  887.91   49.00
   9   0   5  888.51   40.70
  10   0   5  123.19   29.20
  10   0   5  151.58   26.10
 -10   0  -5  159.78   20.60
 -11   0  -5    3.10   16.70
  11   0   5  -23.20   23.40
  11   0   5   43.70   33.40
  12   0   5   32.20   24.10
  12   0   5   27.80   27.80
 -12   0  -5  -13.40   14.90
  13   0   5  -30.10   29.90
  13   0   5   14.70   25.50
 -13   0  -5  -12.90   12.80
 -14  -1   5   52.39   15.60
 -14   1   5   97.69   15.10
 -13  -1   5   16.60   16.10
 -13   1   5   31.60   15.70
 -12  -1   5   65.89   17.50
 -12   1   5    1.10   15.90
 -11  -1   5  101.39   19.20
 -11   1   5  127.89   18.30
 -10  -1   5   48.60  148.19
 -10  -1   5   35.90   17.00
 -10   1   5 -142.99  145.69
 -10   1   5   53.39   16.70
  -9  -1   5  320.37   30.60
  -9  -1   5  281.07   95.79
   9  -1  -5  216.38  108.49
  -9   1   5  278.57   31.40
   9   1  -5  258.47  108.59
  -9   1   5  329.87   94.59
  -8  -1   5   60.49   18.20
   8  -1  -5   -0.80   62.79
  -8  -1   5   46.40   62.09
  -8   1   5   38.80   16.70
   8   1  -5   12.60   61.89
  -8   1   5    7.70   63.49
  -8   1   5   63.79   46.80
   7  -1  -5  173.48   47.90
  -7  -1   5  142.79   19.70
  -7  -1   5  205.58   49.70
  -7   1   5  154.68   19.70
  -7   1   5  180.78   46.20
   7   1  -5   96.09   46.30
   6  -1  -5  539.85   54.39
  -6  -1   5  581.74   59.89
  -6   1   5  519.25   56.89
   6   1  -5  521.15   52.39
   5  -1  -5  368.16   39.60
  -5  -1   5  360.46   49.99
  -5   1   5  321.57   44.20
   5   1  -5  345.97   38.50
  -4  -1   5   10.10   24.00
  -4   1   5    5.90   22.10
  -3  -1   5   19.40   21.30
  -3   1   5   75.99   20.50
  -2  -1   5 1503.05   52.79
  -2   1   5 1543.35   51.79
  -1  -1   5 1660.53   52.29
  -1   1   5 1756.22   50.49
  -1   1   5 1652.93   50.89
   0  -1   5 1530.95   46.00
   0   1   5 1400.86   45.10
   0   1   5 1442.86   46.00
   1  -1   5 2380.26   59.39
   1  -1   5 2405.86   65.59
   1   1   5 2364.26   65.39
   2  -1   5  209.88   32.30
   2  -1   5  184.78   29.40
   2   1   5  202.68   30.20
   3  -1   5  456.55   38.60
   3  -1   5  403.56   40.90
   3   1   5  429.46   38.50
   4  -1   5  394.66   28.80
   4  -1   5  398.66   45.80
   4  -1   5  335.87   47.50
   4   1   5  326.47   29.00
   4   1   5  429.26   45.40
   5  -1   5  353.66   58.89
   5  -1   5  394.26   28.80
   5  -1   5  483.85   63.99
   5   1   5  389.36   29.90
   5   1   5  379.86   55.89
   6  -1   5   59.69   50.39
   6  -1   5   48.00   30.40
   6  -1   5   58.99   19.80
   6   1   5  -54.59   47.80
   6   1   5   25.40   29.30
   6   1   5   19.80   51.09
   7  -1   5  105.09   20.10
   7  -1   5  289.97   77.99
   7  -1   5  165.98   31.10
   7   1   5   83.99   67.19
   7   1   5  161.98   21.20
   7   1   5   30.10   72.39
   7   1   5  160.48   29.10
   8  -1   5   57.39   20.90
   8  -1   5 -142.19  111.79
   8   1   5   60.39   46.00
   8   1   5 -221.08  106.39
   8   1   5   30.40   21.70
  -9  -1  -5  117.59   23.90
   9  -1   5   88.99   27.60
   9  -1   5  122.69   23.80
  -9   1  -5  154.68   21.10
   9   1   5  105.89   29.60
   9   1   5  132.89   25.10
  10  -1   5   63.49   25.70
  10  -1   5   15.00   24.30
 -10  -1  -5   47.50   18.80
  10   1   5   83.89   26.90
 -10   1  -5   32.40   16.90
  10   1   5   40.90   24.60
  11  -1   5   44.90   29.20
  11  -1   5    4.00   24.20
  11   1   5   33.10   28.40
  11   1   5   15.60   23.40
 -11   1  -5   39.30   15.00
 -12  -1  -5  -10.50   16.20
  12  -1   5   -6.40   22.90
  12  -1   5   37.40   26.70
  12   1   5    1.50   23.90
  12   1   5   19.50   27.70
 -12   1  -5   -6.90   12.80
 -14  -2   5   33.50   15.80
 -14   2   5   18.10   14.60
 -13  -2   5   20.40   16.40
 -13   2   5   28.90   16.60
 -12  -2   5   55.49   17.70
 -12   2   5   97.89   17.40
 -11  -2   5    1.60   16.70
 -11   2   5   58.69   17.60
 -10   2   5    9.00   16.60
 -10   2   5  179.48  156.08
   9  -2  -5  164.38  111.29
  -9  -2   5   62.29  100.59
  -9  -2   5  148.29   28.90
   9   2  -5  292.47  121.49
  -9   2   5  162.68   97.89
  -9   2   5  186.48   45.90
  -9   2   5  172.98   31.90
   8  -2  -5  379.16  122.79
  -8  -2   5  420.36   34.30
  -8  -2   5  378.06   72.89
  -8   2   5  361.16   32.90
  -8   2   5  617.94  100.79
   8   2  -5  291.97   72.39
  -8   2   5  385.36   48.30
   7  -2  -5  236.28   49.10
  -7  -2   5  174.48   22.80
  -7  -2   5  129.79   51.09
  -7   2   5  114.19   43.90
  -7   2   5  137.09   19.80
   7   2  -5  219.18   49.60
   6  -2  -5  809.42   60.39
  -6  -2   5  783.12   67.09
  -6   2   5  710.43   61.79
   5  -2  -5 1018.30   53.39
  -5  -2   5  992.00   60.19
  -5   2   5 1045.60   58.29
  -4  -2   5   25.60   26.10
   4  -2  -5   -1.70   24.00
   4   2  -5   -3.80   51.49
  -4   2   5    7.20   23.70
  -3  -2   5  141.09   25.40
  -3   2   5  145.29   24.40
  -2  -2   5  783.82   41.50
  -2   2   5  734.83   34.90
  -2   2   5  751.02   38.20
  -1  -2   5 2179.58   64.79
  -1   2   5 2118.39   59.49
  -1   2   5 2150.58   62.39
   0   2   5 1502.85   53.69
   0   2   5 1507.55   49.20
   1  -2   5 1760.82   51.19
   1   2   5 1711.73   55.69
   1   2   5 1668.73   64.59
   2  -2   5  237.98   34.50
   2   2   5  227.18   32.70
   3  -2   5 2276.77   70.09
   3  -2   5 2052.59   53.29
   3   2   5 1927.91   53.59
   4  -2   5  166.58   26.60
   4  -2   5  203.08   36.30
   4   2   5  239.98   26.90
   4   2   5  276.27   44.80
   5  -2   5   12.80   42.70
   5  -2   5   40.90   17.20
   5   2   5   43.70   17.80
   5   2   5   33.50   37.90
   6  -2   5  -30.20   28.50
   6  -2   5   14.80   60.39
   6  -2   5    7.90   17.50
   6   2   5   16.70   49.70
   6   2   5    6.60   18.50
   7  -2   5  189.48   28.60
   7  -2   5  216.38   29.40
   7  -2   5  247.08   84.49
   7   2   5  239.58   79.79
   7   2   5  212.08   70.19
   7   2   5  200.68   23.60
   8  -2   5  216.38   31.40
   8  -2   5  165.28   29.30
   8  -2   5  123.49  130.39
   8   2   5  112.49  121.19
   8   2   5  139.39  105.59
   8   2   5  207.78   32.40
  -9  -2  -5  137.59   25.00
   9  -2   5  131.29   27.80
   9  -2   5  136.09   24.80
   9   2   5  140.39   25.10
   9   2   5  116.29   27.80
  -9   2  -5  148.09   21.60
  10  -2   5   69.19   26.10
  10  -2   5  101.79   25.00
  10   2   5   42.80   28.60
  10   2   5  124.89   25.90
 -10   2  -5   61.39   17.20
 -11  -2  -5   60.19   22.20
  11  -2   5    5.50   27.90
  11  -2   5   19.10   22.90
 -11   2  -5   52.89   19.00
  11   2   5   24.50   23.80
  11   2   5   30.20   27.30
  12  -2   5   66.79   23.80
 -12  -2  -5   70.89   20.70
  12  -2   5   58.19   25.80
  12   2   5   91.29   24.60
 -12   2  -5   61.39   13.40
  13  -3  -5  100.19   53.29
 -13  -3   5  108.99   18.50
 -13   3   5  179.58   27.10
 -12  -3   5   34.70   20.70
  12  -3  -5   13.60   47.10
 -12   3   5   15.30   19.90
  11  -3  -5   49.10   44.00
 -11  -3   5   10.10   18.20
 -11   3   5   20.30   16.00
  10  -3  -5  103.79   49.90
 -10   3   5 -272.87  175.78
 -10   3   5   -2.00   57.19
   9  -3  -5  759.52  131.59
  -9  -3   5  695.13   39.50
  -9   3   5  553.14   58.29
  -9   3   5  717.83   37.30
   9   3  -5  353.76  168.58
   8  -3  -5  269.67   78.59
  -8  -3   5  210.28   23.30
   8   3  -5  232.08   98.89
  -8   3   5  255.17   41.40
   8   3  -5  185.28   83.19
  -8   3   5  238.18   33.30
  -8   3   5   79.89   70.99
   7  -3  -5   23.70   54.09
  -7  -3   5  -13.20   21.60
  -7  -3   5   34.10   56.59
  -7   3   5    8.50   19.40
   7   3  -5  -13.10   71.69
  -7   3   5  -43.20   48.00
  -7   3   5   65.29   39.30
  -6  -3   5  790.02   75.59
   6  -3  -5  668.73   69.59
  -6   3   5  781.22   68.39
  -5  -3   5 1161.08   70.79
   5  -3  -5 1056.69   61.79
  -5   3   5 1081.89   64.09
   4  -3  -5 1455.15   58.59
  -4  -3   5 1447.16   69.59
  -4   3   5 1398.86   63.39
  -3  -3   5  121.89   29.80
   3  -3  -5  138.79   25.10
  -3   3   5  128.29   25.40
   3   3  -5  -29.50   58.49
   2  -3  -5  908.51   37.50
   2   3  -5  825.92   67.99
  -1  -3   5  607.04   34.10
  -1   3   5  641.04   37.70
   1   3  -5  609.04   56.59
  -1   3   5  606.44   56.69
   0  -3   5  123.69   20.50
   0   3  -5  139.69   39.50
   0   3   5  174.58   24.00
   1  -3   5  296.37   37.50
   1   3   5  335.67   34.50
   2  -3   5  437.16   43.00
   3  -3   5 1517.45   45.30
   3  -3   5 1706.93   67.19
  -3   3  -5 1551.84   51.19
   3   3   5 1612.24   63.89
   3   3   5 1574.44   45.60
   4  -3   5  662.83   30.60
   4  -3   5  603.74   64.09
   4   3   5  640.24   53.89
   4   3   5  638.44   31.30
   5  -3   5  260.47   52.59
   5  -3   5  261.87   27.70
   5  -3   5  285.87   31.40
   5   3   5  287.17   45.30
   5   3   5  292.67   27.60
   6  -3   5   89.89   28.60
   6  -3   5   77.29   67.59
   6  -3   5   93.69   19.80
   6   3   5   52.09   51.49
   6   3   5   90.89   20.10
  -6   3  -5  144.79   43.50
   7  -3   5  157.88  100.99
   7  -3   5  148.39   27.90
  -7  -3  -5  164.48   35.60
   7  -3   5  167.88   22.50
   7   3   5   86.49   73.79
   7   3   5  179.68   23.70
   8  -3   5  103.99   26.40
   8  -3   5  154.18   23.70
   8  -3   5  -48.50  167.68
  -8  -3  -5   56.29   29.60
   8   3   5  138.39   24.60
   8   3   5  279.57  164.58
   8   3   5  121.39  122.69
   9  -3   5  199.08   28.90
   9  -3   5  192.08   25.00
  -9  -3  -5  230.28   29.40
   9   3   5  235.28   34.50
   9   3   5  175.58   28.20
  -9   3  -5  194.28   21.20
  10  -3   5   71.99   24.10
  10  -3   5   40.30   25.50
 -10  -3  -5   12.10   27.30
  10   3   5   24.80   24.50
  10   3   5   19.90   28.00
 -10   3  -5   56.39   16.30
 -11  -3  -5   81.69   27.70
  11  -3   5  128.09   25.70
  11  -3   5  138.69   24.70
  11   3   5  123.89   24.90
 -11   3  -5  108.59   17.00
  11   3   5  120.49   27.80
  12  -3   5   -8.00   23.40
  12  -3   5  -19.40   22.90
  12   3   5   39.60   27.30
 -12   3  -5   -2.00   11.90
  12   3   5   -9.60   23.00
  13  -4  -5  -29.30   42.10
 -13  -4   5   12.30   22.40
 -13   4   5   38.70   17.30
  12  -4  -5   92.39   40.10
 -12  -4   5   63.49   21.70
 -12   4   5   96.19   19.60
 -11  -4   5   47.30   22.50
  11  -4  -5   95.09   35.90
 -11   4   5   15.90   17.30
  10  -4  -5  247.48   34.80
 -10  -4   5  155.68   23.60
 -10   4   5  550.64  216.08
 -10   4   5  204.28   31.30
 -10   4   5  162.18   41.10
   9  -4  -5  152.18  162.98
  -9  -4   5   42.20   23.30
   9  -4  -5  118.09   30.40
  -9   4   5   90.99   37.00
  -9   4   5  249.38  132.29
  -9   4   5  111.69   20.50
  -8  -4   5  128.59   26.40
   8  -4  -5  217.98   98.39
   8  -4  -5  193.68   28.50
   8   4  -5  188.58  103.09
  -8   4   5   74.09   85.69
  -8   4   5  152.28   37.60
  -8   4   5  231.68   35.10
  -7  -4   5  207.08   28.70
  -7  -4   5  118.19   78.79
   7  -4  -5  169.98   80.09
  -7   4   5  193.18   58.39
  -7   4   5  203.88   24.10
   7   4  -5  190.58   79.69
   6  -4  -5   81.49   49.10
   6  -4  -5   78.09   24.80
  -6   4   5   29.30   45.10
   5  -4  -5  232.88   24.40
   5  -4  -5  165.98   39.30
  -5   4   5  217.38   40.70
   4  -4  -5  229.28   35.30
   4  -4  -5  186.18   21.80
  -4   4   5  204.28   36.10
   3  -4  -5 2483.45   77.89
   3  -4  -5 2498.95   62.39
   2  -4  -5  649.04   33.40
   2  -4  -5  705.03   44.10
  -1  -4   5  972.40   49.40
   1  -4  -5  912.01   30.40
  -1   4   5  942.51   47.40
   0  -4   5   63.89   25.20
   0  -4  -5   82.79   12.40
   0   4   5   93.59   25.50
  -1  -4  -5  382.36   20.00
   1  -4   5  388.36   46.50
  -1   4  -5  377.56   27.40
   2  -4   5  258.27   36.10
   2  -4   5  253.67   35.60
   2   4   5  275.47   28.30
   2   4   5  340.47   42.80
  -2   4  -5  230.38   30.50
   3  -4   5  511.55   61.19
   3  -4   5  484.95   32.80
   3   4   5  470.35   29.80
   3   4   5  489.55   50.89
  -3   4  -5  462.15   40.20
   4  -4   5  351.96   29.10
   4  -4   5  366.46   54.19
   4   4   5  275.47   28.70
   4   4   5  330.47   54.39
  -4   4  -5  319.07   38.20
   5  -4   5   18.30   17.70
   5  -4   5   44.90   28.20
   5  -4   5   -5.70   59.39
  -5   4  -5  -63.09   34.10
   5   4   5   -8.20   42.20
   5   4   5   -9.00   18.40
   6  -4   5   53.99   19.10
   6  -4   5   52.09   81.89
   6  -4   5   76.49   26.20
   6   4   5   -3.70   55.69
   6   4   5   47.90   20.40
  -6   4  -5   44.50   38.50
   7  -4   5  110.39   51.59
   7  -4   5  142.09  118.19
   7  -4   5  173.18   23.00
   7   4   5  161.38   78.29
   7   4   5  147.29   23.90
   8  -4   5  495.05   41.60
   8  -4   5  577.84   37.00
   8   4   5  556.54  120.99
   8   4   5  577.54   39.10
   9  -4   5  -17.10   24.00
  -9   4  -5   14.80   17.10
  10  -4   5   74.29   25.10
  10  -4   5  107.09   24.40
  10   4   5   73.69   24.70
  10   4   5   36.50   24.90
 -10   4  -5   29.50   16.50
  11  -4   5   21.70   22.60
  11  -4   5   20.90   23.50
 -11   4  -5   18.30   14.70
  11   4   5   42.90   27.50
  11   4   5   -8.50   23.40
  12  -4   5   65.19   33.20
  12  -4   5   48.50   22.00
  12   4   5   29.50   42.00
 -12   4  -5   95.09   14.60
  12   4   5  102.79   27.70
  13  -5  -5  -42.50   25.60
 -13   5   5    0.90   19.60
  12  -5  -5   45.90   34.00
 -12   5   5   38.20   20.10
  11  -5  -5  210.28   32.90
 -11   5   5  167.78   21.00
  10  -5  -5  299.77   45.10
 -10   5   5  209.28  306.57
 -10   5   5  218.78   34.00
 -10   5   5  252.37   40.30
   9  -5  -5   84.09   26.50
  -9  -5   5   84.09   27.90
  -9   5   5 -176.08  163.68
  -9   5   5   44.80   20.50
  -9   5   5   78.49   33.70
   9   5  -5  177.28  181.68
   8  -5  -5   29.70  117.79
   8  -5  -5  288.07   36.40
  -8  -5   5  258.27   32.80
  -8   5   5  244.08   32.10
  -8   5   5  334.07   41.40
   8   5  -5  223.88  144.29
  -8   5   5  269.87  106.89
   7  -5  -5  291.27   83.19
  -7  -5   5   73.49   63.69
   7  -5  -5   82.59   21.30
  -7   5   5  147.99   25.90
  -7   5   5   38.50   65.79
   7   5  -5   42.50   83.99
   6  -5  -5  154.18   20.50
   6  -5  -5  136.99   58.69
   6  -5  -5   90.99   61.79
  -6  -5   5  136.49   57.19
  -6   5   5   70.69   52.19
   6   5  -5  171.98   69.49
  -6   5   5  103.19   31.00
   5  -5  -5   29.10   16.60
   5  -5  -5  -18.70   44.30
  -5   5   5   74.69   42.60
   4  -5  -5   83.49   17.00
   4  -5  -5   79.09   40.20
  -4   5   5   81.59   38.90
   4   5  -5   46.60   37.00
   3  -5  -5   53.69   34.80
   3  -5  -5   82.29   15.80
   3   5  -5   62.49   29.60
   2  -5  -5 2112.39   75.79
   2  -5  -5 2125.49   51.19
   2   5  -5 1981.30   58.79
  -1  -5   5  379.46   55.99
   1  -5  -5  398.26   21.20
  -1   5   5  381.66   49.70
   1   5  -5  417.66   32.30
   0  -5   5  585.94   58.09
   0  -5  -5  558.14   22.40
   0   5  -5  494.75   32.30
   0   5   5  548.25   50.49
   0   5   5  537.75   53.39
  -1  -5  -5  103.49   13.50
   1  -5   5   92.99   37.70
   1   5   5  114.39   21.40
   1   5   5  107.79   34.50
  -1   5  -5  125.89   20.20
   2  -5   5  328.57   41.60
   2  -5   5  230.48   43.80
   2   5   5  266.97   40.50
   2   5   5  285.37   28.30
  -2   5  -5  312.57   32.70
   3  -5   5  161.08   48.20
   3   5   5  220.38   26.90
  -3   5  -5  244.48   28.10
   3   5   5  218.38   42.10
   4  -5   5  102.69   60.39
   4  -5   5   -5.70   32.50
   4  -5   5   60.29   28.40
   4   5   5  113.39   19.20
   4   5   5   52.09   40.00
  -4   5  -5   83.09   30.00
  -4   5  -5   71.89   38.60
   5  -5   5  134.39   27.70
   5  -5   5  107.79   21.40
   5  -5   5  -64.19   76.49
  -5  -5  -5  106.69   36.00
  -5   5  -5  125.49   31.90
   5   5   5   90.49   21.10
   5   5   5   47.00   47.20
   6  -5   5  224.78  105.69
   6  -5   5  192.68   24.50
   6  -5   5  175.48   27.10
  -6   5  -5  160.38   38.90
   6   5   5  154.08   23.10
   6   5   5   53.59   63.39
   7  -5   5   36.60   23.70
   7  -5   5 -217.28  151.68
   7  -5   5   24.60   22.60
   7   5   5   59.89   23.20
   7   5   5   29.40   85.39
   8  -5   5  407.76   39.10
   8  -5   5  443.46   37.50
   8   5   5  466.35   38.00
  -8   5  -5  428.26   33.50
   8   5   5  470.15  137.99
   9  -5   5   39.00   24.40
   9  -5   5   22.40   23.60
   9   5   5   17.60   25.40
  -9   5  -5   42.70   17.50
  10  -5   5   64.99   23.90
 -10   5  -5   88.39   23.90
  10   5   5   91.19   24.80
  10   5   5  101.39   27.10
  11  -5   5   41.40   21.10
  11  -5   5  117.89   23.60
  11   5   5  103.49   26.00
 -11   5  -5   91.29   16.20
  11   5   5   87.49   25.10
  12  -5   5  108.49   20.50
  12  -5   5   42.60   23.10
  12   5   5  129.39   25.00
 -12   5  -5  102.49   14.90
  12   5   5   78.99   27.60
  12  -6  -5  127.19   32.20
 -12   6   5  125.89   23.80
  11  -6  -5  140.29   29.20
 -11   6   5  154.98   24.60
  10  -6  -5   65.59   27.50
 -10   6   5   21.90   24.10
 -10   6   5   52.19   32.70
   9  -6  -5  452.45   37.10
   9  -6  -5  429.36   57.89
  -9   6   5  454.45   45.10
  -9   6   5  480.45   45.30
  -9   6   5  855.11  235.88
   9   6  -5  369.36  211.18
   8  -6  -5  289.27   37.60
   8  -6  -5  249.88   32.70
   8   6  -5  150.38  127.29
  -8   6   5   45.20  115.89
  -8   6   5  326.97   31.00
   7  -6  -5  245.88  110.39
   7  -6  -5   75.19   31.90
   7  -6  -5   81.49   19.50
  -7  -6   5   70.19   59.29
   7   6  -5   69.79  115.19
   7   6  -5  -22.90   53.99
  -7   6   5   28.70   31.40
  -6  -6   5  419.56   56.99
   6  -6  -5  180.78   76.49
   6  -6  -5  298.17   34.20
   6  -6  -5  281.87   28.00
  -6   6   5  222.18   65.99
   6   6  -5  274.97   80.59
   6   6  -5  462.65   65.59
   5  -6  -5  176.78   30.40
  -5  -6   5  234.38   50.99
   5  -6  -5  140.29   17.70
   5   6  -5  121.69   70.49
  -5   6   5  155.08   53.29
   5   6  -5  169.88   38.40
  -4  -6   5   -0.10   45.10
   4  -6  -5   42.80   48.70
   4  -6  -5   67.09   15.70
   4  -6  -5  108.79   26.60
   4   6  -5   70.39   30.90
  -4   6   5   81.19   49.40
   3  -6  -5  476.05   72.99
  -3  -6   5  449.26   60.59
   3  -6  -5  445.06   24.10
   3   6  -5  407.26   41.60
   2  -6  -5  663.53   67.29
   2  -6  -5  599.04   25.60
   2   6  -5  523.45   37.80
   1  -6  -5 1503.75   39.70
  -1   6   5 1425.56   79.19
   1   6  -5 1429.76   47.60
   0  -6   5   71.59   46.10
   0  -6  -5  104.19   13.10
   0   6   5   80.79   26.50
   0   6   5  104.49   40.90
   0   6  -5   86.99   20.70
   1  -6   5  548.95   78.69
  -1  -6  -5  378.56   21.40
   1   6   5  367.06   49.00
   1   6   5  420.16   32.80
  -1   6  -5  391.76   31.60
   2  -6   5  345.97   53.19
   2  -6   5  285.97   45.70
  -2  -6  -5  266.37   33.00
   2  -6   5  251.57   57.79
   2  -6   5  299.17   47.50
  -2   6  -5  422.46   46.30
   2   6   5  345.67   29.80
   2   6   5  371.06   50.79
  -2   6  -5  362.06   35.10
   3  -6   5   61.59   50.49
   3  -6   5  129.29   65.09
   3  -6   5   51.89   24.90
  -3  -6  -5   70.69   22.20
   3  -6   5   39.90   26.20
  -3   6  -5   69.39   29.30
   3   6   5   58.09   45.50
  -3   6  -5   20.10   26.60
   3   6   5   60.19   18.80
   4  -6   5  126.59   24.20
   4  -6   5  142.79   79.59
   4  -6   5  101.99   25.90
  -4  -6  -5  138.09   26.10
   4   6   5  173.98   21.40
  -4   6  -5  215.78   62.09
  -4   6  -5  153.58   29.10
   4   6   5  156.88   50.99
   5  -6   5  180.68  105.69
   5  -6   5  266.37   29.30
   5  -6   5  269.17   33.50
   5   6   5  330.37   33.20
  -5   6  -5  329.47   48.80
   5   6   5  244.38   60.79
   6  -6   5  647.04  144.09
   6  -6   5  754.82   41.20
   6  -6   5  739.53   42.90
   6   6   5  515.85   85.29
   6   6   5  761.82   40.20
   7  -6   5  268.47   36.60
   7  -6   5  273.97   37.70
   7   6   5  308.47   35.90
   7   6   5  160.28  103.49
  -7   6  -5  223.78   56.49
   8  -6   5  273.17   37.00
   8  -6   5  294.87   36.10
  -8   6  -5  299.57   34.80
   8   6   5  317.37   44.90
   8   6   5  396.86  157.38
   9  -6   5  276.87   35.20
   9  -6   5  181.08   25.10
  -9   6  -5  181.18   19.80
   9   6   5  199.58   28.20
  10  -6   5   22.20   22.60
  10  -6   5   38.10   21.50
 -10   6  -5   19.30   17.30
  10   6   5   34.40   23.50
  10   6   5   44.10   23.20
  11  -6   5   11.30   19.60
  11   6   5   45.80   24.80
  11   6   5   39.60   24.80
 -11   6  -5   66.39   16.40
  12  -7  -5  179.08   27.00
 -12   7   5  148.89   53.79
  11   7  -5   88.09   85.59
 -11   7   5  122.59   31.30
 -11   7   5   32.90   33.80
  10  -7  -5   74.89   24.30
  10  -7  -5   59.79   35.50
 -10   7   5  130.49   33.00
  10   7  -5  111.69   55.49
 -10   7   5   70.19   33.90
   9  -7  -5  105.19   23.80
   9  -7  -5  110.89   30.30
  -9   7   5  109.89   36.90
   9   7  -5  176.78   55.89
  -9   7   5  110.79   31.40
   8  -7  -5   17.60   20.60
   8  -7  -5   34.00   26.50
   8   7  -5   66.49  151.78
   8   7  -5  -16.90   49.80
  -8   7   5   99.69  146.39
  -7  -7   5   97.79   54.79
   7  -7  -5  118.09   20.70
   7  -7  -5  134.19   26.10
   7   7  -5   33.90  106.99
   7   7  -5  172.88   43.80
  -7   7   5 -135.09  101.79
  -6  -7   5   49.90   48.50
   6  -7  -5   12.60   18.00
   6  -7  -5  144.79  102.39
  -6   7   5  128.09   82.39
   6   7  -5  -86.39  107.79
   6   7  -5   50.09   37.30
   5  -7  -5  -29.60   22.60
   5  -7  -5  -28.10   81.59
   5  -7  -5    3.40   15.70
  -5  -7   5    5.10   43.70
  -5   7   5   31.00   63.89
   5   7  -5   28.10   32.20
   5   7  -5   56.59   81.39
   4  -7  -5  297.67   68.99
  -4  -7   5  406.66   60.89
   4  -7  -5  413.36   38.00
   4  -7  -5  373.56   25.30
   4   7  -5  389.56   61.89
   4   7  -5  377.06   42.60
   3  -7  -5  219.68   22.30
   3  -7  -5  315.77   61.89
  -3  -7   5  333.77   44.50
   3  -7  -5  241.68   24.50
   3   7  -5  355.46   55.19
   3   7  -5  256.17   28.00
   2  -7  -5  234.08   33.20
   2  -7  -5  168.98   19.70
  -2  -7   5  203.28   39.80
   2   7  -5  181.58   24.80
   2   7  -5  107.89   44.10
   1  -7  -5  109.89   19.40
   1  -7  -5  132.99   18.70
  -1  -7   5  130.69   39.60
  -1   7   5  179.18   59.09
   1   7  -5   97.59   22.00
   1   7  -5  144.79   38.40
   0  -7   5   45.10   40.30
   0  -7   5  150.78   68.79
   0  -7   5   89.99   38.50
   0  -7  -5  104.79   19.10
   0   7  -5   81.79   21.30
   0   7   5   83.99   54.39
   0   7  -5   78.19   33.60
   0   7   5   58.09   28.50
   1  -7   5   49.40   67.99
   1  -7   5  -56.09   32.10
  -1  -7  -5   24.90   15.20
   1  -7   5   41.40   39.30
  -1  -7  -5   34.40   18.10
   1   7   5  -11.80   28.00
  -1   7  -5   11.30   21.40
  -1   7  -5  -46.30   28.90
   1   7   5   16.70   55.19
   2  -7   5  104.69   76.09
   2  -7   5   74.89   27.20
   2  -7   5  161.58   41.60
  -2  -7  -5   99.19   19.70
  -2   7  -5  105.89   25.30
   2   7   5  114.79   60.89
  -2   7  -5   77.19   29.20
   2   7   5  121.59   21.50
   3  -7   5  104.09   29.50
   3  -7   5  164.28   27.20
   3  -7   5  204.48   92.49
  -3  -7  -5  156.18   22.20
  -3   7  -5  182.08   31.60
  -3   7  -5  156.78   32.20
   3   7   5  166.48   22.20
   3   7   5  134.19   65.79
   4  -7   5  421.16   40.00
   4  -7   5  497.35   39.20
  -4  -7  -5  394.36   39.80
   4  -7   5  347.67  115.59
  -4   7  -5  447.46   44.70
   4   7   5  385.16   32.70
   4   7   5  422.66   71.89
   5  -7   5  433.26  151.98
   5  -7   5  472.15   39.20
   5  -7   5  467.35   40.60
  -5   7  -5  497.95   48.00
   5   7   5  487.75   85.49
   5   7   5  439.66   36.70
   6  -7   5  240.48   37.00
   6  -7   5  243.58   38.70
  -6   7  -5  216.38   39.50
   6   7   5  219.78  105.29
   6   7   5  292.27   35.80
   7  -7   5   77.29   24.00
   7  -7   5   59.49   25.40
   7   7   5  -11.00  140.69
   7   7   5   50.89   25.40
  -7   7  -5   75.69   25.60
  -7   7  -5  -47.90   53.89
   8  -7   5  198.98   28.30
   8  -7   5  142.89   24.10
   8   7   5  175.28   28.40
  -8   7  -5  209.18   24.90
   9  -7   5   79.99   25.40
   9  -7   5   53.89   23.00
  -9   7  -5   83.69   20.90
   9   7   5   86.29   26.00
  10  -7   5   24.80   24.50
  10  -7   5   37.10   19.70
  10   7   5   28.10   23.70
 -10   7  -5    9.90   20.10
  11  -7   5   53.99   26.20
  11  -7   5   90.89   18.90
  11   7   5   51.79   25.90
 -11   7  -5   98.39   21.70
  11  -8  -5   31.00   44.40
  11  -8  -5   47.60   21.60
 -11   8   5    8.00   33.20
  11   8  -5   13.50   37.70
  10  -8  -5  120.99   21.40
  10  -8  -5  106.39   26.90
  10   8  -5   36.00   45.80
 -10   8   5  100.99   28.20
   9  -8  -5   -2.40   18.60
   9   8  -5   31.40   46.00
  -9   8   5   17.50   27.00
   8  -8  -5   53.59   24.10
   8  -8  -5   43.60   19.10
   8   8  -5   55.19   44.90
  -7  -8   5   39.00   51.79
   7  -8  -5  147.79   20.00
   7  -8  -5  144.79   23.70
  -7   8   5  -62.99  140.59
   7   8  -5  120.49  130.49
   7   8  -5  114.29   41.50
   6  -8  -5  160.58   19.70
  -6  -8   5  112.09   46.30
   6  -8  -5  126.19   22.20
   6   8  -5   83.49  113.39
   6   8  -5  169.18   35.90
  -6   8   5  114.49  104.69
   5  -8  -5  336.47  120.49
   5  -8  -5  317.47   26.60
  -5  -8   5  335.87   45.70
   5  -8  -5  334.37   34.20
   5   8  -5  364.96   60.99
   5   8  -5  327.07   48.30
  -5   8   5  294.47   91.29
   5   8  -5  245.48  100.19
   4  -8  -5   39.70   16.60
   4  -8  -5   50.79   22.20
  -4  -8   5  117.49   50.59
   4  -8  -5  120.99   91.79
   4   8  -5   66.99   44.70
   4   8  -5    7.20   28.90
  -3  -8   5   -3.00   35.80
   3  -8  -5   38.30   18.60
   3  -8  -5   56.79   80.29
   3   8  -5   31.30   26.40
   3   8  -5 -182.68   82.19
   3   8  -5   20.80   40.70
   2  -8  -5  430.66   32.00
  -2  -8   5  406.16   54.99
   2  -8  -5  447.66   26.30
   2   8  -5  400.86   60.19
   2   8  -5  431.96   39.40
   1  -8  -5  500.05   31.50
   1  -8  -5  591.74   26.10
  -1  -8   5  512.25   56.39
  -1   8   5  536.95   92.09
   1   8  -5  483.35   40.00
   1   8  -5  497.85   54.69
   0  -8  -5  161.28   22.50
   0  -8   5  282.37   38.10
   0  -8   5  223.18   35.20
   0  -8  -5  222.78   26.90
   0   8  -5  247.98   36.50
   0   8  -5  164.68   31.60
   0   8   5  311.77   87.89
   0   8   5  245.98   35.30
   1  -8   5  236.88  103.59
   1  -8   5  483.25   53.59
  -1  -8  -5  499.45   31.20
   1  -8   5  458.65   47.70
   1   8   5  427.16   40.40
  -1   8  -5  463.65   45.60
   1   8   5  521.95   88.79
  -1   8  -5  464.85   39.90
   2  -8   5  163.88   28.50
   2  -8   5  262.37  112.79
  -2  -8  -5  181.18   21.10
   2   8   5   86.99   88.49
   2   8   5  177.78   25.20
  -2   8  -5  160.88   28.70
  -2   8  -5  180.28   29.60
  -3  -8  -5  332.67   43.20
   3  -8   5  319.47   39.20
   3  -8   5  175.08  135.09
  -3   8  -5  360.06   55.19
  -3   8  -5  310.27   41.90
   3   8   5  342.27   34.60
   4  -8   5   60.79   32.70
   4  -8   5   67.99   24.20
  -4  -8  -5   74.39   25.60
   4  -8   5  -29.90  189.18
  -4   8  -5  116.59   30.00
   4   8   5  178.68  104.89
   4   8   5   64.99   24.10
   5  -8   5  233.28   35.80
   5  -8   5  148.29   31.00
   5   8   5    8.90  125.39
   5   8   5  235.68   27.40
  -5   8  -5  168.58   32.40
   6  -8   5  278.57   36.90
   6  -8   5  230.88   35.50
   6   8   5  172.98  164.28
  -6   8  -5  349.87   39.50
   6   8   5  279.37   40.70
  -6   8  -5  326.17   50.19
   7  -8   5  588.84   44.70
   7  -8   5  536.25   38.60
   7   8   5  575.14   42.20
  -7   8  -5  670.93   49.40
   8  -8   5  112.59   22.10
   8  -8   5  142.39   28.60
   8   8   5   91.19   26.30
  -8   8  -5   78.79   29.70
   9  -8   5  183.28   27.60
   9  -8   5  194.68   28.40
  -9   8  -5  191.28   28.80
   9   8   5  247.38   34.80
  10  -8   5   10.60   15.90
  10  -8   5   25.00   29.50
  10   8   5  -37.40   26.20
 -10   8  -5   -1.10   44.80
  10   8   5  -45.40   19.90
  10  -9  -5  -30.70   19.30
  10  -9  -5   43.50   18.60
 -10   9   5    9.70   23.70
  10   9  -5    3.70   42.50
   9  -9  -5   32.60   17.60
   9  -9  -5   45.50   19.50
  -9   9   5   10.50   24.80
   9   9  -5   34.70   39.50
   8  -9  -5   32.10   24.00
   8  -9  -5   33.10   17.50
   8   9  -5   82.19   39.10
   7  -9  -5   41.20   18.50
   7  -9  -5   15.60   19.10
  -7  -9   5   28.30   49.90
   7   9  -5    2.80   37.60
   6  -9  -5   -5.60   17.60
  -6  -9   5   99.49   43.20
   6   9  -5   29.40   44.50
  -6   9   5 -110.19  158.98
   6   9  -5   90.89  132.59
   5  -9  -5    1.20   18.40
  -5  -9   5   48.40   40.00
   5  -9  -5   10.00   15.80
   5   9  -5  112.69  118.29
   5   9  -5  -52.89   29.60
   5   9  -5    9.10   43.40
  -5   9   5   -1.70  129.49
   4  -9  -5  213.38   28.80
  -4  -9   5  200.68   38.80
   4  -9  -5  238.48   24.20
   4   9  -5  194.68   30.50
  -4   9   5  371.46  123.39
   4   9  -5  265.77   40.10
   4   9  -5   96.89  113.39
   3  -9  -5  408.36   27.80
  -3  -9   5  357.66   49.50
   3  -9  -5  420.76   30.70
   3   9  -5  434.56   42.10
   3   9  -5  457.55   53.99
   3   9  -5  190.98  109.89
   2  -9  -5  340.77   27.90
   2  -9  -5  271.37   25.10
  -2  -9   5  319.57   50.79
   2   9  -5  333.47   40.60
   2   9  -5  277.77  114.19
   2   9  -5  347.67   48.50
   1  -9  -5  100.99   16.90
   1  -9  -5  113.49   17.00
  -1  -9   5   77.19   32.50
   1   9  -5  108.29   32.00
   1   9  -5  277.07  143.39
   1   9  -5   99.69   27.50
   0  -9   5  140.69   33.60
   0  -9  -5  122.99   19.00
   0  -9  -5  167.18   22.00
   0  -9   5   84.89   47.30
   0   9  -5  135.39   31.70
   0   9  -5  160.38   27.50
   0   9   5  366.16  138.59
   1  -9   5   74.39  161.38
   1  -9   5   77.79   27.90
  -1  -9  -5   94.49   18.40
   1   9   5   11.90  132.89
  -1   9  -5   83.39  305.67
  -1   9  -5   86.59   30.00
   1   9   5  107.49   33.00
  -1   9  -5   63.99   27.50
   2  -9   5  222.58   27.70
  -2  -9  -5  260.17   28.70
  -2   9  -5  195.08   30.80
   2   9   5  261.17  144.09
  -2   9  -5  231.48   34.90
   2   9   5  338.47   41.20
  -3  -9  -5   35.20   20.90
   3  -9   5   50.79   25.30
   3   9   5  102.79  145.29
  -3   9  -5  -50.29   58.49
   3   9   5   46.30   26.00
  -3   9  -5   71.19   28.20
   4  -9   5  431.16   39.20
   4   9   5  485.15   40.40
   4   9   5  544.35  170.28
  -4   9  -5  505.55   44.30
   5   9   5  134.09  205.88
   6  -9   5  251.87   33.20
  -6   9  -5  242.88   40.60
   6   9   5  293.07   38.20
   7  -9   5   83.79   35.60
   7  -9   5  172.48   23.50
   7   9   5  254.57   38.60
   8  -9   5    9.90   18.90
   8   9   5   19.90   25.30
   9  -9   5   -5.10   15.50
   9   9   5   12.30   35.20
   9 -10  -5   61.59   15.80
   9 -10  -5   87.19   15.60
  -9  10   5   72.49   21.10
   8 -10  -5   47.90   15.90
   8 -10  -5   86.89   16.90
  -8  10   5   41.80   21.20
   8  10  -5   69.39   34.30
   7 -10  -5   71.29   19.10
   7 -10  -5   99.99   17.60
   7  10  -5   91.99   33.30
   6 -10  -5   91.99   17.40
   6 -10  -5  101.79   18.50
   6  10  -5  142.99   33.70
   6  10  -5  179.98   38.10
   5 -10  -5   88.59   18.30
   5 -10  -5   99.09   17.90
   5  10  -5   94.69   35.40
   5  10  -5  107.79   32.90
   4 -10  -5  157.68   19.30
   4 -10  -5  161.98   20.60
  -4 -10   5  109.19   37.80
  -4  10   5  208.58  185.58
   4  10  -5  112.69   33.90
   4  10  -5  204.28  156.88
   4  10  -5  179.48   36.20
  -3 -10   5   -5.30   34.00
   3 -10  -5   44.00   16.10
   3  10  -5   19.90   28.50
   3  10  -5 -199.88  154.98
   3  10  -5   86.59   31.70
   2 -10  -5  188.28   28.20
   2 -10  -5  220.18   24.50
   2  10  -5  180.08   31.90
   2  10  -5  451.05  170.68
   2  10  -5  215.08   30.70
   1 -10  -5  166.88   25.50
   1  10  -5 -147.99  188.28
   1  10  -5  157.38   29.50
   1  10  -5  223.78   30.80
   0 -10   5  -24.10   35.70
   0 -10  -5    2.90   15.50
   0  10  -5   16.90   27.70
   0  10  -5 -372.76  221.68
   0  10  -5   16.50   28.80
   1 -10   5  662.43   45.80
  -1 -10  -5  659.23   33.60
   1  10   5 1044.50  235.38
  -1  10  -5  758.42   50.99
  -1  10  -5  681.13   45.90
  -2 -10  -5  137.89   20.30
   2 -10   5   95.29   24.80
   2  10   5  442.36  222.98
  -2  10  -5  145.79   40.60
   2  10   5   69.09   34.00
  -2  10  -5   80.69   27.20
  -3 -10  -5  286.87   34.80
   3 -10   5  191.48   24.60
  -3  10  -5  196.88   30.00
   3  10   5  310.67   44.40
   3  10   5  452.65  244.58
   4 -10   5  192.28   25.60
  -4  10  -5  164.58   30.50
   4  10   5  204.68   30.40
   5 -10   5   48.00   21.20
   5  10   5   91.59   27.70
  -5  10  -5   46.60   30.70
   6 -10   5  153.68   22.80
  -6  10  -5  196.48   42.00
   6  10   5  203.98   29.20
   7 -10   5   69.39   18.10
   7  10   5   72.79   27.20
   8 -10   5    7.10   16.00
   8  10   5   20.30   26.40
   8 -11  -5   69.99   16.40
   8 -11  -5   75.09   12.50
  -8  11   5   51.29   18.80
   8  11  -5   28.90   35.30
   7 -11  -5   95.49   17.50
   7 -11  -5  108.29   14.00
   7  11  -5  146.39   31.20
   6 -11  -5   60.69   14.10
   6 -11  -5   37.80   17.70
   6  11  -5   55.89   29.50
   6  11  -5   60.29   28.70
   5 -11  -5    4.40   19.20
   5 -11  -5   -9.90   17.80
   5  11  -5   -4.00   27.60
   5  11  -5    2.00   29.50
   4 -11  -5   12.30   13.60
   4 -11  -5    0.90   20.80
   4  11  -5   47.80   27.40
   4  11  -5   42.80   29.80
   3 -11  -5  372.36   34.00
   3 -11  -5  300.27   23.00
   3  11  -5  298.57   44.90
   3  11  -5  240.58   32.10
   2 -11  -5  264.87   23.40
   2  11  -5  256.87   33.80
   2  11  -5  219.88   30.60
   1 -11  -5  213.78   23.70
   1  11  -5  207.48   28.80
   1  11  -5  168.78   32.10
   0 -11  -5   32.20   16.40
   0  11  -5   31.70   32.00
   0  11  -5   10.20   25.90
   1 -11   5   42.20   29.10
  -1 -11  -5  111.49   18.20
  -1  11  -5  153.18   39.20
  -1  11  -5  110.29   26.90
   2 -11   5   32.00   24.30
  -2 -11  -5   43.40   19.60
  -2  11  -5   45.20   25.10
  -3 -11  -5   -0.60   29.80
   3 -11   5   86.09   22.80
   3  11   5  122.99   39.10
  -3  11  -5   84.69   25.90
   4 -11   5   50.29   20.30
  -4  11  -5   30.80   28.10
   4  11   5   -7.20   33.00
   5 -11   5   55.69   18.70
   5  11   5   93.89   31.10
  -5  11  -5   70.09   31.60
   6 -11   5   22.50   16.90
   6  11   5  -68.09   42.00
   7 -11   5   11.50   14.70
   7  11   5  -17.30   29.30
   7 -12  -5   29.90   10.40
   7 -12  -5   60.59   34.20
  -7  12   5   19.20   15.60
   7  12  -5   47.50   27.70
   6 -12  -5   23.20   10.50
   6 -12  -5   35.20   30.60
   6  12  -5   40.00   27.10
   5 -12  -5    1.30   11.10
   5  12  -5   25.60   25.60
   5  12  -5   -6.00   22.90
   4 -12  -5   44.40   12.40
   4  12  -5   83.09   26.50
   4  12  -5   64.49   23.40
   3 -12  -5  102.89   14.20
   3  12  -5   97.39   24.20
   3  12  -5   65.09   27.50
   2 -12  -5   25.20   13.70
   2  12  -5   34.20   23.50
   2  12  -5   -9.60   28.50
   1 -12  -5  188.08   22.70
   1  12  -5  137.59   33.40
   1  12  -5  198.68   27.40
   0 -12  -5  298.27   24.10
   0  12  -5  288.27   36.30
   0  12  -5  216.48   40.70
  -1 -12  -5   99.09   18.50
  -1  12  -5  102.69   26.10
  -2 -12  -5   37.10   23.50
   2 -12   5  -11.20   24.90
  -2  12  -5   76.59   23.70
   3 -12   5   48.20   22.50
  -3  12  -5   39.20   23.90
   4 -12   5   -2.40   19.50
  -4  12  -5   65.99   26.00
   5 -12   5   44.40   17.90
  -5  12  -5   21.40   35.10
   4 -13  -5   18.10   11.20
   4  13  -5    2.20   25.90
   3 -13  -5   21.60   11.20
   3  13  -5   10.30   28.70
   3  13  -5   27.90   17.40
   2 -13  -5   80.79   12.90
   2  13  -5   48.10   33.60
   2  13  -5   61.29   18.80
   1  13  -5  235.08   74.19
   0 -13  -5   13.60   16.00
   0  13  -5   24.50   19.00
  -1 -13  -5   23.60   30.30
  -1  13  -5    2.80   18.90
  -2  13  -5  -32.30   18.50
  -3  13  -5   56.19   21.50
 -14   0   6   31.00   14.80
 -13   0   6   88.39   17.20
 -12   0   6   -0.90   16.20
 -11   0   6  693.53  280.37
 -10   0   6  194.48  159.18
  -9   0   6  -99.59   97.09
  -9   0   6  -24.70   23.90
  -9   0   6   31.60   51.59
  -8   0   6   15.30   45.10
  -8   0   6    3.80   65.29
   8   0  -6  -49.50   75.69
  -8   0   6    8.60   16.10
  -7   0   6   21.60   51.49
   7   0  -6  -61.99   50.69
  -7   0   6   41.20   17.50
  -6   0   6  406.46   62.29
  -5   0   6  555.14   51.69
  -3   0   6 1525.25   57.69
  -2   0   6 2012.00   63.09
  -1   0   6   93.79   20.70
   0   0   6   62.19   18.90
   0   0   6   63.69   20.00
   1   0   6  416.96   35.20
   2   0   6  855.61   44.00
   2   0   6  843.32   42.70
   3   0   6 1185.98   55.29
   3   0   6 1001.50   39.10
   4   0   6 2294.47   80.19
   4   0   6 2310.37   58.69
   4   0   6 2390.26   83.69
   5   0   6  262.47   49.30
   5   0   6  308.57   28.40
   5   0   6  341.27   46.80
  -6   0  -6   56.99   46.40
   6   0   6   99.79   27.00
   6   0   6  150.88   21.10
   6   0   6  142.39   59.49
   7   0   6   35.50   20.00
   7   0   6   80.29   27.40
   7   0   6   26.70   95.09
   7   0   6   42.90   85.49
   8   0   6  214.78  135.29
   8   0   6    1.50   26.10
   8   0   6   16.50   21.20
   9   0   6  690.93   36.50
  -9   0  -6  628.34   38.20
   9   0   6  602.44   42.90
  10   0   6   -5.80   24.00
 -10   0  -6    6.20   17.30
  10   0   6   -5.50   24.50
 -11   0  -6   -3.80   15.90
  11   0   6   10.00   24.00
  11   0   6  -14.30   24.30
  12   0   6  -19.20   24.00
  12   0   6   12.30   22.40
 -12   0  -6    6.70   14.50
 -14  -1   6   36.20   15.40
 -14   1   6    4.70   14.30
 -13  -1   6   70.19   16.80
 -13   1   6   81.39   17.50
 -12  -1   6    8.20   16.90
 -12   1   6    7.30   16.00
 -11  -1   6   10.60   17.00
 -11   1   6   -7.30   17.10
 -11   1   6 -210.58  291.67
 -10  -1   6   48.40   16.80
 -10  -1   6  112.49  164.08
 -10   1   6    9.40   15.70
 -10   1   6   41.00  160.48
  -9  -1   6  -38.40  102.89
  -9  -1   6   -4.00   18.70
  -9   1   6  -17.10  101.39
  -9   1   6   72.79   44.80
  -9   1   6   33.80   15.80
  -8  -1   6   53.59   17.70
  -8  -1   6   56.69   53.79
   8  -1  -6   75.99   76.49
  -8  -1   6   77.69   67.29
  -8   1   6   84.39   17.10
  -8   1   6   20.20   40.10
  -8   1   6   41.90   69.99
   8   1  -6   40.00   78.59
   7  -1  -6  224.28   54.29
  -7  -1   6  179.68   20.70
  -7  -1   6  184.18   53.29
   7   1  -6  203.88   53.09
  -7   1   6  225.98   31.50
  -7   1   6  217.98   40.20
  -7   1   6  237.58   52.39
  -6  -1   6   96.09   40.10
   6  -1  -6   94.69   37.10
  -6   1   6   99.09   38.80
  -5  -1   6  162.68   36.20
  -5   1   6  155.48   32.70
  -4  -1   6   97.39   35.30
  -4   1   6  107.29   32.50
  -3  -1   6  885.11   50.19
  -3   1   6  841.72   46.40
  -2  -1   6  998.80   47.60
  -2   1   6  999.60   44.90
  -1  -1   6  342.87   34.80
  -1   1   6  334.57   33.40
  -1   1   6  360.56   33.20
   0  -1   6  602.44   37.00
   0   1   6  567.54   35.40
   0   1   6  564.94   35.30
   1   1   6 2332.17   67.99
   2  -1   6  256.17   38.10
   2  -1   6  240.68   37.70
   2   1   6  251.67   34.30
   3  -1   6  816.12   34.30
   3  -1   6  819.72   64.39
   3  -1   6  920.01   51.69
  -3   1  -6  878.91   33.90
   3   1   6  865.11   52.09
   3   1   6  807.02   33.80
   4  -1   6  340.27   28.10
   4  -1   6  294.27   42.50
   4  -1   6  416.66   55.79
   4   1   6  303.67   28.00
   4   1   6  361.86   51.19
   5  -1   6  708.23   48.90
   5  -1   6  649.14   76.89
   5  -1   6  736.23   33.10
   5  -1   6  797.32   76.29
   5   1   6  777.52   76.69
   5   1   6  742.63   32.90
   5   1   6  813.22   64.99
   6  -1   6  170.28   20.50
  -6  -1  -6  102.59   47.70
   6  -1   6  176.68   28.50
   6  -1   6  218.58   74.89
   6   1   6  146.79   20.10
  -6   1  -6   56.19   41.50
   6   1   6  177.68   56.29
   6   1   6  219.98   68.89
   7  -1   6   57.79   96.49
   7  -1   6   65.69   25.60
   7  -1   6  122.99   20.70
   7   1   6  117.39   21.30
   7   1   6   89.79   26.40
   7   1   6  151.78   82.09
   7   1   6  189.88   93.49
   8  -1   6   44.30   22.00
   8  -1   6   96.89   25.40
   8  -1   6  187.18  149.09
   8   1   6  -99.29  136.99
   8   1   6   92.69   26.50
   8   1   6  110.39   23.60
  -9  -1  -6   48.50   21.20
   9  -1   6   17.70   24.30
   9  -1   6   28.60   22.60
   9   1   6   17.30   22.50
   9   1   6   -9.40   25.80
  -9   1  -6   42.90   18.60
 -10  -1  -6   11.70   18.50
  10  -1   6    8.00   23.70
  10  -1   6   50.29   25.50
  10   1   6   52.89   25.60
  10   1   6   24.30   23.20
 -10   1  -6   -9.90   16.40
 -11  -1  -6  268.87   30.70
  11  -1   6  164.48   28.20
  11  -1   6  224.18   33.20
  11   1   6  205.28   27.40
  11   1   6  228.08   33.50
 -11   1  -6  206.08   25.70
  12  -1   6  110.29   23.80
  12  -1   6   36.20   23.80
 -12  -1  -6   93.89   18.00
  12   1   6  144.49   24.50
  12   1   6  104.89   24.90
 -12   1  -6  143.99   22.60
 -14  -2   6   23.60   16.30
 -14   2   6    0.60   14.60
 -13  -2   6  119.09   18.60
 -13   2   6  123.99   17.90
 -12  -2   6   23.50   17.60
 -12   2   6   56.89   18.60
 -11  -2   6   37.90   18.30
 -11   2   6   21.40   18.50
 -10  -2   6   84.69   19.00
 -10   2   6   91.79   44.40
 -10   2   6   80.39   17.60
 -10   2   6  251.77  172.58
  -9  -2   6  138.99   20.10
  -9   2   6  148.99   19.10
  -9   2   6  116.09   40.90
   8  -2  -6  192.18   91.59
  -8  -2   6  275.37   34.10
  -8  -2   6  264.57   57.69
  -8  -2   6  155.58   74.69
  -8   2   6  325.27   76.89
   8   2  -6  329.87   90.99
  -8   2   6  315.47   31.20
  -8   2   6  264.97   40.00
  -7  -2   6  386.86   58.79
   7  -2  -6  417.06   64.59
  -7  -2   6  343.27   36.30
  -7  -2   6  296.17   59.89
  -7   2   6  310.97   54.29
   7   2  -6  304.17   62.09
  -7   2   6  390.56   52.39
  -7   2   6  352.96   33.90
   6  -2  -6  565.14   67.09
  -6  -2   6  515.85   69.19
   6   2  -6  544.05   61.89
  -6   2   6  506.05   62.69
  -5  -2   6  102.89   36.70
  -5   2   6  149.88   35.80
  -4  -2   6  332.07   49.90
  -4   2   6  338.47   45.90
  -3  -2   6  378.16   43.50
  -3   2   6  444.26   40.70
  -2  -2   6  230.98   38.40
  -2   2   6  214.88   34.50
  -2   2   6  221.38   34.00
  -1  -2   6 1638.54   59.89
  -1   2   6 1636.14   54.69
  -1   2   6 1608.74   56.09
   0   2   6   69.89   21.60
   0   2   6   23.80   21.70
   1  -2   6  897.91   42.30
   1   2   6  920.31   43.90
   2  -2   6 1419.86   55.79
   2   2   6 1373.46   57.49
   3  -2   6 1374.76   44.10
   3  -2   6 1485.85   65.79
   3   2   6 1411.36   61.39
  -3   2  -6 1390.76   44.20
   3   2   6 1416.46   42.70
   4  -2   6 1877.91   50.59
   4  -2   6 1893.31   84.29
   4   2   6 1971.40   77.39
   4   2   6 1889.81   51.09
  -4   2  -6 1712.03   67.69
   5  -2   6   70.49   27.30
   5  -2   6  127.99   52.89
   5  -2   6   90.89   19.80
   5   2   6   71.09   42.20
   5   2   6   73.89   26.80
  -6  -2  -6  234.68   57.69
   6  -2   6  153.98   71.79
   6  -2   6  257.97   40.10
   6  -2   6  139.29   20.70
   6   2   6  130.49   20.60
  -6   2  -6   62.99   38.40
   6   2   6  132.29   55.69
   7  -2   6  232.78  106.89
   7  -2   6  161.48   22.60
   7  -2   6  136.89   26.30
   7   2   6  169.58   22.40
   7   2   6  308.37   99.89
   7   2   6  192.68   76.99
   8  -2   6  110.59   26.20
  -8  -2  -6   98.39   26.20
   8  -2   6  105.69   23.60
   8   2   6  122.69  129.29
   8   2   6   99.29   26.20
   8   2   6   82.09   22.90
   9  -2   6   80.59   24.20
   9  -2   6   42.80   23.80
  -9  -2  -6   96.99   25.50
  -9   2  -6   67.09   18.00
   9   2   6   53.09   25.10
   9   2   6  105.69   24.40
  10  -2   6  130.59   26.50
  10  -2   6  131.89   25.60
 -10  -2  -6  148.59   22.20
 -10   2  -6  116.19   17.60
  10   2   6  110.49   24.90
  11  -2   6  123.49   24.90
 -11  -2  -6  153.88   23.40
  11  -2   6   76.99   23.80
  11   2   6   90.29   25.40
 -11   2  -6   93.09   15.90
  11   2   6   78.09   23.40
  12  -2   6   35.20   22.80
 -12  -2  -6   17.60   21.40
  12  -2   6   17.50   23.40
  12   2   6   30.10   23.20
  12   2   6   42.50   24.40
 -12   2  -6   16.00   12.00
 -13  -3   6   37.50   17.50
 -13   3   6   31.30   16.80
 -12  -3   6   24.70   19.00
 -12   3   6   51.89   26.60
 -11  -3   6   54.69   18.70
 -10  -3   6  108.49   20.30
 -10   3   6   78.39   40.00
 -10   3   6  146.59   20.40
 -10   3   6 -130.39  196.18
  -9  -3   6   87.69   20.80
  -9   3   6   97.59   35.80
  -9   3   6  111.39   17.90
  -9   3   6  153.08  121.09
  -8  -3   6   47.00   54.69
  -8  -3   6   83.49   22.50
   8  -3  -6  157.38   97.29
  -8   3   6   80.79   18.30
  -8   3   6   21.00   36.00
  -8   3   6   24.90   79.69
  -7  -3   6   89.89   22.60
  -7  -3   6  135.69   66.89
  -7  -3   6   65.19   52.29
   7  -3  -6   36.80   63.29
  -7   3   6   61.89   55.49
  -7   3   6  103.99   20.40
  -7   3   6  128.19   35.40
   7   3  -6  148.09   83.99
  -6  -3   6   48.70   48.60
   6  -3  -6  138.39   47.20
  -6   3   6   93.29   42.50
  -6   3   6   87.29   33.70
  -5  -3   6   84.89   42.40
   5  -3  -6   79.89   36.50
  -5   3   6  117.59   37.00
   4  -3  -6  285.87   33.80
  -4  -3   6  227.58   41.10
  -4   3   6  264.37   37.60
  -3  -3   6  809.92   58.79
   3  -3  -6  687.43   50.29
  -3   3   6  792.82   52.19
  -2   3   6  202.98   27.90
  -2   3   6  235.78   37.90
  -2   3   6  165.98   45.30
  -1   3   6  438.16   38.90
  -1   3   6  476.05   79.89
   0  -3  -6  427.06   24.50
   0   3  -6  366.96   48.60
   0   3   6  348.57   38.20
  -1  -3  -6   92.29   12.00
   1  -3   6   80.99   27.70
   1   3   6   65.39   30.20
  -1   3  -6   97.49   16.90
   2  -3   6  472.45   51.29
   2   3   6  407.66   30.60
  -2   3  -6  448.16   28.60
   2   3   6  521.85   45.70
   3  -3   6  331.77   41.90
   3  -3   6  351.16   30.70
  -3   3  -6  369.76   31.80
   3   3   6  331.87   28.60
   3   3   6  396.96   50.49
   4  -3   6  122.49   45.90
   4  -3   6   46.50   18.70
   4   3   6   48.60   38.20
   4   3   6   57.19   17.90
  -4   3  -6  106.49   35.30
   5  -3   6    2.50   18.50
   5  -3   6   23.40   59.09
   5  -3   6   55.99   26.50
   5   3   6   -3.00   44.50
   5   3   6   31.80   18.10
  -5   3  -6   12.20   31.40
   6  -3   6   62.49   20.30
   6  -3   6   79.39   25.80
   6  -3   6  140.59   82.19
   6   3   6  101.79   58.79
  -6   3  -6  143.99   36.60
   6   3   6   89.19   21.20
   7  -3   6   11.50   23.50
   7  -3   6   -0.60   21.00
   7  -3   6  185.58  117.39
  -7   3  -6   84.39   60.79
   7   3   6 -160.28   77.79
   7   3   6   37.60   22.00
   8  -3   6  324.27   38.60
   8  -3   6  344.57   33.70
  -8  -3  -6  325.07   50.19
   8   3   6  393.66   34.70
   8   3   6  337.97  121.89
   9  -3   6  250.87   37.00
  -9  -3  -6  231.58   30.40
   9  -3   6  180.88   32.70
  -9   3  -6  234.88   30.80
   9   3   6  187.28   34.50
   9   3   6  144.59   25.70
  10  -3   6   30.10   24.50
  10  -3   6   24.00   23.90
 -10  -3  -6   82.39   59.89
  10   3   6    4.50   24.40
  10   3   6   -8.50   23.40
 -10   3  -6   24.10   15.30
  11  -3   6   52.79   24.30
  11  -3   6    4.60   23.70
 -11  -3  -6  -52.99   27.70
  11   3   6   17.80   24.40
  11   3   6   30.80   22.40
 -11   3  -6   29.60   14.00
  12  -3   6    6.70   23.00
  12  -3   6   24.90   20.80
 -12   3  -6    6.70   11.50
  12   3   6   26.40   23.20
  12   3   6    7.40   24.30
  13  -4  -6    4.00   34.50
 -13  -4   6   42.10   22.00
 -13   4   6   27.00   18.10
  12  -4  -6  306.57   45.20
 -12  -4   6  261.67   38.60
 -12   4   6  338.17   32.10
  11  -4  -6   93.89   39.80
 -11  -4   6   92.19   22.20
 -11   4   6   61.79   43.50
 -11   4   6   83.19   20.30
 -10  -4   6  167.78   24.70
  10  -4  -6  181.58   39.00
 -10   4   6  128.49   37.00
 -10   4   6  124.09   20.40
   9  -4  -6  649.54   52.89
  -9  -4   6  589.14   42.60
  -9   4   6  614.24   36.20
  -9   4   6  649.34   51.49
  -9   4   6  536.45  150.78
   8  -4  -6  657.03  167.98
   8  -4  -6  814.52   50.59
  -8  -4   6  816.72   81.09
  -8  -4   6  838.82   46.90
  -8   4   6  905.51  154.98
  -8   4   6  752.62   51.89
  -8   4   6  763.22   39.40
   8   4  -6  778.02  121.59
   7  -4  -6  295.07   44.70
   7  -4  -6  356.76   88.39
  -7  -4   6  303.87   46.60
  -7  -4   6  473.65   76.39
   7   4  -6  216.28   91.19
  -7   4   6  315.87   45.50
  -7   4   6  322.27   66.09
  -7   4   6  370.16   38.30
   6  -4  -6  240.68   26.00
  -6  -4   6  207.18   28.70
  -6  -4   6  239.48   50.59
   6  -4  -6  137.19   56.99
  -6   4   6  242.18   27.00
  -6   4   6  190.88   51.59
   5  -4  -6  648.04   73.49
   5  -4  -6  611.94   35.30
  -5   4   6  688.33   67.29
   4  -4  -6   30.60   34.90
   4  -4  -6   34.00   19.30
  -4   4   6   54.09   33.70
   3  -4  -6  744.83   52.29
   3  -4  -6  762.92   32.70
  -3   4   6  826.02   57.79
   2  -4  -6  476.95   45.80
   2  -4  -6  438.46   26.00
  -2   4   6  437.16   46.80
   1  -4  -6 2686.53   62.79
  -1  -4   6 2776.02   82.89
  -1   4   6 2811.72   83.39
   0  -4  -6  115.99   13.10
   0  -4   6   93.79   32.60
   0   4   6   86.79   31.10
   0   4  -6  126.49   18.70
   1  -4   6   80.59   35.80
  -1  -4  -6   38.30   11.30
   1   4   6   -4.30   28.60
  -1   4  -6   39.60   16.70
   1   4   6   10.00   22.10
   2  -4   6  664.53   63.59
   2  -4   6  546.65   49.20
   2   4   6  607.74   52.69
   2   4   6  622.74   32.40
  -2   4  -6  585.14   31.10
   3  -4   6  139.29   47.70
   3  -4   6  157.58   24.30
   3   4   6   92.89   18.60
   3   4   6    8.30   33.40
  -3   4  -6  119.69   24.40
   4  -4   6  384.66   44.50
   4  -4   6  404.06   32.20
  -4  -4  -6  315.67   48.70
   4  -4   6  394.96   63.19
  -4   4  -6  493.95   53.39
  -4   4  -6  311.67   47.30
   4   4   6  317.47   48.60
  -5  -4  -6   62.89   28.70
   5  -4   6  133.79   21.80
   5  -4   6  118.39   27.10
   5  -4   6   76.09   77.79
  -5   4  -6   65.59   30.50
   5   4   6  132.79   52.49
   5   4   6  122.59   20.40
   6  -4   6  119.39   22.40
   6  -4   6  102.79  102.19
   6  -4   6   91.29   25.80
  -6   4  -6   73.79   35.50
   6   4   6   97.49   22.10
   6   4   6   86.29   64.49
   7  -4   6   27.10   24.50
   7  -4   6  -20.50  150.88
   7  -4   6   -6.40   22.10
   7   4   6  113.29   88.29
   7   4   6   26.80   22.80
  -7   4  -6  -15.50   61.99
   8  -4   6  621.14   38.30
   8  -4   6  596.74   41.00
   8   4   6  478.35  134.49
   8   4   6  625.24   37.80
   9  -4   6   18.50   22.70
   9  -4   6   48.10   24.80
   9   4   6   48.00   23.80
  -9   4  -6    8.40   17.10
   9   4   6   61.29   24.80
  10  -4   6   33.00   41.70
  10  -4   6  -32.90   23.90
  10   4   6   42.60   24.60
 -10   4  -6   25.40   14.80
  10   4   6   29.20   26.50
  11  -4   6   39.10   22.80
  11  -4   6    9.10   21.80
  11   4   6   14.20   22.30
  11   4   6   39.10   23.60
 -11   4  -6   20.00   13.40
  12  -4   6  104.39   24.30
  12  -4   6  102.49   20.20
  12   4   6   70.19   35.90
  12   4   6   69.79   24.70
 -12   4  -6  155.88   20.50
  13  -5  -6   -4.20   26.20
 -13   5   6   21.60   19.20
  12  -5  -6   66.89   37.80
 -12  -5   6  -82.89   42.70
 -12   5   6   44.10   21.20
  11  -5  -6   75.09   33.60
 -11  -5   6   -3.70   27.60
 -11   5   6   10.90   37.20
 -11   5   6   59.89   41.00
 -10  -5   6   -8.90   27.50
  10  -5  -6   32.60   28.80
 -10   5   6  -19.00   31.70
 -10   5   6  -21.20   20.30
   9  -5  -6  456.25   42.00
  -9   5   6  388.66   46.40
   9   5  -6  593.04  203.78
  -9   5   6  168.98  184.78
  -9   5   6  442.76   38.50
  -8  -5   6  110.29   31.50
   8   5  -6  119.69  125.29
  -8   5   6  152.18  125.99
  -8   5   6   20.60   31.20
   7  -5  -6  288.77   33.70
  -7  -5   6  295.77   54.99
   7  -5  -6  251.87   96.59
  -7  -5   6  299.77   34.40
  -7   5   6  267.57   73.59
   7   5  -6  176.78   97.59
  -7   5   6  333.87   29.60
   6  -5  -6  252.07   70.19
  -6  -5   6  273.07   38.50
   6  -5  -6  192.08   28.10
  -6  -5   6  349.17   52.59
  -6   5   6  328.77   35.90
  -6   5   6  191.48   60.89
   5  -5  -6  132.29   51.69
   5  -5  -6  129.99   19.00
  -5  -5   6  164.48   47.70
  -5   5   6   61.09   47.80
   4  -5  -6  151.18   18.20
  -4  -5   6   70.29   74.09
   4  -5  -6   65.19   44.30
   4   5  -6  153.08   33.90
  -4   5   6   98.29   41.40
   3  -5  -6  265.77   41.50
   3  -5  -6  286.27   23.50
   3   5  -6  283.77   40.60
  -3   5   6  265.87   43.80
   2  -5  -6   48.00   13.40
   2   5  -6  -22.00   21.60
   1  -5  -6  302.57   21.00
  -1   5   6  319.97   43.10
   1   5  -6  314.67   29.80
   0  -5  -6  114.99   13.00
   0  -5   6  110.09   41.30
   0   5   6  135.49   37.30
   0   5  -6  105.89   19.30
   0   5   6  120.89   36.30
   1  -5   6  183.68   45.90
  -1  -5  -6  139.89   17.10
   1   5   6  184.48   23.70
  -1   5  -6  146.99   20.90
   1   5   6  160.38   39.10
   2  -5   6   84.19   51.89
   2  -5   6   85.69   33.00
   2   5   6   73.89   39.50
   2   5   6   71.39   19.90
  -2   5  -6  123.69   22.00
   3  -5   6  369.66   44.30
   3  -5   6  380.26   64.79
  -3  -5  -6  315.37   33.10
   3  -5   6  314.17   40.20
  -3   5  -6  363.36   38.00
  -3   5  -6  420.36   46.30
   3   5   6  295.97   47.50
   4  -5   6  386.36   35.60
   4  -5   6  294.57   42.30
  -4  -5  -6  332.87   38.10
   4   5   6  338.07   29.80
  -4   5  -6  367.56   55.19
   4   5   6  296.77   51.39
  -4   5  -6  292.67   32.40
  -5  -5  -6    5.20   27.40
   5  -5   6   20.90   24.40
   5  -5   6   26.30   23.30
   5  -5   6   93.29   95.59
  -5   5  -6  -15.80   29.70
   5   5   6  -41.90   56.09
   5   5   6   37.00   19.80
   6  -5   6  -76.39  131.29
   6  -5   6   33.00   23.80
   6  -5   6   73.59   24.60
  -6   5  -6   44.80   33.40
   6   5   6   90.99   23.20
   7  -5   6  390.86   37.50
   7  -5   6  393.86   38.50
   7   5   6  386.56   36.80
  -7   5  -6  360.06   48.00
   7   5   6  276.57   99.59
   8  -5   6   48.80   25.00
   8  -5   6   53.79   23.80
   8   5   6   21.70   26.60
   8   5   6 -309.47  145.39
   9  -5   6   36.60   22.30
   9  -5   6   51.49   25.40
  -9   5  -6   51.19   17.70
   9   5   6   35.00   23.80
  10  -5   6   17.70   21.30
  10  -5   6   22.10   24.10
  10   5   6   60.89   23.70
  10   5   6  -11.90   22.30
 -10   5  -6   25.60   15.30
  11  -5   6   72.69   19.70
  11  -5   6   70.99   23.60
 -11   5  -6  104.69   16.00
  11   5   6  104.19   23.80
  11   5   6  125.59   23.20
  12  -6  -6   35.70   54.99
 -12   6   6   31.10   23.50
  11  -6  -6  -25.30   29.50
 -11   6   6   17.70   24.90
 -11   6   6   55.29   34.30
  10  -6  -6   68.19   27.50
 -10   6   6   39.50   24.80
   9  -6  -6  129.39   35.20
  -9   6   6  207.48   29.20
  -9   6   6  187.08   32.00
  -9   6   6  -48.10  243.38
   9   6  -6  429.86  237.58
  -8  -6   6  115.69   63.69
   8  -6  -6  269.17   33.70
   8  -6  -6  304.57   38.40
  -8   6   6  338.47   41.40
   8   6  -6  232.08  143.19
  -8   6   6  281.47  120.59
  -8   6   6  290.07   32.00
   7  -6  -6  102.69   44.70
   7  -6  -6 -128.59  128.69
   7  -6  -6  151.08   21.80
  -7   6   6  289.27   89.79
   7   6  -6  142.89  113.49
  -6  -6   6  -23.90   46.50
   6  -6  -6    8.90   18.60
   6  -6  -6  160.28   90.89
  -6   6   6   43.30   66.39
   6   6  -6   -3.00   46.70
   6   6  -6  -19.30   85.09
   5  -6  -6  -62.89   81.29
   5  -6  -6   43.40   16.60
  -5  -6   6   40.50   44.80
   5  -6  -6   23.90   28.40
   5   6  -6   28.10   52.29
  -5   6   6   67.79   57.69
   4  -6  -6  158.08   28.60
   4  -6  -6  104.49   16.30
  -4  -6   6  112.09   43.00
   4  -6  -6  139.19   57.39
  -4   6   6  108.09   51.39
   4   6  -6  103.99   31.00
   3  -6  -6  425.86   24.20
  -3  -6   6  438.06   62.89
   3  -6  -6  391.96   41.70
   3  -6  -6  421.76   54.59
   3   6  -6  439.76   40.60
  -2  -6   6   -9.00   40.00
   2  -6  -6   -5.90   21.50
   2  -6  -6   44.30   19.70
   2   6  -6   52.39   22.70
  -1  -6   6  181.78   44.20
   1  -6  -6  172.78   21.10
   1  -6  -6  197.28   18.20
  -1   6   6  225.88   50.19
   1   6  -6  176.58   23.20
   0  -6  -6  814.52   39.20
   0  -6   6  936.41   93.79
   0  -6  -6  871.41   27.70
   0  -6   6  931.71   64.39
   0   6  -6  927.91   38.40
   0   6   6  812.92   51.99
   0   6  -6 1054.79   57.09
   0   6   6  946.81   75.79
   1  -6   6  166.78   63.99
  -1  -6  -6  143.39   18.40
   1  -6   6  219.18   51.69
  -1  -6  -6  195.98   20.70
   1  -6   6  215.38   46.90
  -1   6  -6  168.38   30.70
   1   6   6  217.88   25.40
  -1   6  -6  324.97   48.20
   1   6   6  178.28   49.20
   2  -6   6  276.87   71.09
  -2  -6  -6  311.47   29.10
   2  -6   6  384.86   53.99
   2  -6   6  342.87   47.70
   2   6   6  257.67   52.79
  -2   6  -6  292.37   32.70
  -2   6  -6  274.97   35.20
   2   6   6  242.78   28.60
  -3  -6  -6   27.10   19.60
   3  -6   6   15.60   29.80
   3  -6   6   48.70   27.30
   3  -6   6   29.30   88.19
  -3   6  -6   71.19   27.00
  -3   6  -6    9.50   26.00
   3   6   6   33.60   20.10
   3   6   6   34.00   49.99
   4  -6   6  218.78   98.79
  -4  -6  -6  201.58   25.00
   4  -6   6  200.38   29.10
   4  -6   6  186.28   26.90
   4   6   6  180.68   61.39
  -4   6  -6  181.78   42.40
   4   6   6  198.08   31.50
  -4   6  -6  211.68   29.70
  -5  -6  -6   19.10   28.90
   5  -6   6   -6.50   25.40
   5  -6   6   14.70   22.90
   5  -6   6  147.09  127.49
   5   6   6    0.10   20.80
  -5   6  -6   23.00   49.70
   6  -6   6   69.89   25.40
   6  -6   6   49.80   23.50
   6   6   6   47.70   23.70
   6   6   6   11.30   86.89
  -6   6  -6   64.19   34.40
   7  -6   6  284.77   36.90
   7  -6   6  254.77   38.20
   7   6   6  104.89  116.59
  -7   6  -6  236.28   47.90
   7   6   6  226.18   35.80
   8  -6   6   65.79   26.00
   8  -6   6   47.00   22.60
  -8   6  -6   51.99   19.80
   8   6   6   80.59   25.70
   9  -6   6   85.79   22.00
   9  -6   6  129.89   25.80
   9   6   6   84.79   25.30
  10  -6   6  173.38   26.30
  10  -6   6  207.68   29.50
  10   6   6  175.08   23.40
 -10   6  -6  190.08   19.80
  10   6   6  282.17   32.70
  11  -6   6   28.60   26.40
  11  -6   6   65.89   18.20
  11   6   6   45.20   22.90
  11   6   6   42.00   21.30
 -11   6  -6   52.29   17.00
  12  -7  -6   14.60   25.70
  11  -7  -6   99.49   25.10
 -11   7   6   56.29   31.70
 -11   7   6   75.29   35.70
  10  -7  -6   17.80   22.70
  10  -7  -6   50.19   37.70
  10   7  -6   42.20   63.79
 -10   7   6   24.40   28.60
 -10   7   6  -32.20   34.80
   9  -7  -6   -5.50   22.50
   9  -7  -6   25.50   31.40
  -9   7   6   63.29   28.10
   9   7  -6  -63.89   59.89
   8  -7  -6   55.39   21.60
   8  -7  -6   22.70   29.40
  -8   7   6  -36.10  153.98
  -8   7   6   43.20   27.30
   8   7  -6   39.80  165.38
   8   7  -6  145.59   68.79
   7  -7  -6  261.77   29.70
  -7  -7   6  296.67   49.60
   7  -7  -6  323.57   29.70
  -7   7   6  245.38  112.89
   7   7  -6  237.48   47.80
   7   7  -6  287.47  125.19
   6  -7  -6  145.29   19.10
   6  -7  -6   98.09   25.90
   6  -7  -6  -20.80  127.39
  -6  -7   6  160.38   45.60
   6   7  -6   57.99   99.49
  -6   7   6  -23.00   89.79
   6   7  -6  164.18   41.10
   5  -7  -6  233.78  100.49
   5  -7  -6  115.59   24.10
   5  -7  -6   82.99   17.30
  -5  -7   6   81.89   42.50
   5   7  -6  115.09   34.60
  -5   7   6   54.59   72.99
   5   7  -6   52.79   87.89
   4  -7  -6  115.09   17.00
   4  -7  -6  155.28   22.80
  -4  -7   6  184.08   41.80
   4  -7  -6   69.99   73.49
  -4   7   6  160.98   68.29
   4   7  -6  176.78   62.99
   4   7  -6  106.69   30.00
   3  -7  -6  114.29   22.80
   3  -7  -6  -46.20   65.59
  -3  -7   6   42.60   39.00
   3  -7  -6   88.59   15.20
   3   7  -6   48.10   50.29
   3   7  -6   97.79   26.80
  -2  -7   6  158.48   38.30
   2  -7  -6  167.18   21.30
   2  -7  -6  154.68   20.90
   2   7  -6  150.68   25.60
   2   7  -6  144.79   44.30
  -1  -7   6  115.39   36.90
   1  -7  -6   48.10   17.70
   1  -7  -6   79.19   13.80
   1   7  -6  112.89   38.50
   1   7  -6   81.89   22.70
  -1   7   6   17.10   66.09
   0  -7   6  191.48   38.90
   0  -7   6  132.19   80.59
   0  -7   6  244.08   43.00
   0  -7  -6  152.68   18.60
   0  -7  -6  187.68   28.50
   0   7  -6  204.88   35.20
   0   7   6  164.18   65.09
   0   7  -6  226.78   33.80
   0   7   6  119.49   64.89
  -1  -7  -6   72.39   14.60
   1  -7   6  166.48  103.79
  -1  -7  -6   72.49   17.80
   1  -7   6   88.19   42.00
   1  -7   6   87.69   33.60
  -1   7  -6   57.19   22.80
   1   7   6   63.29   26.50
   1   7   6   72.29   66.09
  -1   7  -6   91.29   30.40
   2  -7   6  161.98   30.60
   2  -7   6   65.89   96.49
   2  -7   6  263.57   43.30
  -2  -7  -6  256.17   27.80
  -2   7  -6  201.78   29.50
   2   7   6  202.58   24.90
  -2   7  -6  177.78   27.20
   2   7   6  261.37   70.69
   3  -7   6  363.36   42.60
   3  -7   6  549.74  113.49
  -3  -7  -6  327.87   32.30
   3   7   6  281.07   33.40
  -3   7  -6  332.77   42.20
  -3   7  -6  409.76   47.80
   3   7   6  308.47   75.59
   4  -7   6   20.00  137.39
  -4  -7  -6  241.68   35.10
   4  -7   6  217.18   28.30
   4  -7   6  254.17   33.80
   4   7   6  221.88   25.60
  -4   7  -6  218.58   31.80
   4   7   6  116.79   91.59
   5  -7   6  425.46   45.40
  -5  -7  -6  308.57   46.30
   5  -7   6  352.86   38.90
  -5   7  -6  348.57   44.60
   5   7   6  392.46   35.20
   5   7   6  355.16  102.39
   6  -7   6   24.60   23.60
   6  -7   6   29.10   28.80
   6   7   6   41.50   24.00
   6   7   6  319.77  126.39
  -6   7  -6   11.50   34.80
   7  -7   6  104.19   30.00
   7  -7   6  165.48   25.40
  -7   7  -6  117.19   46.00
   7   7   6  127.79   27.90
  -7   7  -6  151.98   24.90
   8  -7   6   67.09   28.10
   8  -7   6   66.19   21.10
   8   7   6   69.49   25.70
   9  -7   6   42.60   20.20
   9  -7   6  102.39   28.40
   9   7   6   65.79   23.60
  -9   7  -6   70.89   20.80
  10  -7   6   33.10   27.70
  10  -7   6    6.60   17.60
  10   7   6   17.10   23.70
  10   7   6   13.20   19.40
 -10   7  -6   21.50   20.50
  11  -8  -6    5.10   44.50
  11   8  -6   50.19   43.20
 -11   8   6   15.50   28.90
  10  -8  -6   -7.60   26.80
  10  -8  -6   20.20   20.30
 -10   8   6   -3.50   25.10
  10   8  -6   46.00   51.49
   9  -8  -6   -1.70   25.40
   9  -8  -6   -5.60   19.00
   9   8  -6  124.19   49.10
   8  -8  -6   94.39   20.00
   8  -8  -6  103.99   24.20
   8   8  -6   28.60   48.10
  -8   8   6   89.29   25.80
  -7  -8   6   40.30   45.80
   7  -8  -6   52.19   22.60
  -7   8   6 -319.67  156.28
   7   8  -6 -270.17  148.39
   6  -8  -6   33.00   20.20
   6  -8  -6   32.70   16.40
  -6  -8   6    4.60   41.10
  -6   8   6  160.48  127.09
   6   8  -6  -15.70  121.39
   6   8  -6   48.40   36.60
   5  -8  -6   -9.30   15.90
   5  -8  -6   33.60   19.00
  -5  -8   6   18.70   38.00
   5  -8  -6  -38.80  162.18
   5   8  -6    9.70   32.40
   5   8  -6  -14.30   54.29
   4  -8  -6 -143.69  109.99
   4  -8  -6    4.30   18.50
   4  -8  -6   17.90   15.50
  -4  -8   6    8.80   36.00
  -4   8   6   92.59   93.99
   4   8  -6   66.39   95.09
   4   8  -6   74.79   30.00
   3  -8  -6   91.49   22.30
  -3  -8   6   89.69   45.70
   3  -8  -6   74.59   15.40
   3   8  -6  118.29   43.70
   3   8  -6   94.09   28.00
  -2  -8   6  195.28   36.70
   2  -8  -6  169.38   26.10
   2  -8  -6  172.18   17.30
   2   8  -6  164.48   28.00
   2   8  -6  146.39   38.60
  -1  -8   6   81.09   35.70
   1  -8  -6   57.99   13.90
   1  -8  -6   84.89   16.90
  -1   8   6  -88.29  101.19
   1   8  -6   62.69   25.40
   1   8  -6   98.59   32.60
   0  -8  -6   60.09   15.80
   0  -8   6   -9.50   35.10
   0  -8   6   61.79   37.50
   0  -8  -6   69.19   16.90
   0   8   6   30.30   96.09
   0   8  -6   49.90   24.80
   0   8  -6   42.90   29.40
   1  -8   6   61.39   32.80
   1  -8   6   31.30  129.49
  -1  -8  -6   48.20   22.40
   1  -8   6   37.00   45.80
  -1   8  -6   49.00   26.20
   1   8   6   58.19   30.80
   1   8   6  -72.79   94.79
   2  -8   6  415.76   57.89
  -2  -8  -6  433.56   29.50
   2  -8   6  468.35  150.48
  -2   8  -6  506.05   44.20
   2   8   6  334.27   40.30
  -2   8  -6  446.16   44.50
   3  -8   6  372.86  177.38
  -3  -8  -6  100.49   19.50
   3  -8   6   71.99   25.70
   3   8   6  -21.40  111.79
  -3   8  -6  117.29   37.40
  -3   8  -6  118.59   27.60
   3   8   6   92.79   25.20
  -4  -8  -6  119.79   25.90
   4  -8   6   91.59   24.40
  -4   8  -6  111.29   29.00
   4   8   6  144.69   25.30
   4   8   6  154.28  127.29
   5  -8   6   15.00   37.70
   5  -8   6   64.19   24.30
  -5   8  -6  103.79   32.90
   5   8   6   92.09  153.28
   5   8   6  139.39   25.90
   6  -8   6  101.19   35.60
   6  -8   6   31.50   22.20
  -6   8  -6   22.50   33.20
  -6   8  -6   60.79   34.10
   6   8   6  106.39   27.40
   7  -8   6   26.80   20.70
   7  -8   6  -11.00   33.90
   7   8   6  -10.90   25.50
  -7   8  -6  131.59   44.30
   8  -8   6    0.00   19.90
   8  -8   6   18.90   32.90
   8   8   6   14.30   25.10
  -8   8  -6  -10.70   26.30
   9  -8   6   26.10   38.40
   9  -8   6    1.50   17.30
  -9   8  -6   31.70   26.30
   9   8   6   13.40   23.50
  10  -8   6   27.80   16.30
 -10   8  -6    5.70   27.50
  10   8   6   27.10   25.30
  10   8   6   -0.90   18.30
  10  -9  -6   53.39   19.20
  10  -9  -6   41.10   18.20
 -10   9   6   32.60   23.10
  10   9  -6   56.19   44.70
   9  -9  -6   86.69   20.60
   9  -9  -6   70.29   18.40
   9   9  -6   60.29   41.80
  -9   9   6   77.19   22.50
   8  -9  -6   -3.30   20.40
   8  -9  -6   12.50   17.40
  -8   9   6   33.50   45.90
   8   9  -6   57.39   41.20
   7  -9  -6   11.60   17.60
  -7  -9   6   35.00   42.70
   7  -9  -6    7.90   18.60
   7   9  -6   54.49   39.80
   6  -9  -6  114.99   19.60
  -6  -9   6  159.68   41.10
   6  -9  -6  151.98   20.20
   6   9  -6  -45.50  181.48
   6   9  -6  133.09   48.50
   6   9  -6  147.89   38.50
  -6   9   6  523.65  234.68
   5  -9  -6   35.70   15.50
  -5  -9   6   87.09   39.20
   5  -9  -6   48.70   18.00
   5   9  -6  166.78   45.90
   5   9  -6  -13.90  134.19
   5   9  -6   63.69   31.20
  -5   9   6    6.70  150.68
   4  -9  -6    1.50   15.30
  -4  -9   6   67.39   37.20
   4  -9  -6    5.60   16.60
   4   9  -6  -54.89  128.29
   4   9  -6   17.60   40.10
   4   9  -6   18.00   30.10
  -4   9   6  -99.19  135.19
   3  -9  -6  289.27   27.10
  -3  -9   6  314.07   49.90
   3  -9  -6  287.07   24.70
   3   9  -6  344.37   52.79
   3   9  -6  308.57   33.80
   3   9  -6  208.18  126.69
   2  -9  -6   73.29   16.20
  -2  -9   6   70.69   34.80
   2  -9  -6   99.09   17.50
   2   9  -6  145.09  127.99
   2   9  -6  102.49   28.70
   2   9  -6   61.19   34.20
  -1  -9   6  128.39   34.20
   1  -9  -6  116.09   17.50
   1  -9  -6  119.49   17.90
   1   9  -6  187.88  144.99
   1   9  -6  131.39   28.90
   1   9  -6  155.48   33.80
   0  -9  -6  315.37   27.70
   0  -9  -6  356.66   32.40
   0  -9   6  438.76   46.50
   0  -9   6  346.87   58.49
   0   9  -6  368.96   42.90
   0   9   6  200.68  161.08
   0   9  -6  341.67   46.80
   1  -9   6  270.27   32.00
  -1  -9  -6  273.17   27.80
  -1   9  -6  298.97   41.80
   1   9   6  442.36  159.98
  -1   9  -6  299.27   44.10
  -1   9  -6 -209.68  189.18
  -2  -9  -6  166.68   20.60
   2  -9   6  121.89   27.20
  -2   9  -6  136.09   30.00
  -2   9  -6  197.08   33.60
   2   9   6  174.88   33.10
   2   9   6   39.40  163.58
   3  -9   6   22.70   24.40
  -3  -9  -6   53.19   21.20
   3   9   6   74.99   28.20
  -3   9  -6  -53.99   49.90
  -3   9  -6   59.89   28.70
   3   9   6  -73.49  170.48
   4  -9   6   33.60   24.80
  -4  -9  -6   35.50   26.90
   4   9   6  204.08  197.18
  -4   9  -6   51.89   29.20
   5  -9   6  -13.60   21.50
  -5   9  -6   39.80   27.90
   5   9   6   53.59   26.80
   6  -9   6   32.10   20.20
   6   9   6   25.60   26.40
  -6   9  -6   18.30   38.50
   7  -9   6    1.90   19.80
   7   9   6   36.90   25.80
   8  -9   6   29.10   17.50
   8   9   6   24.90   24.30
   9  -9   6    1.60   14.90
   9   9   6  -16.90   24.60
   9 -10  -6   11.90   14.20
   9 -10  -6   13.90   15.50
  -9  10   6   21.30   18.90
   9  10  -6   12.30   35.50
   8 -10  -6   19.40   15.40
   8 -10  -6   37.80   15.20
   8  10  -6   76.89   35.60
  -8  10   6   22.40   20.60
   7 -10  -6    8.60   14.70
   7 -10  -6   13.20   15.80
   7  10  -6   22.80   33.90
   6 -10  -6   97.99   18.40
   6 -10  -6   77.59   16.10
   6  10  -6   89.19   43.00
   6  10  -6   85.39   34.70
   5 -10  -6   90.29   18.10
  -5 -10   6  129.69   36.80
   5 -10  -6  116.39   16.90
   5  10  -6   78.29   36.10
   5  10  -6  126.99   33.80
   4 -10  -6  189.58   23.40
   4 -10  -6  210.08   26.10
  -4 -10   6  158.28   37.00
   4  10  -6  210.78   35.80
   4  10  -6  225.38   34.00
   3 -10  -6  117.99   16.10
   3 -10  -6  128.19   23.30
  -3 -10   6  111.79   34.60
   3  10  -6  113.79   33.50
  -3  10   6  -29.00  195.18
   3  10  -6  -77.89  182.08
   3  10  -6   77.99   37.70
   2 -10  -6  138.89   18.10
   2 -10  -6  190.18   20.90
  -2 -10   6  124.69   34.50
   2  10  -6  136.59   32.00
   2  10  -6  195.88  197.18
   2  10  -6  186.78   30.10
   1 -10  -6   19.40   15.10
   1 -10  -6   46.20   23.80
   1  10  -6   31.10  221.78
   1  10  -6    5.50   27.60
   1  10  -6   26.60   26.50
   0 -10  -6  423.16   28.60
   0  10  -6  363.96   45.50
   0  10  -6  430.86   43.60
   0  10  -6  265.47  265.27
   1 -10   6   45.30   31.80
   1  10   6 -286.77  280.37
   2 -10   6  233.38   28.50
  -2 -10  -6  174.08   20.10
   2  10   6  440.16  286.57
  -2  10  -6  232.18   30.50
  -2  10  -6   78.79   44.30
  -3 -10  -6  182.88   23.40
   3 -10   6  162.78   25.20
   3  10   6  195.08   37.70
  -3  10  -6  169.48   28.90
   4 -10   6   66.99   22.90
   4  10   6   -3.10   30.80
  -4  10  -6   71.59   27.90
   5  10   6  208.58   30.70
  -5  10  -6  140.09   34.80
   6 -10   6   16.70   18.70
  -6  10  -6   45.00   37.50
   6  10   6    4.70   27.80
   7 -10   6   16.80   16.80
   7  10   6   -6.20   28.80
   8 -10   6   52.29   15.80
   8  10   6   47.00   28.10
   8 -11  -6   30.40   15.90
   8 -11  -6   48.60   12.10
   8  11  -6   68.99   31.30
  -8  11   6   68.39   17.50
   7 -11  -6   31.10   12.10
   7 -11  -6   33.30   16.20
   7  11  -6   66.29   30.70
  -7  11   6   26.70   17.70
   6 -11  -6   21.50   16.80
   6 -11  -6    6.40   12.20
   6  11  -6    1.70   29.50
   6  11  -6  -11.90   29.10
   5 -11  -6  -24.90   18.10
   5 -11  -6   12.20   13.30
   5  11  -6    7.70   29.00
   5  11  -6   30.80   29.30
   4 -11  -6   36.90   13.50
   4 -11  -6   13.60   19.10
   4  11  -6  -28.70   29.50
   4  11  -6   68.39   42.00
   3 -11  -6   42.10   13.80
   3 -11  -6   72.29   23.20
   3  11  -6   76.09   29.10
   3  11  -6    4.90   30.20
   2 -11  -6   20.70   13.60
   2  11  -6   56.59   30.70
   2  11  -6   42.10   27.30
   1 -11  -6   38.40   15.10
   1  11  -6   13.90   25.90
   1  11  -6   -0.20   30.70
   0 -11  -6   40.50   14.60
   0  11  -6   95.69   32.90
   0  11  -6   60.09   27.20
  -1 -11  -6   16.10   16.40
  -1  11  -6   21.70   38.90
  -1  11  -6   62.09   26.10
   2 -11   6   10.50   30.60
  -2  11  -6   -6.00   24.40
   3 -11   6   13.70   23.80
  -3 -11  -6   30.50   26.00
   4 -11   6   67.99   21.90
  -4  11  -6  115.99   26.20
   5 -11   6    1.30   18.40
  -5  11  -6   28.70   29.90
   6  11   6  101.89   40.20
   7 -11   6   20.00   14.80
   6 -12  -6   15.50   10.60
   6 -12  -6   62.69   29.70
   6  12  -6  -41.60   32.70
  -6  12   6   20.90   16.30
   5 -12  -6   45.60   11.20
   5  12  -6   -3.90   26.00
   5  12  -6   29.30   22.60
   4 -12  -6   81.79   12.50
   4  12  -6   55.19   26.00
   4  12  -6  134.29   24.30
   3 -12  -6   31.60   12.40
   3  12  -6  -17.00   27.00
   3  12  -6   15.10   23.50
   2 -12  -6  329.77   21.90
   2  12  -6  268.67   35.10
   2  12  -6  273.77   43.60
   1 -12  -6   70.49   13.70
   1  12  -6   68.99   24.10
   1  12  -6   33.70   31.30
   0 -12  -6  -14.70   14.30
   0  12  -6   11.40   22.20
   0  12  -6    4.60   39.50
  -1 -12  -6   19.30   16.40
  -1  12  -6   36.80   22.50
  -2 -12  -6    4.10   22.90
  -2  12  -6   39.70   23.20
   3 -12   6   22.70   25.30
  -3  12  -6   36.50   23.20
   4 -12   6   92.29   22.40
  -4  12  -6   76.39   24.10
   5 -12   6  -12.10   19.20
  -5  12  -6  -33.10   31.90
   4 -13  -6   41.90   10.50
  -4  13   6   36.20   15.80
   4  13  -6   35.00   27.00
   4  13  -6   15.10   17.90
   3 -13  -6    5.70   10.70
   3  13  -6  -34.30   17.70
   3  13  -6    8.10   29.50
   2 -13  -6   11.40   11.00
   2  13  -6  -24.30   34.10
   2  13  -6   -5.10   17.20
   1 -13  -6   12.40   13.20
  -1  13   6   28.80   21.30
   1  13  -6    3.00   17.70
   0 -13  -6   35.40   15.90
   0  13  -6   45.80   19.00
  -1 -13  -6   78.09   32.00
  -1  13  -6  118.29   18.90
  -2  13  -6   19.70   18.50
 -14   0   7   31.50   14.90
 -13   0   7   29.80   16.30
 -12   0   7   12.70   17.00
 -11   0   7  119.49   20.40
 -10   0   7  114.19   51.09
 -10   0   7  -22.80  177.68
 -10   0   7    4.10   17.10
  -9   0   7   91.39   44.40
  -9   0   7   28.90   17.50
  -9   0   7 -143.89  111.49
  -8   0   7  200.78   77.59
  -8   0   7  275.37   31.20
  -8   0   7  297.07   42.60
  -7   0   7  117.69   18.80
  -7   0   7   53.29   55.19
  -7   0   7  125.59   38.50
  -6   0   7  107.09   46.30
  -6   0   7  196.18   36.30
  -5   0   7   41.20   36.50
  -4   0   7  322.17   47.70
  -3   0   7 3014.00   89.49
  -2   0   7  498.85   41.90
  -1   0   7   11.60   23.60
   0   0   7   -4.30   22.90
   2   0   7   48.80   29.00
   2   0   7   11.70   27.00
   3   0   7  258.67   31.60
   3   0   7  370.06   49.50
   3   0   7  399.56   55.49
   4   0   7   70.99   19.10
   4   0   7   25.10   41.70
  -4   0  -7   81.39   28.50
   4   0   7   85.19   38.70
   5   0   7   38.30   18.40
   5   0   7   -3.00   50.39
  -5   0  -7   74.59   30.60
   5   0   7   -0.50   55.89
   5   0   7   16.30   24.90
   6   0   7    5.70   19.10
   6   0   7  -58.19   75.19
  -6   0  -7  100.89   38.50
   6   0   7   16.70   70.39
   6   0   7  -12.20   24.70
   7   0   7  -52.29  113.49
   7   0   7    1.30   26.70
   7   0   7  -22.90   20.60
   7   0   7   21.10  110.29
   8   0   7   -9.40   22.50
   8   0   7   43.20   22.10
   9   0   7   57.69   27.60
   9   0   7   31.80   23.90
  -9   0  -7   68.79   20.40
  10   0   7    4.70   21.90
 -10   0  -7   16.10   17.00
  10   0   7  -18.70   23.30
 -11   0  -7   26.70   15.30
  11   0   7   38.80   22.50
  11   0   7   32.20   22.70
  12   0   7   29.00   21.60
 -12   0  -7   -5.90   14.00
  12   0   7   -2.70   22.40
 -14  -1   7   81.39   15.40
 -14   1   7   88.99   15.60
 -13  -1   7   52.29   16.50
 -13   1   7   13.20   15.80
 -12  -1   7   -0.60   16.40
 -12   1   7   22.50   17.50
 -11  -1   7    2.50   17.60
 -11   1   7   28.90   17.70
 -10  -1   7  224.68   31.80
 -10  -1   7  191.18  180.78
 -10   1   7  198.48   30.80
 -10   1   7  365.36   60.99
 -10   1   7 -172.18  179.98
  -9  -1   7   67.39   48.40
  -9  -1   7  -81.49  114.09
  -9   1   7    0.30  116.79
  -8  -1   7   46.80   76.89
  -8  -1   7   48.90   17.90
  -8  -1   7   69.79   45.80
  -8   1   7  126.09   38.10
  -8   1   7   65.79   17.10
  -8   1   7   14.50   78.99
  -7  -1   7  -21.80   55.39
  -7  -1   7   -6.40   18.00
  -7  -1   7   12.70   42.90
  -7   1   7    8.90   17.20
  -7   1   7    0.50   53.59
  -7   1   7   48.00   34.90
  -6  -1   7  -11.20   20.00
  -6  -1   7    1.30   42.10
  -6   1   7   24.80   22.20
  -6   1   7  -16.50   39.50
  -5  -1   7  446.96   61.19
  -5   1   7  442.56   55.39
  -4  -1   7  547.45   54.39
  -4   1   7  539.95   50.99
  -3  -1   7  287.67   44.40
  -3   1   7  240.08   35.20
  -2  -1   7 1822.42   67.89
  -2   1   7 1875.31   65.49
  -1  -1   7  247.98   32.30
  -1   1   7  316.07   37.90
  -1   1   7  251.67   37.50
   0  -1   7  190.38   30.30
   0   1   7  213.38   34.60
   0   1   7  153.68   27.10
   1   1   7  561.84   46.20
   2  -1   7  416.86   47.90
   2   1   7  411.46   43.90
   2   1   7  343.17   36.20
   3  -1   7  437.46   34.00
   3  -1   7  431.56   60.49
   3  -1   7  541.75   53.39
   3   1   7  437.76   50.69
   3   1   7  466.35   30.90
   4  -1   7  267.27   28.50
  -4  -1  -7  215.58   30.70
   4  -1   7  190.78   50.19
   4  -1   7  178.38   44.20
   4   1   7  206.28   46.90
  -4   1  -7  182.78   29.30
   4   1   7  252.17   27.50
   4   1   7  194.58   40.60
   5  -1   7  222.38   28.30
   5  -1   7  272.87   41.90
  -5  -1  -7  283.87   44.70
   5  -1   7  329.57   66.79
   5   1   7  249.18   28.00
   5   1   7  267.07   51.49
  -5   1  -7  280.87   32.90
   5   1   7  310.97   64.59
  -6  -1  -7    9.90   38.00
   6  -1   7   61.69   25.60
   6  -1   7   60.69   83.49
   6  -1   7    7.20   19.00
   6   1   7  -22.80   63.69
  -6   1  -7   31.30   35.80
   6   1   7   15.40   20.00
   6   1   7   54.59   24.00
   6   1   7  116.59   79.79
   7  -1   7   47.30   23.80
   7  -1   7   69.79   21.90
   7  -1   7  155.08  127.89
  -7   1  -7    4.50   56.89
   7   1   7   26.50   23.80
   7   1   7   32.20   98.19
   7   1   7   49.80  117.19
   7   1   7   85.89   22.50
   8  -1   7  241.58   36.60
   8  -1   7  312.27   33.70
   8   1   7  276.37   37.90
   8   1   7  273.37   32.70
   9  -1   7   39.30   23.20
   9  -1   7   30.50   25.90
  -9  -1  -7   24.00   20.80
   9   1   7  -26.20   22.70
   9   1   7    4.70   23.50
  -9   1  -7   59.99   18.10
  10  -1   7  109.99   23.90
  10  -1   7   58.69   24.10
  10   1   7  100.19   22.50
  10   1   7   68.19   24.00
 -10   1  -7   53.79   17.50
  11  -1   7   13.00   22.30
 -11  -1  -7   18.90   17.90
  11  -1   7    3.80   21.70
  11   1   7   -2.90   20.60
  11   1   7   35.30   23.30
 -11   1  -7   19.40   14.20
  12  -1   7  -16.30   21.00
  12  -1   7   21.60   23.30
 -12  -1  -7    9.20   16.70
 -12   1  -7   16.40   12.40
  12   1   7   43.70   22.60
  12   1   7   21.30   22.80
 -13  -2   7   54.99   16.80
 -13   2   7   26.80   16.50
 -12  -2   7   52.09   25.80
 -11  -2   7   17.40   17.60
 -11   2   7   87.69   76.99
 -11   2   7   57.09   17.60
 -10  -2   7  160.18   21.10
 -10   2   7  399.16  193.58
 -10   2   7  138.39   20.30
 -10   2   7  192.98   40.80
  -9  -2   7  -43.30  124.99
  -9  -2   7   46.50   18.30
  -9  -2   7  -79.19   79.49
  -9   2   7   21.70   17.50
  -9   2   7  228.08  126.49
  -9   2   7  -19.50   34.60
  -8  -2   7   77.19   84.99
  -8  -2   7  124.99   19.60
  -8  -2   7  120.49   48.00
  -8   2   7   91.69   19.20
  -8   2   7   32.20   34.70
  -8   2   7  161.28   81.99
  -7  -2   7  151.68   45.60
  -7  -2   7   75.89   20.50
  -7  -2   7   65.69   59.69
  -7   2   7   52.19   35.00
  -7   2   7  125.09   56.09
  -7   2   7   13.00   18.40
  -6  -2   7  195.18   52.39
  -6  -2   7  275.37   38.40
  -6   2   7  375.06   45.20
  -6   2   7  284.67   49.60
  -6   2   7  352.06   37.80
  -5  -2   7  451.45   64.09
  -5   2   7  327.27   53.69
  -4  -2   7   31.60   34.40
  -4   2   7   50.09   31.10
  -3  -2   7  123.19   33.90
  -3   2   7  137.79   33.50
  -2  -2   7  117.29   31.40
  -2   2   7  128.79   28.30
  -2   2   7  112.59   28.80
  -1  -2   7  121.49   31.30
  -1   2   7  122.69   27.30
  -1   2   7  148.99   27.20
   0  -2  -7  199.68   17.80
   0   2   7  228.58   30.30
   1   2   7  124.09   29.50
   2  -2   7 1094.69   60.29
   2   2   7  919.41   39.10
   2   2   7  919.01   54.59
   3  -2   7 1151.68   42.50
   3  -2   7 1288.07   74.19
   3   2   7 1167.68   63.99
   3   2   7 1197.68   40.00
  -3   2  -7 1125.49   40.20
   4  -2   7  389.46   55.49
   4  -2   7  429.76   31.60
   4  -2   7  450.45   45.60
   4   2   7  376.76   60.99
   4   2   7  449.66   29.60
  -4   2  -7  342.07   36.90
  -4   2  -7  506.65   42.70
   5  -2   7 -129.59   66.19
   5  -2   7  -14.50   24.20
   5  -2   7    1.90   19.10
  -5  -2  -7  -20.60   26.40
   5   2   7    1.60   17.80
   5   2   7   -5.00   46.60
  -5   2  -7   16.80   31.00
   6  -2   7   -2.60   20.20
   6  -2   7    7.40   23.10
   6   2   7    0.40   19.70
   6   2   7    8.70   60.99
  -6   2  -7   39.20   33.50
   6   2   7  -55.49   87.39
   7  -2   7   46.20  143.69
   7  -2   7  108.29   23.50
   7  -2   7  126.39   24.80
  -7   2  -7   64.49   43.20
   7   2   7   79.09   22.80
   7   2   7   42.40  113.39
   7   2   7  143.09   24.30
   7   2   7  129.29  125.59
   8  -2   7   48.70   23.00
  -8  -2  -7  121.19   25.50
   8  -2   7   91.79   24.10
   8   2   7   61.69   23.90
   8   2   7  121.99  158.28
   8   2   7   96.59   24.30
   9  -2   7   26.60   24.90
   9  -2   7    5.00   22.20
  -9  -2  -7   57.69   25.20
   9   2   7   24.00   23.40
  -9   2  -7   22.60   17.10
   9   2   7   33.10   23.90
  10  -2   7   -5.80   23.10
 -10  -2  -7   48.50   29.70
  10  -2   7    6.00   22.40
  10   2   7   30.20   22.70
 -10   2  -7   -3.60   14.90
  10   2   7   13.90   22.30
 -11  -2  -7   55.29   22.40
  11  -2   7   47.10   22.80
  11  -2   7   84.79   21.70
  11   2   7   77.29   22.90
  11   2   7   48.70   22.10
 -11   2  -7   64.19   14.00
 -12  -2  -7  107.09   22.60
  12  -2   7  131.59   25.10
  12  -2   7  135.69   21.50
  12   2   7  112.09   23.90
 -12   2  -7  106.19   13.50
  12   2   7  127.69   22.70
 -13  -3   7   76.69   18.70
 -13   3   7   84.39   17.60
 -12  -3   7   22.20   18.50
 -12   3   7   45.10   18.50
 -11  -3   7  -23.90   18.70
 -11   3   7   34.90   18.10
 -11   3   7   76.09   41.50
 -10  -3   7   89.29   20.30
 -10   3   7  172.08  219.28
 -10   3   7   90.69   36.30
 -10   3   7  106.59   19.90
  -9  -3   7   77.29   19.80
  -9  -3   7  149.09   52.19
  -9   3   7  119.49  136.19
  -9   3   7  -10.20   33.00
  -9   3   7   92.99   18.70
  -8  -3   7   62.79   21.20
  -8  -3   7   83.79   47.30
  -8   3   7   69.69   18.30
  -8   3   7   27.50   30.60
  -8   3   7   97.39   92.49
  -7  -3   7  142.99   73.59
  -7  -3   7  100.09   45.90
  -7  -3   7  156.68   23.40
  -7   3   7  187.48   33.90
  -7   3   7   91.19   63.19
  -7   3   7  182.28   21.50
  -6  -3   7  563.24   50.29
  -6  -3   7  430.86   65.59
   6  -3  -7  536.55   65.09
  -6  -3   7  526.65   42.50
  -6   3   7  598.14   50.29
  -6   3   7  467.05   42.80
  -6   3   7  543.95   77.99
  -5  -3   7  771.92   79.09
  -5   3   7  880.91   70.99
  -4  -3   7  426.76   64.49
   4  -3  -7  370.66   40.80
  -4   3   7  450.25   58.49
  -3  -3   7   24.80   36.60
   3  -3  -7    1.70   19.00
  -3   3   7   -4.10   31.30
   2  -3  -7  302.87   25.40
  -2   3   7  344.27   44.20
  -2   3   7  366.26   49.00
   1  -3  -7  157.38   19.00
  -1   3   7  169.78   31.90
  -1   3   7  195.88   37.40
   0  -3  -7 1520.95   38.30
   0   3   7 1571.64   64.39
   0   3   7 1497.85   64.29
  -1  -3  -7   18.00   10.30
   1  -3   7  -25.10   34.30
   1   3   7   14.80   34.10
   1   3   7   28.30   27.80
   2  -3   7  514.25   67.19
   2  -3   7  408.46   37.90
   2   3   7  381.16   33.10
  -2   3  -7  406.66   27.00
   2   3   7  366.26   50.09
   3  -3   7 1155.18   44.80
   3  -3   7 1005.00   83.79
  -3   3  -7 1152.48   40.20
   3   3   7 1088.59   67.29
   3   3   7 1093.59   40.10
   4  -3   7  324.87   31.20
   4  -3   7  438.86   63.09
  -4  -3  -7  406.66   35.20
   4  -3   7  394.36   43.20
   4   3   7  358.46   49.40
  -4   3  -7  422.86   43.70
  -4   3  -7  415.16   49.00
   5  -3   7  149.39   22.00
   5  -3   7  140.39  119.99
  -5  -3  -7   72.69   26.90
   5  -3   7  130.99   26.30
   5   3   7   52.09   50.29
  -5   3  -7   78.19   28.30
   5   3   7  137.29   20.90
   6  -3   7   49.90  106.39
   6  -3   7   -5.30   20.70
   6  -3   7   -2.40   23.10
  -6  -3  -7   43.60   36.20
   6   3   7    8.60   20.70
  -6   3  -7   42.70   33.60
   6   3   7   91.39   67.49
   7  -3   7  269.67  159.88
   7  -3   7   91.89   24.50
   7  -3   7   59.89   22.80
   7   3   7  -28.20  147.79
   7   3   7   24.40   87.99
  -7   3  -7  144.09   41.90
   7   3   7  103.59   22.90
  -8  -3  -7   40.30   32.10
   8  -3   7   17.20   23.40
   8  -3   7   -3.60   22.70
   8   3   7   -3.60   22.60
   8   3   7    6.80   22.60
   8   3   7 -128.59  155.88
   9  -3   7  121.19   26.60
  -9  -3  -7   86.19   30.10
   9  -3   7  125.89   23.80
   9   3   7   97.99   23.30
  -9   3  -7  141.69   19.20
   9   3   7   94.99   25.00
  10  -3   7  -13.10   24.00
  10  -3   7   13.60   24.10
 -10  -3  -7   44.60   30.20
  10   3   7   16.90   22.60
  10   3   7  -25.40   23.20
  11  -3   7   48.20   20.20
  11  -3   7   56.19   23.60
 -11   3  -7   63.39   14.00
  11   3   7   22.80   20.80
  11   3   7   50.39   22.80
  13  -4  -7  112.79   46.70
 -13  -4   7   83.19   21.40
 -13   4   7  104.19   18.90
 -12  -4   7   49.00   21.00
  12  -4  -7   15.80   49.10
 -12   4   7   52.39   19.50
  11  -4  -7   91.79   41.80
 -11  -4   7   80.19   23.20
 -11   4   7   33.70   19.30
  10  -4  -7  171.58   40.20
 -10  -4   7  118.29   22.10
 -10   4   7   25.80  260.47
 -10   4   7  148.99   34.40
 -10   4   7  156.58   22.40
  -9  -4   7   11.20   21.90
  -9  -4   7  -44.60   55.09
   9  -4  -7   92.99   33.80
  -9   4   7    8.20   20.10
  -9   4   7   47.60   31.20
  -9   4   7  -11.60  160.38
  -8  -4   7   41.30   26.50
   8  -4  -7   79.49   30.70
  -8  -4   7    3.70   53.09
  -8   4   7   87.29   31.70
  -8   4   7   22.10   20.50
  -8   4   7  -84.49  106.39
   8   4  -7  161.28  139.79
  -7  -4   7   68.59   25.40
   7  -4  -7   73.49   26.60
  -7  -4   7  100.69   45.80
  -7   4   7   37.70   59.09
  -7   4   7   12.50   30.60
  -7   4   7  112.79   22.70
  -6  -4   7  334.27   47.10
   6  -4  -7  267.27   25.60
   6  -4  -7  335.67   70.99
  -6  -4   7  296.97   45.60
  -6   4   7  267.37   42.80
  -6   4   7  323.07   29.20
  -6   4   7  304.07   59.49
   5  -4  -7  197.08   52.59
   5  -4  -7  178.28   24.00
  -5  -4   7  210.48   41.50
  -5   4   7  230.38   49.10
   4  -4  -7  348.97   44.40
   4  -4  -7  310.77   29.60
  -4   4   7  285.37   47.00
   3  -4  -7  976.00   63.69
   3  -4  -7 1014.10   35.30
  -3   4   7  984.50   67.89
   2  -4  -7  981.30   32.30
  -2   4   7  977.20   64.19
   1  -4  -7  180.38   17.90
  -1   4   7  155.68   37.80
  -1   4   7  196.18   39.00
   0  -4  -7  147.69   15.90
   0  -4   7  133.19   39.70
   0   4  -7  163.38   26.00
   0   4   7  102.39   34.50
  -1  -4  -7    5.60    9.90
   1  -4   7  -32.60   43.90
   1   4   7   32.60   25.50
  -1   4  -7  -27.80   16.40
   1   4   7   46.20   34.30
   2  -4   7   48.60   42.10
   2  -4   7  134.09   49.70
  -2   4  -7   73.09   18.80
   2   4   7  106.29   36.90
   2   4   7  102.69   21.30
   3  -4   7   15.00   28.90
   3  -4   7   93.99   29.10
  -3  -4  -7  -15.00   20.00
   3  -4   7  -34.10   60.89
   3   4   7   44.50   42.00
  -3   4  -7   40.50   27.60
  -3   4  -7   18.00   23.90
   3   4   7   50.89   19.50
  -4  -4  -7  109.79   21.80
   4  -4   7  118.09   27.40
   4  -4   7   80.79   73.59
   4  -4   7   91.29   24.90
   4   4   7   74.29   47.80
  -4   4  -7   78.69   34.20
  -4   4  -7  115.69   29.50
   4   4   7  117.59   20.10
   5  -4   7   27.90   25.30
   5  -4   7   51.09   22.80
   5  -4   7  -55.89   94.19
  -5  -4  -7   19.40   25.50
  -5   4  -7   23.60   29.60
   5   4   7   67.89   20.90
   5   4   7   61.19   56.59
  -6  -4  -7   24.80   35.80
   6  -4   7   77.09   24.60
   6  -4   7   57.89   24.10
   6  -4   7 -167.58  132.29
   6   4   7   78.29   22.70
  -6   4  -7   18.90   31.70
   7  -4   7   96.29   24.80
   7  -4   7   70.79   25.00
  -7   4  -7   24.70   40.60
   7   4   7   68.39   23.20
   7   4   7  237.08  102.39
   8  -4   7  162.88   30.20
   8  -4   7  210.78   28.10
   8   4   7  165.88  155.48
   8   4   7  219.38   29.30
   9  -4   7   12.00   21.70
   9  -4   7   23.90   25.70
   9   4   7   57.69   22.00
  -9   4  -7   14.20   16.20
   9   4   7   79.39   24.70
  10  -4   7   20.50   20.50
  10  -4   7   24.40   24.50
 -10   4  -7   48.70   15.30
  10   4   7   27.90   21.80
  10   4   7   44.70   22.40
  11  -4   7   46.50   19.30
  11  -4   7   27.60   28.70
  11   4   7   29.70   20.70
  11   4   7   23.80   22.10
 -11   4  -7   34.10   13.70
  13  -5  -7   15.30   29.00
 -13   5   7   78.39   21.10
 -12   5   7  124.69   21.80
  11  -5  -7   83.89   35.60
 -11  -5   7   52.29   27.30
 -11   5   7   41.80   24.00
 -11   5   7   67.99   33.80
  10  -5  -7   33.30   32.80
 -10  -5   7   69.59   26.70
 -10   5   7  115.39   31.70
 -10   5   7   79.09   23.00
  -9  -5   7   88.49   26.90
   9  -5  -7   56.49   27.00
  -9   5   7   17.60   22.30
  -9   5   7   30.90   30.00
  -9   5   7  123.19  202.48
   8  -5  -7  252.77   27.60
  -8  -5   7  241.08   29.20
  -8  -5   7  170.78   51.59
   8   5  -7  269.27  143.49
  -8   5   7  252.77   26.10
  -8   5   7  520.95  148.29
  -8   5   7  273.17   42.90
  -7  -5   7  125.39   30.50
   7  -5  -7  167.48   22.70
  -7  -5   7  201.38   47.10
   7   5  -7   -2.30  108.59
  -7   5   7  111.49   32.20
  -7   5   7  127.89   26.70
  -6  -5   7  312.37   48.10
   6  -5  -7  290.17   33.30
  -6  -5   7  325.27   33.80
   6  -5  -7  358.16   85.69
  -6   5   7  298.17   34.70
  -6   5   7  279.07   67.49
   5  -5  -7  285.87   67.49
  -5  -5   7  295.07   44.80
   5  -5  -7  391.06   39.30
   5  -5  -7  254.77   28.00
  -5   5   7  208.08   56.89
  -4  -5   7  428.46   60.29
   4  -5  -7  334.57   54.49
   4  -5  -7  343.67   36.80
  -4   5   7  457.25   76.49
   4   5  -7  331.77   36.80
   3  -5  -7 1226.78   37.60
  -3  -5   7 1183.18   69.49
   3   5  -7 1216.58   51.09
  -3   5   7 1263.47   83.99
  -2  -5   7  906.91   91.49
   2  -5  -7  887.11   29.80
  -2   5   7  979.90   70.09
   2   5  -7  840.02   40.30
  -2   5   7  818.02   76.19
   1  -5  -7  282.97   18.80
  -1   5   7  225.48   44.30
   1   5  -7  266.37   29.40
   0  -5   7  358.66   55.09
   0  -5  -7  317.27   18.10
   0   5   7  365.16   47.80
   0   5  -7  335.17   28.30
  -1  -5  -7  194.68   16.70
   1  -5   7  190.98   58.59
  -1  -5  -7  280.47   29.00
   1   5   7  226.38   27.90
  -1   5  -7  187.18   27.80
  -1   5  -7  233.88   34.10
   1   5   7  212.88   46.80
   2  -5   7 1061.09  109.69
   2  -5   7  994.40   55.99
  -2  -5  -7 1089.39   40.00
   2   5   7 1025.50   42.40
   2   5   7 1100.09   78.09
  -2   5  -7 1059.29   54.79
   3  -5   7  361.66   82.09
  -3  -5  -7  348.37   31.90
   3  -5   7  359.66   69.09
   3  -5   7  403.86   49.90
   3  -5   7  381.86   44.40
  -3   5  -7  384.56   40.60
   3   5   7  345.77   53.99
   3   5   7  406.46   32.10
  -3   5  -7  327.57   45.40
   4  -5   7  111.39   28.30
  -4  -5  -7   85.99   20.80
   4  -5   7  202.08   94.19
   4  -5   7   91.09   26.90
   4   5   7   68.39   56.19
   4   5   7  117.39   21.70
  -4   5  -7  106.59   28.10
  -4   5  -7  143.19   36.20
   5  -5   7  -26.70  123.79
  -5  -5  -7   -1.20   25.00
   5  -5   7   40.40   26.30
   5   5   7   10.70   21.20
  -5   5  -7   40.50   27.00
   5   5   7   38.80   65.49
   6  -5   7  132.29   25.60
   6  -5   7  137.39   26.90
   6  -5   7  -91.59  177.78
  -6   5  -7  126.29   32.40
   6   5   7  196.58   25.20
   6   5   7   48.70   83.79
   7  -5   7  113.59   27.10
   7  -5   7  116.79   25.10
   7   5   7  177.08   25.40
  -7   5  -7  185.78   43.70
   7   5   7  176.98  113.49
   8  -5   7  114.89   26.90
   8  -5   7  129.39   24.50
   8   5   7  148.29   25.50
   9  -5   7   60.49   27.20
   9  -5   7   76.89   21.20
   9   5   7   81.49   21.00
   9   5   7  117.09   23.70
  -9   5  -7   63.09   16.40
  10  -5   7   31.80   20.30
  10  -5   7   30.20   25.40
  10   5   7    1.60   22.20
  10   5   7   31.80   20.60
 -10   5  -7    2.70   14.70
  11  -5   7   50.49   27.60
  11  -5   7   14.20   17.90
  11   5   7   21.40   20.30
  11   5   7   17.50   22.20
 -11   5  -7   58.89   14.80
  12  -6  -7   45.90   31.60
 -12   6   7   63.59   24.90
 -11   6   7    3.40   31.10
 -11   6   7  -14.70   24.60
  10  -6  -7   18.10   28.50
 -10   6   7   46.10   27.60
   9  -6  -7  267.67   30.60
  -9   6   7  242.58   29.60
  -9   6   7  241.58   39.30
   8  -6  -7  395.06   52.39
   8  -6  -7  285.17   36.40
  -8  -6   7  332.07   52.99
   8   6  -7  322.37  163.38
  -8   6   7  407.26   35.10
  -8   6   7  331.17   39.70
  -8   6   7  560.44  187.78
  -7  -6   7  145.49   46.80
   7  -6  -7  112.69   34.50
   7  -6  -7  101.89   21.20
   7   6  -7  108.79  122.39
  -7   6   7   94.59   27.90
  -7   6   7   77.19   98.29
  -6  -6   7  118.79   43.30
   6  -6  -7   92.99   30.20
   6  -6  -7   67.39   18.60
   6   6  -7  129.49   49.30
   5  -6  -7  197.88   30.80
   5  -6  -7   42.50   82.79
  -5  -6   7  215.98   42.90
   5  -6  -7  206.38   24.70
   5   6  -7  194.48   38.80
  -5   6   7  147.59   70.19
   4  -6  -7  133.69   26.70
  -4  -6   7  147.89   41.40
   4  -6  -7  159.28   70.49
   4  -6  -7  154.48   22.40
  -4   6   7  171.78   59.49
   4   6  -7  106.49   32.90
   3  -6  -7  454.15   39.50
  -3  -6   7  462.75   55.89
   3  -6  -7  485.85   25.40
  -3   6   7  433.26   65.89
   3   6  -7  573.24   66.69
   3   6  -7  512.85   39.50
  -2  -6   7  292.37   43.40
   2  -6  -7  240.38   32.40
   2  -6  -7  261.37   21.30
   2   6  -7  263.17   33.60
   2   6  -7  238.58   47.60
   1  -6  -7  477.75   33.00
   1  -6  -7  443.56   21.70
  -1  -6   7  430.96   62.09
   1   6  -7  464.35   35.30
   1   6  -7  499.25   58.79
  -1   6   7  528.25   85.09
   0  -6   7   54.49   42.10
   0  -6   7   61.19   75.29
   0  -6  -7   38.40   12.20
   0  -6  -7   32.30   18.00
   0   6  -7   47.70   35.80
   0   6   7   60.49   53.29
   0   6  -7   54.99   20.90
  -1  -6  -7  129.99   18.60
   1  -6   7   -7.20   75.19
  -1  -6  -7  122.49   14.10
   1  -6   7   79.99   37.90
   1  -6   7  188.88   45.40
   1   6   7  169.38   29.80
   1   6   7  119.49   54.29
  -1   6  -7  110.29   22.70
  -1   6  -7   99.69   31.00
   2  -6   7   56.89   31.10
   2  -6   7    1.10   84.49
  -2  -6  -7   -1.20   17.10
   2  -6   7 -108.29   48.50
  -2   6  -7   50.49   27.30
   2   6   7   16.50   22.80
  -2   6  -7  -13.40   23.10
   2   6   7   -4.90   54.09
   3  -6   7  239.78   54.09
  -3  -6  -7  209.78   30.40
   3  -6   7  175.38   30.00
   3  -6   7  141.09  104.99
   3   6   7  236.68   24.40
  -3   6  -7  184.28   29.10
   3   6   7  206.98   63.29
  -3   6  -7  180.18   28.00
   4  -6   7  444.16   49.99
   4  -6   7  300.67  131.09
  -4  -6  -7  472.45   34.70
   4  -6   7  415.66   59.19
   4   6   7  416.96   76.29
  -4   6  -7  383.06   48.30
  -4   6  -7  412.46   63.69
   4   6   7  487.05   35.70
   5  -6   7  340.67   46.00
   5  -6   7  259.17   37.50
  -5  -6  -7  289.67   39.30
   5  -6   7  316.17  176.98
   5   6   7  330.07   89.49
   5   6   7  354.76   35.50
  -5   6  -7  285.07   42.70
   6  -6   7  141.09   30.50
   6  -6   7   68.99   24.80
   6   6   7  122.19  105.69
  -6   6  -7  103.49   33.60
   6   6   7  102.09   25.30
   7  -6   7   59.49   32.40
   7  -6   7   28.90   22.60
   7   6   7 -187.28  143.59
  -7   6  -7   74.99   43.20
   7   6   7   26.70   26.30
   8  -6   7  119.89   29.10
   8  -6   7  137.09   23.40
   8   6   7  143.09   25.60
  -8   6  -7  124.59   20.60
   9  -6   7   98.39   28.30
   9  -6   7   59.29   21.30
  -9   6  -7   71.09   17.40
   9   6   7   80.09   24.00
  10  -6   7   67.29   19.00
  10  -6   7    7.10   31.50
 -10   6  -7   67.29   16.90
  10   6   7   81.89   23.20
  10   6   7   83.79   20.60
  12  -7  -7   82.09   19.60
  11  -7  -7   67.29   25.10
 -11   7   7    1.80   28.20
  10  -7  -7   23.30   23.00
 -10   7   7   18.50   26.40
   9  -7  -7   30.70   21.60
   9  -7  -7   20.20   34.90
  -9   7   7   52.49   25.60
   9   7  -7   99.99   67.99
   8  -7  -7   21.30   21.00
   8  -7  -7   56.29   29.80
  -8   7   7   64.89   28.20
   8   7  -7  -21.70   60.29
  -8   7   7   80.69  164.38
   8   7  -7  229.98  196.38
  -7  -7   7  112.19   44.10
   7  -7  -7  105.99   19.70
   7  -7  -7   92.29   27.00
  -7   7   7  213.18  130.99
  -7   7   7  123.59   28.30
   7   7  -7 -150.18  142.79
   7   7  -7   99.99   48.90
   6  -7  -7  202.58   26.80
  -6  -7   7  155.08   43.30
   6  -7  -7  200.48   26.20
   6   7  -7   17.20  112.69
   6   7  -7  191.58   42.40
  -6   7   7  178.58  107.09
  -5  -7   7  115.49   40.70
   5  -7  -7   66.89   23.00
   5  -7  -7   63.79   16.70
   5   7  -7   53.09   35.60
  -5   7   7  -14.60   87.09
   4  -7  -7  183.08   23.10
  -4  -7   7  187.18   39.60
   4  -7  -7  159.88   22.80
   4   7  -7  145.49   61.19
   4   7  -7  207.38   32.90
  -4   7   7  159.88   80.19
  -3  -7   7  588.14   59.09
   3  -7  -7  601.74   34.70
   3  -7  -7  525.65   26.90
   3   7  -7  547.95   45.10
  -3   7   7  616.14   88.69
   3   7  -7  586.04   75.39
  -2  -7   7  -23.30   36.40
   2  -7  -7   -9.00   16.20
   2  -7  -7    2.90   12.80
   2   7  -7  104.39   43.10
   2   7  -7    2.10   25.30
  -1  -7   7   50.79   36.20
   1  -7  -7   31.80   18.10
   1  -7  -7   23.20   12.90
   1   7  -7  -14.00   35.80
   1   7  -7   22.30   23.90
  -1   7   7   80.99   77.99
   0  -7   7  508.75   78.99
   0  -7   7  347.57   55.79
   0  -7  -7  399.76   22.00
   0  -7  -7  393.56   29.00
   0   7  -7  368.06   37.50
   0   7  -7  400.76   37.70
   0   7   7  409.46   82.99
   1  -7   7   17.20   35.90
   1  -7   7   -2.30   38.90
  -1  -7  -7   14.10   16.00
   1   7   7   53.29   32.70
  -1   7  -7   57.79   28.90
   1   7   7  -73.59   74.79
  -1   7  -7   28.80   23.50
   2  -7   7  232.08  127.89
   2  -7   7   88.19   41.20
   2  -7   7  103.49   31.30
  -2  -7  -7   87.19   17.30
  -2   7  -7   94.69   26.60
  -2   7  -7  107.59   27.70
   2   7   7   94.69   26.80
   2   7   7  129.29   80.39
  -3  -7  -7  231.68   35.10
   3  -7   7  211.78   29.90
   3  -7   7  338.57  148.99
  -3   7  -7  238.78   30.20
   3   7   7  390.26  155.68
  -3   7  -7  237.38   33.90
   3   7   7  234.68   27.40
   4  -7   7   13.30   24.30
  -4  -7  -7  -43.50   21.00
   4  -7   7   75.09  193.78
   4   7   7  -12.10   23.90
   4   7   7    9.20   98.89
  -4   7  -7   -6.00   27.10
  -5  -7  -7  161.28   28.80
   5  -7   7  105.49   38.20
   5  -7   7  117.29   25.90
   5   7   7  235.28   35.80
  -5   7  -7  170.88   31.80
   5   7   7  210.28  130.79
   6  -7   7  130.89   25.60
  -6   7  -7  118.39   33.40
   6   7   7  264.97  165.18
   7  -7   7   32.10   21.60
   7  -7   7   24.20   33.80
  -7   7  -7   -6.50   21.10
   7   7   7   30.20   26.00
  -7   7  -7   41.40   43.10
   8  -7   7   60.59   33.60
   8   7   7   67.69   24.50
  -8   7  -7   76.89   20.90
   9  -7   7   -2.50   18.70
  -9   7  -7   63.39   20.20
   9   7   7   41.30   23.10
  10  -7   7   53.49   16.50
 -10   7  -7   47.40   20.10
  10   7   7   43.50   23.90
  10   7   7   82.29   18.90
  11  -8  -7   39.40   22.30
 -11   8   7   36.60   26.80
  10  -8  -7   59.49   21.50
  10  -8  -7   56.29   27.00
  10   8  -7  103.79   58.89
 -10   8   7   44.70   24.60
   9  -8  -7   40.00   19.90
   9  -8  -7   26.30   24.70
  -9   8   7   31.40   24.90
   9   8  -7  -34.40   51.79
  -8  -8   7  -52.49   46.00
   8  -8  -7   36.80   23.00
   8  -8  -7   21.80   18.90
  -8   8   7   29.40   25.00
   8   8  -7   30.40   49.99
   7  -8  -7   40.30   18.80
  -7  -8   7   53.59   40.60
   7  -8  -7   75.39   21.80
  -7   8   7   77.39   24.70
   7   8  -7  288.97  204.48
   7   8  -7   27.70   44.20
  -7   8   7   25.20  229.78
   6  -8  -7  295.87   32.50
  -6  -8   7  247.08   41.30
   6  -8  -7  244.48   27.20
  -6   8   7  118.69  147.29
   6   8  -7  124.69  139.09
   6   8  -7  247.68   39.60
   5  -8  -7    2.80   18.80
   5  -8  -7    9.10   15.80
  -5  -8   7   13.10   36.50
   5   8  -7  107.89   57.89
  -5   8   7 -113.19  125.69
   5   8  -7  -35.70   33.10
   5   8  -7   73.39  122.59
  -4  -8   7  228.78   39.80
   4  -8  -7  257.97   28.80
   4  -8  -7  200.68   24.00
   4   8  -7  263.67   33.90
  -4   8   7   51.89  111.59
   4   8  -7  324.97   51.99
   3  -8  -7   94.69   16.80
   3  -8  -7   73.89   16.70
  -3  -8   7   45.10   34.40
   3   8  -7   42.80   29.10
  -3   8   7  236.48  108.39
   3   8  -7  153.38   45.20
   2  -8  -7  239.88   22.40
  -2  -8   7  241.18   38.50
   2  -8  -7  236.18   25.80
   2   8  -7  276.67   41.20
   2   8  -7  202.28   47.20
   1  -8  -7  132.49   18.00
  -1  -8   7  141.79   35.60
   1  -8  -7  135.99   15.60
   1   8  -7  138.89   34.30
   1   8  -7  127.29   27.90
  -1   8   7  313.97  123.49
   0  -8  -7  137.09   16.70
   0  -8  -7  112.19   17.70
   0  -8   7  153.18   37.60
   0   8   7  123.69  118.79
   0   8  -7  113.69   27.10
   0   8  -7  160.28   32.80
  -1  -8  -7  139.89   18.20
   1  -8   7 -209.38  173.78
   1  -8   7   87.29   35.50
  -1   8  -7  169.58   28.40
  -1   8  -7  151.28   30.60
   2  -8   7 -127.19  191.58
  -2  -8  -7  244.48   28.20
   2  -8   7  216.38   39.20
   2  -8   7  244.98   33.30
   2   8   7  226.28   34.10
  -2   8  -7  298.57   43.90
   2   8   7  292.57  125.99
  -2   8  -7  206.28   31.10
  -3  -8  -7  191.18   28.70
   3  -8   7  177.58   28.30
  -3   8  -7  134.09   28.90
   3   8   7  169.58  134.39
  -3   8  -7  182.78   37.60
   3   8   7  109.99   29.20
   4  -8   7   82.89   25.60
  -4  -8  -7  105.49   23.50
   4   8   7  155.78   27.40
   4   8   7  328.97  158.78
  -4   8  -7  125.19   29.40
   5  -8   7  164.48   25.20
  -5   8  -7  140.69   30.70
   5   8   7  180.18   31.20
   5   8   7  226.88  187.78
   6  -8   7   35.70   22.90
  -6   8  -7   23.90   33.70
   6   8   7   24.80   26.40
  -6   8  -7   31.30   29.10
   7  -8   7   46.50   22.20
  -7   8  -7 -106.69   48.40
   7   8   7   58.49   25.90
  -7   8  -7   75.09   26.30
   8  -8   7    2.50   18.20
  -8   8  -7  -14.90   25.00
   8   8   7   -1.70   24.60
   9  -8   7   -2.70   16.00
  -9   8  -7    3.50   25.90
   9   8   7   24.00   25.30
  10  -9  -7   11.60   22.50
  10  -9  -7   64.09   39.40
 -10   9   7   26.00   21.10
  10   9  -7  -45.70   34.40
   9  -9  -7   28.30   16.90
   9  -9  -7   33.90   18.40
  -9   9   7   52.69   21.50
   9   9  -7  126.79   44.90
  -8  -9   7  105.19   58.99
   8  -9  -7  138.79   18.80
   8  -9  -7  136.19   19.70
   8   9  -7  136.79   43.90
  -8   9   7  111.39   26.30
  -7  -9   7  110.79   41.40
   7  -9  -7   40.20   16.70
   7  -9  -7   56.39   18.30
  -7   9   7   84.49   22.60
   7   9  -7   77.59   41.20
  -6  -9   7  128.09   38.50
   6  -9  -7   12.00   17.30
   6  -9  -7   27.30   15.80
   6   9  -7    9.90   35.60
   6   9  -7   64.99   46.40
   5  -9  -7   56.89   31.60
   5   9  -7 -196.58  155.48
  -5   9   7 -176.08  188.98
   5   9  -7  136.69   46.30
   5   9  -7   59.89   36.30
  -4  -9   7   85.09   37.50
  -4   9   7 -191.68  164.68
   4   9  -7  -26.20  142.49
   4   9  -7  109.09   41.50
   4   9  -7   74.99   31.10
   3  -9  -7   61.49   15.90
   3  -9  -7   26.60   15.80
  -3  -9   7   94.39   36.40
   3   9  -7  138.99  139.69
  -3   9   7   15.80  155.78
   3   9  -7  123.59   32.10
   3   9  -7  -16.70   35.90
   2  -9  -7  419.66   28.50
   2  -9  -7  481.45   25.50
  -2  -9   7  438.56   49.99
   2   9  -7  276.57  148.49
   2   9  -7  374.56   46.10
   2   9  -7  487.05   54.19
   1  -9  -7  193.78   25.00
   1  -9  -7  180.08   25.60
  -1  -9   7  209.68   37.10
   1   9  -7  177.88   34.80
   1   9  -7  142.89   31.60
   0  -9   7  158.78   35.30
   0  -9  -7  221.58   25.20
   0   9   7  360.56  203.08
   0   9  -7  159.98   30.30
   0   9  -7  183.78   33.00
  -1  -9  -7  104.39   16.30
   1  -9   7   52.29   33.10
   1  -9   7   91.49   33.80
  -1   9  -7   82.89   30.40
   1   9   7  -27.70  188.58
  -1   9  -7   90.09   30.50
   2  -9   7   52.39   28.40
  -2  -9  -7   48.00   16.80
   2   9   7 -235.18  192.08
   2   9   7   -6.90   71.59
  -2   9  -7   30.60   33.20
   3  -9   7    4.90   26.30
  -3  -9  -7   17.00   19.50
  -3   9  -7   18.10   27.80
   3   9   7 -245.18  209.68
   3   9   7   40.30   55.09
   4  -9   7   11.40   25.00
  -4  -9  -7   77.59   25.20
  -4   9  -7   38.40   28.50
   4   9   7   17.00   30.90
   5  -9   7    1.20   21.90
  -5   9  -7   25.40   27.20
   5   9   7   -9.30   28.90
   6  -9   7   18.40   31.70
   6   9   7   50.49   27.90
  -6   9  -7   -7.00   35.30
   7  -9   7  162.58   21.20
   7   9   7  138.49   27.10
   8  -9   7   25.70   16.40
   8   9   7   26.30   26.10
   9 -10  -7   35.70   14.90
   9 -10  -7   27.60   15.10
   9  10  -7  -11.30   28.80
  -9  10   7    1.90   17.70
   8 -10  -7   52.89   14.30
  -8  10   7   25.50   19.50
   8  10  -7   79.59   37.10
   7 -10  -7   66.79   16.00
   7 -10  -7   68.29   14.70
  -7  10   7   68.69   21.00
   7  10  -7   43.80   35.20
  -6 -10   7  104.09   37.80
   6 -10  -7    1.40   14.80
   6  10  -7   25.60   37.90
   6  10  -7  -26.10   34.00
  -5 -10   7   13.20   33.30
   5 -10  -7   -4.50   15.00
   5 -10  -7   12.20   13.70
   5  10  -7   63.39   32.50
   5  10  -7   69.09   38.10
   4 -10  -7   57.09   14.40
  -4 -10   7   15.10   33.80
   4 -10  -7   67.79   17.10
   4  10  -7   47.10   34.70
   4  10  -7   17.00   29.80
   3 -10  -7   32.60   14.50
   3 -10  -7   33.10   16.40
  -3 -10   7   41.50   32.80
   3  10  -7   -4.00   28.70
   3  10  -7   51.09   34.40
  -2 -10   7  -13.90   31.10
  -2  10   7  -77.39  250.47
   2  10  -7 -218.88  279.77
   2  10  -7   37.20   30.80
   2  10  -7   23.30   30.10
   1  10  -7   86.39   29.20
   1  10  -7   29.00   29.80
   1  10  -7  305.57  269.67
   0 -10  -7   45.80   15.20
   0  10  -7   59.09   28.30
   0  10  -7   65.59  559.24
   0  10  -7  -18.70   30.00
  -1 -10  -7  171.78   24.70
  -1  10  -7  162.98   30.00
  -1  10  -7  157.68   35.90
  -2 -10  -7  331.77   28.20
   2 -10   7  355.26   42.90
  -2  10  -7  327.27   40.70
  -2  10  -7  354.16   47.30
  -3 -10  -7   61.69   21.30
   3 -10   7   71.89   24.80
  -3  10  -7   53.19   26.80
   4 -10   7   57.59   37.50
   4  10   7   49.30   39.30
  -4  10  -7  -11.80   24.00
   5 -10   7   81.99   22.00
  -5  10  -7   83.89   29.90
   5  10   7  -28.30   34.00
   6 -10   7   -3.60   18.30
   6  10   7  -17.70   50.99
  -6  10  -7   51.49   34.70
   7 -10   7   32.50   16.90
   7  10   7   30.70   34.70
   8 -11  -7   -2.90   11.40
   8 -11  -7   28.10   15.40
  -8  11   7   24.10   16.30
   8  11  -7  102.09   32.50
   7 -11  -7  156.28   18.80
   7 -11  -7  187.58   26.00
  -7  11   7  146.39   23.70
   7  11  -7  178.68   33.20
   6 -11  -7   -4.10   15.90
   6 -11  -7   18.50   12.30
   6  11  -7   18.80   30.00
  -6  11   7    6.50   18.10
   6  11  -7   44.90   30.00
   5 -11  -7   95.49   17.80
   5 -11  -7   63.59   13.90
   5  11  -7   57.69   30.20
   5  11  -7   69.69   30.10
   4 -11  -7   43.70   14.70
   4 -11  -7   65.29   20.00
   4  11  -7   57.69   29.90
   4  11  -7   23.90   29.60
   3 -11  -7  176.78   23.20
   3 -11  -7  153.58   19.90
   3  11  -7   81.59   59.29
   3  11  -7  117.39   31.10
   2 -11  -7   63.89   13.80
   2  11  -7  123.99   28.30
   2  11  -7   88.59   30.60
   1 -11  -7   91.39   15.10
   1  11  -7   92.89   32.50
   1  11  -7  128.39   28.70
   0 -11  -7   60.29   14.00
   0  11  -7   53.29   25.90
   0  11  -7   49.60   33.90
  -1 -11  -7  -12.00   25.00
  -1  11  -7   37.00   25.20
  -1  11  -7   47.60   40.70
   2 -11   7  -42.20   40.40
  -2 -11  -7   40.60   18.40
  -2  11  -7  -20.80   33.00
   3 -11   7    3.80   26.40
  -3 -11  -7  -26.50   23.50
  -3  11  -7   -1.90   24.70
   4 -11   7   20.90   22.60
  -4  11  -7   30.50   25.10
   5 -11   7   44.60   19.50
  -5  11  -7   41.10   29.20
   6 -11   7   41.30   17.70
   6 -12  -7   -7.30    9.80
   6 -12  -7   70.49   41.40
   6  12  -7   -4.80   27.60
  -6  12   7   -1.20   15.80
   5 -12  -7   15.30   10.00
   5  12  -7   60.39   22.70
  -5  12   7   30.40   17.00
   5  12  -7    8.50   26.70
   4 -12  -7   58.19   12.10
   4  12  -7   47.80   22.50
  -4  12   7   28.60   17.80
   4  12  -7   22.60   26.40
   3 -12  -7   71.89   12.00
   3  12  -7   84.59   23.00
   3  12  -7   41.20   27.80
   2 -12  -7   33.20   12.50
   2  12  -7   71.59   29.60
   2  12  -7   33.80   24.00
   1 -12  -7   10.50   12.00
   1  12  -7   17.40   32.00
   1  12  -7   17.50   23.00
   0 -12  -7   90.49   15.40
   0  12   7   56.69   32.90
   0  12  -7   89.79   41.50
   0  12  -7  103.09   24.10
  -1 -12  -7   21.60   15.90
  -1  12  -7   17.10   21.50
  -2 -12  -7   64.89   21.00
  -2  12  -7   41.80   21.70
  -3  12  -7   17.00   22.30
  -4  12  -7  -15.30   22.50
   3 -13  -7    4.70    9.70
   3  13  -7   73.59   30.50
   3  13  -7    9.00   18.10
  -3  13   7   10.70   17.10
   2 -13  -7   41.50   12.00
   2  13  -7    6.10   36.10
  -2  13   7   36.00   20.10
   2  13  -7   44.80   17.80
   1 -13  -7    7.60   12.40
   1  13  -7   11.80   17.00
  -1  13   7   38.40   26.50
   0 -13  -7   43.90   15.70
   0  13  -7   67.99   18.50
  -1  13  -7   27.10   18.00
 -13   0   8   69.89   16.60
 -12   0   8   -5.30   34.10
 -11   0   8  141.09   20.20
 -10   0   8  -30.30  197.48
 -10   0   8  -18.10   43.90
 -10   0   8   40.10   17.80
  -9   0   8   96.59   40.80
  -9   0   8   30.50  127.49
  -9   0   8   44.40   17.10
  -8   0   8   79.69   17.70
  -8   0   8  229.08   89.69
  -8   0   8   53.89   36.10
  -7   0   8  169.68   68.39
  -7   0   8  219.88   31.90
  -7   0   8  167.48   35.20
  -6   0   8   54.99   33.80
  -6   0   8   49.80   51.79
  -6   0   8   89.89   19.50
  -5   0   8  265.67   47.80
  -4   0   8  539.65   62.29
  -3   0   8  240.28   39.30
  -2   0   8  455.15   50.59
  -1   0   8  375.16   50.69
   1   0   8 1132.89   60.79
   2   0   8  144.39   35.90
   2   0   8  193.48   28.80
   3   0   8  466.35   60.89
   3   0   8  669.23   70.99
   3   0   8  581.64   36.10
   4   0   8  852.31   91.89
   4   0   8  784.02   74.59
  -4   0  -8  687.03   43.40
   4   0   8  763.82   35.70
  -4   0  -8  774.42   42.30
   4   0   8  773.12   45.30
   5   0   8   50.69   74.39
   5   0   8    6.90   19.60
   5   0   8  -21.10   59.09
  -5   0  -8   30.60   27.30
   5   0   8  -23.30   23.90
   6   0   8   40.80   20.80
  -6   0  -8   76.89   34.60
   6   0   8   29.20  110.69
   6   0   8  130.79   84.69
   7   0   8  230.68  176.68
   7   0   8   69.59   24.00
  -7   0  -8   50.99   42.40
   7   0   8   29.60   22.30
   8   0   8    2.00   23.20
   8   0   8   27.50   22.30
   9   0   8   16.30   21.20
  -9   0  -8   42.40   18.50
   9   0   8   36.50   24.80
 -10   0  -8   34.40   18.20
  10   0   8   39.40   21.20
  10   0   8   81.59   24.40
 -11   0  -8   33.20   15.10
  11   0   8   -4.10   19.30
  11   0   8   19.60   22.90
 -13  -1   8  175.28   28.00
 -13   1   8  232.18   27.50
 -12  -1   8   61.19   19.20
 -12   1   8   35.40   20.00
 -11  -1   8   15.50   17.40
 -11   1   8   58.99   18.80
 -11   1   8   63.19   46.70
 -10  -1   8 -107.79  199.08
 -10  -1   8  110.19   47.00
 -10  -1   8   52.19   18.80
 -10   1   8  140.69   41.20
 -10   1   8   82.59  203.88
 -10   1   8   77.89   18.10
  -9  -1   8   99.79   18.90
  -9  -1   8  180.38   44.60
  -9  -1   8  230.98  133.79
  -9   1   8   94.99   17.90
  -9   1   8  121.29   36.20
  -9   1   8  101.29  128.99
  -8  -1   8    7.80   40.20
  -8  -1   8   -9.60   87.59
  -8  -1   8   22.50   17.10
  -8   1   8  -13.60   16.70
  -8   1   8   -7.90   90.19
  -8   1   8   33.90   33.90
  -7  -1   8  565.24   57.89
  -7  -1   8  449.66   76.49
  -7  -1   8  499.25   35.80
  -7   1   8  528.85   47.20
  -7   1   8  475.05   35.80
  -7   1   8  396.16   73.99
  -6  -1   8  199.68   38.20
  -6  -1   8  245.28   36.00
  -6  -1   8  141.89   54.29
  -6   1   8  174.58   22.10
  -6   1   8  219.18   33.30
  -6   1   8  182.28   50.69
  -5  -1   8  591.54   70.49
  -5   1   8  573.94   66.39
  -4  -1   8  170.88   42.80
  -4   1   8  227.18   38.80
  -3  -1   8   17.40   35.70
  -3   1   8   11.90   31.20
  -2  -1   8  309.47   51.19
  -2   1   8  363.86   48.00
  -1  -1   8 2017.70   76.09
   1  -1  -8 1910.21   47.70
  -1   1   8 2025.20   72.69
  -1   1   8 1964.70   72.19
   0   1   8  412.76   45.70
   0   1   8  435.66   52.19
   1   1   8  584.84   50.19
   2  -1   8  301.57   32.80
   2   1   8  265.57   37.50
   2   1   8  289.67   39.80
   2   1   8  387.46   61.29
   3  -1   8  507.45   78.49
   3  -1   8  518.85   37.00
   3   1   8  557.24   77.19
   3   1   8  519.85   35.80
   3   1   8  648.34   59.79
   4  -1   8  269.77   63.89
  -4  -1  -8  253.57   34.00
   4  -1   8  309.57   30.10
  -4  -1  -8  303.97   40.40
   4  -1   8  273.97   30.40
  -4   1  -8  302.47   40.60
  -4   1  -8  271.17   40.30
   4   1   8  182.98   58.79
   4   1   8  176.08   45.50
  -5  -1  -8  680.63   45.30
   5  -1   8  760.02   99.69
   5  -1   8  696.33   35.60
   5  -1   8  695.73   42.30
   5   1   8  518.75   84.29
   5   1   8  600.94   40.40
   5   1   8  625.14   35.30
  -5   1  -8  736.13   47.70
   6  -1   8  118.59   22.50
  -6  -1  -8   78.09   33.80
   6  -1   8  114.39   24.30
   6  -1   8  102.99  117.29
   6   1   8   77.39  108.59
   6   1   8  127.19   22.80
   6   1   8   71.79   23.30
  -6   1  -8   82.49   33.30
   6   1   8  -65.89   78.29
   7  -1   8  181.68   24.80
   7  -1   8  558.84  188.08
  -7  -1  -8  218.18   63.69
   7  -1   8  166.08   25.20
   7   1   8  184.88   26.20
  -7   1  -8  183.58   41.90
   7   1   8  113.59  168.48
   7   1   8  186.78  123.39
   7   1   8  190.38   24.60
   8  -1   8   -1.20   24.00
   8  -1   8   -8.10   21.70
   8   1   8    1.30   22.10
   8   1   8   20.10   22.00
   9  -1   8   46.30   21.70
   9  -1   8   32.40   24.80
  -9  -1  -8   53.99   21.50
  -9   1  -8   31.10   17.90
   9   1   8   44.10   25.30
   9   1   8   58.99   21.50
  10  -1   8   37.70   23.90
 -10  -1  -8   45.80   19.70
  10  -1   8   76.79   22.80
  10   1   8   51.89   22.80
  10   1   8   80.49   24.40
 -10   1  -8   90.39   17.90
  11  -1   8   54.59   24.40
 -11  -1  -8  113.89   19.80
  11  -1   8   87.59   20.80
  11   1   8   99.29   20.90
 -11   1  -8   86.49   14.20
  11   1   8   80.89   23.10
 -13  -2   8  123.29   17.80
 -12  -2   8   32.00   18.90
 -12   2   8    6.10   18.30
 -11  -2   8   45.30   18.60
 -11   2   8   32.80   43.30
 -11   2   8   67.49   19.30
 -10  -2   8   33.70   47.20
 -10  -2   8   55.69   19.50
 -10   2   8   41.20   36.10
 -10   2   8  222.58  217.68
 -10   2   8   83.19   19.50
  -9  -2   8  263.77  147.99
  -9  -2   8  158.18   21.00
  -9  -2   8  164.58   44.00
  -9   2   8  185.98   35.40
  -9   2   8  176.38  144.39
  -9   2   8  120.49   19.00
  -8  -2   8  181.58  101.69
  -8  -2   8  193.08   42.50
  -8   2   8  155.38   32.70
  -8   2   8  105.39   97.79
  -7  -2   8  898.21  119.89
  -7  -2   8  796.72   41.90
  -7  -2   8  838.42   65.09
  -7   2   8  754.42  113.89
  -7   2   8  892.61   51.79
  -7   2   8  818.72   40.40
  -6  -2   8   77.89   39.80
  -6  -2   8  136.69   58.19
  -6  -2   8  133.09   20.70
  -6   2   8  141.49   31.60
  -6   2   8  100.09   21.00
  -6   2   8  143.69   50.39
  -5  -2   8  122.29   48.10
  -5  -2   8  237.58   41.60
  -5  -2   8  162.58   26.50
  -5   2   8   68.69   42.60
  -5   2   8  233.18   32.60
  -4  -2   8 1045.00   74.99
  -4   2   8  988.50   67.79
  -3  -2   8  746.23   65.09
   3  -2  -8  756.52   46.60
  -3   2   8  780.62   60.29
   2  -2  -8  152.38   23.90
  -2   2   8  146.59   35.60
  -2   2   8  171.28   36.10
   1  -2  -8  340.27   20.30
  -1  -2   8  313.17   43.00
  -1   2   8  279.67   38.90
  -1   2   8  304.57   51.99
   0  -2  -8  266.77   17.60
   0   2   8  311.27   45.80
   0   2   8  277.07   38.90
   1   2   8  516.95   50.29
   2  -2   8 2328.57   76.39
   2   2   8 2455.35   85.69
   2   2   8 2314.17   66.59
   3  -2   8  816.92   86.59
   3  -2   8  668.63   40.80
  -3  -2  -8  624.04   35.80
   3  -2   8  691.23   46.30
   3   2   8  717.53   35.80
   3   2   8  628.94   62.59
  -3   2  -8  675.13   33.70
  -3   2  -8  620.24   44.70
   4  -2   8  451.35   42.20
   4  -2   8  397.36   72.09
  -4  -2  -8  480.75   34.40
   4   2   8  447.86   69.99
   4   2   8  464.45   31.50
  -4   2  -8  460.95   44.70
  -4   2  -8  422.76   41.60
   5  -2   8  109.99   22.40
   5  -2   8   75.69   24.60
  -5  -2  -8  104.29   24.30
   5  -2   8   60.09   94.39
   5   2   8   59.29   56.49
  -5   2  -8  117.09   29.90
   5   2   8   98.39   21.20
   5   2   8   18.90   84.49
   6  -2   8   49.80   25.60
   6  -2   8  217.68  131.59
  -6  -2  -8   88.39   34.00
   6  -2   8   86.79   22.90
  -6   2  -8  108.29   31.50
   6   2   8  -74.59   72.69
   6   2   8  -30.40  115.69
   6   2   8   88.19   23.50
   7  -2   8   36.20   22.30
   7  -2   8   16.80   23.00
   7   2   8   -2.10   22.90
  -7   2  -8  -32.20   39.50
   7   2   8   -5.60   21.20
   7   2   8  -47.60  110.39
  -8  -2  -8  113.59   25.40
   8  -2   8   93.79   23.30
   8  -2   8   88.49   24.50
   8   2   8  136.19   24.40
   8   2   8   98.89   23.60
   8   2   8  -37.80  302.67
   9  -2   8   44.20   21.90
   9  -2   8   43.90   24.60
  -9  -2  -8   56.39   25.90
   9   2   8   44.80   23.60
  10  -2   8   62.79   24.90
 -10  -2  -8   46.00   22.60
  10  -2   8   19.00   20.70
 -10   2  -8   40.10   15.20
  10   2   8   22.10   20.20
  10   2   8   41.80   23.90
  11  -2   8   73.49   19.60
 -11  -2  -8   55.59   23.00
  11  -2   8   86.49   25.30
 -11   2  -8   87.79   13.50
  11   2   8   99.39   20.00
  11   2   8   31.60   23.40
 -13  -3   8    5.50   17.20
 -13   3   8    6.10   16.90
 -12  -3   8   -5.40   18.50
 -12   3   8  -22.50   17.80
 -11  -3   8  236.08   33.80
 -11   3   8  229.18   23.10
 -11   3   8  220.48   39.40
 -10  -3   8   30.40   52.29
 -10   3   8 -115.99  244.58
 -10   3   8  236.28   33.30
 -10   3   8  138.09   35.20
  -9  -3   8  402.26   35.20
  -9  -3   8  308.67   48.20
  -9   3   8  313.17   42.80
  -9   3   8  211.98  158.58
  -9   3   8  338.07   34.40
  -8  -3   8   76.89   20.00
  -8   3   8   89.29  105.69
   8   3  -8 -176.98  157.98
  -8   3   8   63.49   18.80
  -8   3   8   69.29   28.70
  -7  -3   8  543.65   61.49
  -7  -3   8  508.25   39.20
  -7  -3   8  460.15   95.69
  -7   3   8  535.55   46.70
  -7   3   8  540.85   84.59
  -7   3   8  591.44   39.80
  -6  -3   8   97.19   66.99
  -6  -3   8  113.89   39.40
  -6  -3   8   91.09   22.10
  -6   3   8  146.69   24.10
  -6   3   8   84.29   57.29
  -6   3   8  111.09   29.70
   5  -3  -8  174.98   27.80
  -5  -3   8  385.06   55.29
  -5  -3   8  250.37   39.50
  -5  -3   8  205.68   58.09
  -5   3   8  292.57   33.90
  -5   3   8  255.57   41.10
  -5   3   8  228.48   50.79
  -4  -3   8   94.09   48.90
  -4   3   8   85.49   41.60
   3  -3  -8  197.78   27.40
  -3  -3   8  103.99   46.30
  -3   3   8  185.48   42.50
   2  -3  -8  259.67   23.20
  -2   3   8  278.77   42.20
  -2   3   8  222.98   40.10
   1  -3  -8  561.74   23.20
  -1   3   8  569.34   54.69
  -1   3   8  552.24   63.79
   0  -3  -8  982.20   28.40
   0   3   8  955.40   60.19
   0   3   8  968.20   69.59
   1   3   8  -41.80   32.70
   1   3   8   -4.50   47.90
   2  -3   8  474.25   60.19
  -2  -3  -8  503.35   53.79
   2   3   8  474.05   38.10
  -2   3  -8  479.25   28.40
   2   3   8  481.25   58.19
   3  -3   8  154.28   29.90
  -3  -3  -8  161.18   20.60
   3  -3   8  164.78   65.39
   3  -3   8  181.98   32.50
  -3   3  -8  183.68   28.90
  -3   3  -8  188.78   22.40
   3   3   8  164.38   21.90
   3   3   8  146.29   44.10
   4  -3   8   69.49   83.99
   4  -3   8  111.29   26.00
  -4  -3  -8   95.19   21.30
   4  -3   8   90.69   25.10
   4   3   8  134.49   20.90
   4   3   8   70.89   49.40
  -4   3  -8  109.39   28.80
  -4   3  -8   89.19   33.20
   5  -3   8  -28.40  108.29
   5  -3   8   71.99   25.30
   5  -3   8   80.19   23.80
  -5  -3  -8  116.29   24.70
   5   3   8   86.39   57.79
  -5   3  -8   87.99   27.70
   5   3   8   84.79   21.70
   6  -3   8   66.29   24.20
   6  -3   8 -200.08  151.48
  -6  -3  -8   24.60   32.60
   6  -3   8   26.60   22.30
  -6   3  -8   12.00   32.30
   6   3   8  -32.60   86.49
   6   3   8  -29.10  135.49
   6   3   8   42.50   22.90
   7  -3   8  363.26   37.10
   7  -3   8  334.77   36.70
  -7   3  -8  283.37   40.60
   7   3   8  313.17   36.30
   7   3   8  252.87  115.99
  -8  -3  -8  -41.70   31.50
   8  -3   8    6.60   29.90
   8  -3   8   20.70   22.70
   8   3   8    3.70   27.20
   8   3   8  -89.59  202.68
   8   3   8  -16.40   20.80
   9  -3   8   42.00   26.00
   9  -3   8   41.90   22.40
  -9  -3  -8  -78.89   50.19
  -9   3  -8   21.70   14.70
   9   3   8   76.49   23.90
   9   3   8   28.40   20.80
  10  -3   8   68.99   25.60
  10  -3   8   56.79   21.60
 -10  -3  -8   13.20   34.90
 -10   3  -8   87.29   14.90
  10   3   8  101.59   23.80
  10   3   8   66.19   20.50
  11  -3   8   52.79   25.80
  11  -3   8   42.20   18.20
  11   3   8   29.40   19.20
 -11   3  -8   35.80   12.10
 -13   4   8   -8.80   17.80
 -12  -4   8  -21.90   19.60
  12  -4  -8   43.80   55.39
 -12   4   8    2.20   18.70
 -11  -4   8  281.37   42.50
  11  -4  -8  218.58   47.80
 -11   4   8  229.68   37.60
 -11   4   8  208.58   33.80
 -10  -4   8  168.48   24.60
  10  -4  -8  171.18   43.00
 -10   4   8  133.89   32.30
 -10   4   8  203.68   23.30
  -9  -4   8   11.00   21.20
   9  -4  -8   46.70   34.40
  -9  -4   8  -24.10   48.00
  -9   4   8   32.60   19.30
  -9   4   8   28.30   29.30
  -9   4   8  -11.40  176.68
  -8  -4   8  122.19   23.90
  -8  -4   8   83.19   43.60
   8  -4  -8  208.18   32.00
   8   4  -8  140.49  165.38
  -8   4   8  399.76  127.19
  -8   4   8  183.38   22.70
  -8   4   8  150.98   30.30
  -7  -4   8  131.19   41.40
  -7  -4   8  121.59   23.60
   7  -4  -8   86.79   28.80
  -7   4   8  100.69   92.59
  -7   4   8  105.69   24.00
  -7   4   8  134.09   32.50
  -6  -4   8  572.34   44.60
   6  -4  -8  581.84   40.40
  -6  -4   8  499.55   58.59
  -6   4   8  528.35   43.20
  -6   4   8  522.05   75.49
  -6   4   8  483.35   49.90
  -5  -4   8  231.58   27.30
  -5  -4   8  251.17   40.00
   5  -4  -8  256.57   30.00
  -5   4   8  246.58   58.59
  -5   4   8  367.46   55.09
  -5   4   8  307.67   42.60
  -4  -4   8   21.20   37.00
  -4   4   8   39.40   47.70
  -4   4   8   20.00   27.40
  -3  -4   8   -0.50   38.10
  -3   4   8   28.70   39.80
  -3   4   8   87.29   44.60
   2  -4  -8  187.78   21.10
  -2   4   8  225.38   45.40
  -2   4   8  226.78   44.70
   1  -4  -8  638.44   24.40
  -1   4   8  738.53   73.89
  -1   4   8  700.53   64.49
   0  -4  -8  165.68   16.70
   0   4   8  185.48   48.40
   0   4  -8  175.38   25.80
   0   4   8  164.98   42.30
  -1  -4  -8  417.56   32.10
  -1   4  -8  521.35   29.70
   1   4   8  592.54   65.39
  -1   4  -8  518.15   46.80
   1   4   8  492.65   51.49
   1   4   8  556.04   67.49
  -2  -4  -8    3.80   17.00
   2  -4   8    1.20   67.79
   2  -4   8   12.30   33.10
  -2   4  -8   65.89   24.30
   2   4   8   63.89   42.40
   2   4   8   43.30   24.10
  -2   4  -8   16.00   29.30
   3  -4   8  386.06   40.40
   3  -4   8  287.77   82.89
   3  -4   8  327.17   33.30
  -3  -4  -8  337.37   30.60
   3   4   8  261.17   52.09
   3   4   8  358.06   33.30
  -3   4  -8  282.27   40.70
  -3   4  -8  309.47   38.30
   4  -4   8  606.34  135.89
   4  -4   8  549.35   44.00
  -4  -4  -8  521.85   34.00
   4  -4   8  519.85   45.10
   4   4   8  531.25   85.79
  -4   4  -8  432.76   42.40
  -4   4  -8  432.76   52.39
   4   4   8  466.75   34.20
   5  -4   8  148.29   27.90
  -5  -4  -8  144.69   25.00
   5   4   8  148.29   23.40
  -5   4  -8  140.89   30.10
   5   4   8  127.29   66.79
  -6  -4  -8  338.37   49.30
   6  -4   8    4.20  191.58
   6  -4   8  268.37   39.10
   6  -4   8  210.28   27.90
  -6   4  -8  232.58   33.60
   6   4   8  235.88   33.60
   6   4   8  280.07   88.49
   7  -4   8   34.90   26.50
   7  -4   8   48.60   23.10
   7   4   8  262.97  119.89
  -7   4  -8   55.49   38.30
   7   4   8   84.59   23.80
   8  -4   8  302.67   41.10
   8  -4   8  272.97   34.60
   8   4   8  289.27   37.10
   8   4   8  318.57   31.90
   9  -4   8  134.39   22.10
   9  -4   8  139.29   28.40
   9   4   8  116.99   22.70
   9   4   8  152.98   24.80
  -9   4  -8  133.79   17.90
  10  -4   8   72.49   20.40
  10  -4   8   70.29   27.80
  10   4   8   93.29   22.60
 -10   4  -8   64.69   14.40
  10   4   8   67.99   20.90
  11  -4   8  -19.00   31.40
  11  -4   8   34.00   17.70
  11   4   8   18.50   17.40
 -11   4  -8   30.70   12.60
  11   4   8   -2.70   23.30
  12  -5  -8   58.99   39.90
 -12   5   8   79.09   21.50
  11  -5  -8   90.99   35.90
 -11   5   8   36.70   21.60
 -11   5   8   15.60   32.10
 -10  -5   8   36.70   25.50
  10  -5  -8   12.70   32.60
 -10   5   8   43.60   22.00
 -10   5   8   46.00   28.80
   9  -5  -8  276.67   46.90
  -9  -5   8  249.58   28.20
  -9  -5   8  244.68   52.09
  -9   5   8  678.43  231.18
  -9   5   8  285.27   27.50
  -9   5   8  217.58   33.70
  -8  -5   8   -4.00   44.80
  -8  -5   8   73.49   26.80
   8  -5  -8   47.90   26.40
   8   5  -8  157.88  175.98
  -8   5   8   42.30   28.20
  -8   5   8   47.80   25.20
  -8   5   8  -95.39  162.18
  -7  -5   8    3.90   41.10
   7  -5  -8  -13.00   22.70
  -7  -5   8   13.50   30.40
  -7   5   8  -14.80   37.40
  -7   5   8  102.09   80.69
   7   5  -8   66.59  129.09
  -7   5   8   25.80   28.30
   6  -5  -8  561.14   33.60
  -6  -5   8  447.26   58.89
  -6   5   8  550.44   85.79
  -6   5   8  548.55   58.29
  -6   5   8  511.55   40.50
   5  -5  -8  132.39   18.40
   5  -5  -8  112.19   33.40
  -5  -5   8   38.80   38.70
  -5   5   8  118.29   65.99
  -5   5   8  126.09   28.60
   4  -5  -8  242.38   29.70
  -4  -5   8  191.78   40.40
   4  -5  -8  199.78   25.00
   4   5  -8  239.78   33.60
  -4   5   8  208.38   62.69
   3  -5  -8  219.98   22.00
  -3  -5   8  169.78   40.90
   3  -5  -8  156.18   24.80
  -3   5   8  285.97   58.99
   3   5  -8  204.08   28.60
  -2  -5   8  209.08   41.40
   2  -5  -8  269.27   37.40
   2  -5  -8  239.48   19.80
  -2   5   8  250.37   54.69
  -2   5   8  210.98   55.19
   2   5  -8  238.68   33.50
   1  -5  -8  309.77   19.50
  -1  -5   8  395.46   63.69
   1   5  -8  306.87   46.00
   1   5  -8  469.15   66.19
  -1   5   8  399.96   54.19
  -1   5   8  303.97   59.39
   0  -5   8   25.00   45.30
   0  -5  -8   20.40   11.20
   0  -5  -8   29.20   18.30
   0   5  -8   44.00   18.70
   0   5  -8   46.80   34.50
   0   5   8   50.59   49.00
   0   5   8  100.59   58.39
   1  -5   8   54.89   50.49
   1  -5   8   54.19   78.69
   1  -5   8   75.49   40.70
  -1  -5  -8   17.70   16.70
   1   5   8   32.80   43.50
   1   5   8  -44.20   46.80
  -1   5  -8   31.40   19.00
  -1   5  -8   26.50   30.90
   2  -5   8  242.68   34.80
   2  -5   8  167.68   88.99
  -2  -5  -8  221.68   26.10
   2  -5   8  168.08   56.89
  -2   5  -8  221.78   34.20
   2   5   8  176.88   53.89
  -2   5  -8  185.38   30.20
   2   5   8  182.38   41.40
  -3  -5  -8  340.47   30.30
   3  -5   8  328.67   68.29
   3  -5   8  299.67   45.00
   3  -5   8  284.37  132.39
   3   5   8  189.18   59.99
  -3   5  -8  369.66   41.00
   3   5   8  259.27   35.50
  -3   5  -8  379.66   43.10
   4  -5   8  -10.80  129.79
   4  -5   8  109.09   36.10
  -4  -5  -8   32.80   19.00
   4  -5   8    3.70   25.10
   4   5   8   78.99   64.59
  -4   5  -8   52.99   37.00
   4   5   8   42.90   22.70
  -4   5  -8   45.80   27.10
  -5  -5  -8   12.60   23.20
   5  -5   8   80.99   32.00
   5  -5   8  227.78  177.38
   5  -5   8   27.40   23.50
  -5   5  -8   46.30   28.00
   5   5   8   13.30   22.90
   5   5   8   51.59   77.99
  -6  -5  -8  106.29   34.70
   6  -5   8   54.69   30.30
   6  -5   8   53.59   23.90
  -6   5  -8   40.30   29.30
   6   5   8   42.10   99.19
   6   5   8   58.09   23.90
   7  -5   8  386.86   36.80
   7   5   8  554.24  140.19
  -7   5  -8  434.26   58.19
   8  -5   8  -51.19   28.70
   8  -5   8   35.20   21.90
   8   5   8    8.30   24.00
   9  -5   8   46.20   29.30
   9  -5   8   54.29   21.10
  -9   5  -8   89.19   17.40
   9   5   8   43.70   23.70
   9   5   8   69.29   19.80
  10  -5   8    9.20   31.90
  10  -5   8    3.90   17.10
  10   5   8   55.99   19.40
 -10   5  -8   31.90   14.40
  10   5   8   72.69   22.80
  12  -6  -8   27.60   23.00
 -12   6   8   13.60   34.20
  11  -6  -8   31.20   29.80
 -11   6   8   36.50   25.90
 -11   6   8  -24.60   28.60
  10  -6  -8  163.68   29.60
 -10   6   8  176.48   42.70
 -10   6   8  153.08   27.90
  -9  -6   8   -8.60   48.60
   9  -6  -8   69.59   25.90
  -9   6   8  113.09   28.40
  -9   6   8   40.10   27.30
   8  -6  -8  226.58   33.50
  -8  -6   8  201.88   46.00
  -8   6   8  201.48   32.20
   8   6  -8  568.94  192.88
  -8   6   8  240.38   36.90
  -8   6   8  186.98  206.98
   7  -6  -8   64.49   33.20
   7  -6  -8   32.80   19.80
  -7  -6   8  128.99   42.20
  -7   6   8  120.69  117.09
   7   6  -8  149.99  141.99
  -7   6   8   74.69   28.00
  -6  -6   8   73.29   40.00
   6  -6  -8  103.49   43.10
   6  -6  -8  103.19   19.20
  -6   6   8  -14.20   93.39
  -6   6   8  135.69   27.50
   6   6  -8  152.98   49.00
   5  -6  -8   33.70   26.40
   5  -6  -8   18.10   16.20
  -5  -6   8   35.10   38.90
   5   6  -8   60.39   39.70
  -5   6   8   84.29   84.69
  -4  -6   8  323.07   42.50
   4  -6  -8  338.17   37.10
   4  -6  -8  317.47   24.50
  -4   6   8  443.16   82.99
   4   6  -8  352.66   46.80
   3  -6  -8  174.78   21.90
  -3  -6   8  157.78   40.70
   3  -6  -8  171.58   21.40
  -3   6   8  200.08   70.49
   3   6  -8   64.89   52.49
   3   6  -8  167.08   28.50
   2  -6  -8  272.37   20.80
  -2  -6   8  264.67   40.40
   2  -6  -8  336.97   32.60
   2   6  -8  281.27   35.80
  -2   6   8  305.27   72.99
   2   6  -8  281.77   45.60
   1  -6  -8  323.67   20.00
   1  -6  -8  343.97   30.50
  -1  -6   8  288.77   42.90
   1   6  -8  349.07   40.50
  -1   6   8  339.77   70.49
   1   6  -8  293.67   34.10
  -1   6   8  339.57   75.99
   0  -6   8   16.10   40.70
   0  -6  -8   27.80   16.50
   0  -6  -8   38.10   12.40
   0   6   8  -13.20   63.69
   0   6  -8   54.49   32.70
   0   6  -8   31.20   21.90
   1  -6   8  425.36   59.89
   1  -6   8  280.77  107.59
   1  -6   8  380.06   62.89
  -1  -6  -8  269.57   25.80
  -1   6  -8  289.47   33.40
   1   6   8  273.47   71.59
  -1   6  -8  288.17   34.40
   2  -6   8   83.99  129.09
  -2  -6  -8   80.69   16.90
   2  -6   8   47.90   48.90
   2  -6   8   24.30   32.40
   2   6   8   73.89   72.19
  -2   6  -8   82.69   25.70
  -2   6  -8   88.69   27.30
   2   6   8   97.99   29.10
   3  -6   8   70.49  146.49
   3  -6   8  117.39   53.39
   3  -6   8   25.50   27.20
   3   6   8   90.49   25.90
   3   6   8  112.89   76.79
  -3   6  -8   43.10   29.80
   4  -6   8   58.19   26.00
  -4  -6  -8   88.79   20.40
   4   6   8   71.29   25.10
  -4   6  -8   17.00   43.40
   4   6   8  -46.90   86.39
  -4   6  -8   59.39   27.30
  -5  -6  -8   43.10   24.70
   5  -6   8   78.99   24.80
   5  -6   8   86.19   39.10
  -5   6  -8   66.39   27.70
   5   6   8  110.69   25.10
   5   6   8   16.70  106.19
   6  -6   8  369.36   37.90
   6  -6   8  295.97   38.80
  -6   6  -8  344.67   48.60
   6   6   8  370.16   36.60
   6   6   8  224.38  140.79
   7  -6   8  256.17   34.60
   7  -6   8  276.77   37.70
   7   6   8  264.07   36.40
  -7   6  -8  200.48   42.30
   8  -6   8    8.80   20.90
   8  -6   8   19.50   34.50
   8   6   8   10.50   24.00
   9  -6   8   -2.80   18.90
   9  -6   8   71.39   40.70
  -9   6  -8   25.80   15.60
   9   6   8   20.10   18.40
   9   6   8   54.79   24.00
  10  -6   8   21.60   16.70
  10   6   8   26.00   23.60
 -10   6  -8  -20.80   15.60
  10   6   8    6.70   17.60
  11  -7  -8   72.69   37.40
 -11   7   8   61.39   27.20
  10  -7  -8   74.09   24.40
 -10   7   8   38.00   26.20
   9  -7  -8   56.09   21.50
   9  -7  -8   92.09   32.40
  -9  -7   8   43.60   48.30
  -9   7   8   23.10   24.50
   8  -7  -8   48.40   28.10
   8  -7  -8   32.90   19.20
  -8  -7   8  -46.60   40.90
   8   7  -8  118.79   61.79
  -8   7   8   42.00   25.70
   7  -7  -8   78.09   19.80
  -7  -7   8   67.39   40.80
   7  -7  -8    1.70   25.30
  -7   7   8  188.88  164.38
  -7   7   8   81.59   27.00
   7   7  -8  302.67  166.68
   7   7  -8   94.19   49.70
   6  -7  -8   74.49   23.70
   6  -7  -8   64.59   18.10
  -6  -7   8   26.50   39.60
   6   7  -8   75.59  128.69
   6   7  -8   37.30   41.70
  -6   7   8   88.39  133.69
  -6   7   8   88.09   26.50
   5  -7  -8   33.10   19.80
   5  -7  -8   21.80   15.90
  -5  -7   8   16.20   37.40
  -5   7   8 -176.48  108.29
   5   7  -8   24.70   37.30
   4  -7  -8  122.19   17.20
  -4  -7   8  132.29   37.80
   4   7  -8   97.09   34.10
  -4   7   8  232.38  102.79
   4   7  -8   64.79   56.79
   3  -7  -8   93.29   20.00
   3  -7  -8  118.29   16.90
  -3  -7   8   91.69   62.79
  -3   7   8  232.98   94.69
   3   7  -8   30.70   48.10
   3   7  -8   71.49   29.90
   2  -7  -8   59.69   17.90
  -2  -7   8   26.70   35.80
   2  -7  -8   48.10   14.20
  -2   7   8 -130.89   91.09
   2   7  -8   -2.40   38.90
   2   7  -8   61.59   27.20
   1  -7  -8  140.59   17.70
  -1  -7   8   96.59   35.60
   1  -7  -8  145.59   18.80
   1   7  -8  117.79   27.00
  -1   7   8  246.58   99.69
   1   7  -8  124.09   34.80
  -1   7   8  -40.40   95.29
   0  -7   8  104.79   35.90
   0  -7  -8  119.19   15.00
   0  -7  -8  115.29   17.40
   0   7   8  262.57   96.19
   0   7  -8  139.79   27.20
   0   7  -8   82.39   30.50
  -1  -7  -8   -6.20   24.10
   1  -7   8  -35.20   37.90
   1  -7   8    2.40   40.20
   1   7   8   40.40   97.19
  -1   7  -8   -3.90   25.10
  -2  -7  -8   39.30   16.70
   2  -7   8   57.29   41.00
   2  -7   8   28.70   41.20
   2   7   8   42.80   34.30
  -2   7  -8   44.60   25.90
   2   7   8   46.00  176.58
  -2   7  -8   34.40   27.20
   3  -7   8   22.20   27.20
  -3  -7  -8   27.70   17.60
  -3   7  -8    3.90   33.40
   3   7   8   29.80   29.20
   3   7   8  -29.80  111.49
  -3   7  -8   81.29   27.30
  -4  -7  -8   80.89   20.10
   4  -7   8   67.79   27.30
  -4   7  -8  112.29   28.50
   4   7   8  103.29   27.50
   4   7   8 -140.19  126.99
   5  -7   8  235.08   28.30
  -5  -7  -8  248.18   29.20
   5   7   8  232.98   28.20
   5   7   8   81.69  151.68
  -5   7  -8  222.08   31.80
   6  -7   8   93.69   24.00
  -6   7  -8  141.59   32.50
   6   7   8   74.29   26.50
   7  -7   8   64.29   21.70
   7   7   8   44.60   25.50
  -7   7  -8  -14.20   24.60
  -7   7  -8  125.49   64.29
   8  -7   8   -1.30   19.00
  -8   7  -8    6.20   18.10
   8   7   8   17.90   25.30
   9  -7   8  -15.30   16.40
   9   7   8   13.10   17.00
  -9   7  -8   20.40   18.90
  11  -8  -8  121.39   23.20
 -11   8   8  107.29   26.70
  10  -8  -8   65.39   20.70
  10   8  -8   43.60   65.69
 -10   8   8   47.40   23.00
   9  -8  -8   36.30   24.40
   9  -8  -8   81.69   19.60
   9   8  -8   -9.10   57.89
  -9   8   8   43.00   23.00
   8  -8  -8   68.89   18.80
  -8  -8   8   45.40   58.39
   8  -8  -8   79.49   42.00
   8   8  -8   54.39   51.79
  -8   8   8   48.20   23.60
   7  -8  -8  116.89   18.80
   7  -8  -8   49.40   21.00
  -7  -8   8   83.89   38.30
   7   8  -8   76.39   45.60
  -7   8   8  113.19   26.40
  -6  -8   8  118.19   36.80
   6  -8  -8  123.49   20.90
  -6   8   8  128.29  187.68
  -6   8   8  113.69   25.80
   6   8  -8  113.29   59.99
   6   8  -8  294.27  158.18
   5  -8  -8  -13.20   16.20
   5  -8  -8   23.40   15.30
  -5  -8   8   31.30   35.50
   5   8  -8   70.59   34.70
   5   8  -8   61.89   70.19
   5   8  -8   -5.10  134.99
  -5   8   8  -97.79  166.08
   4  -8  -8   45.00   16.40
  -4  -8   8   59.59   34.90
   4  -8  -8   57.79   16.40
   4   8  -8  100.39   51.89
   4   8  -8    0.90   31.50
  -4   8   8  256.97  143.89
  -3  -8   8   47.90   33.90
   3  -8  -8   17.20   14.50
   3  -8  -8   53.99   16.00
   3   8  -8   30.40   29.30
  -3   8   8   -7.70  135.09
   3   8  -8   -6.20   42.30
   2  -8  -8  204.28   21.40
  -2  -8   8  222.88   37.10
   2  -8  -8  154.48   18.60
  -2   8   8  417.26  136.89
   2   8  -8  180.18   29.70
   2   8  -8  256.17   39.10
   1  -8  -8  203.08   25.30
   1  -8  -8  229.58   22.90
  -1  -8   8  292.57   47.40
   1   8  -8  182.88   34.70
  -1   8   8  404.06  138.99
   1   8  -8  275.07   41.30
   0  -8  -8  204.78   24.90
   0  -8   8  169.28   38.60
   0  -8  -8  192.38   25.10
   0   8  -8  197.28   32.70
   0   8  -8  207.38   29.60
   0   8   8   46.50  146.99
   1  -8   8  -31.80   36.70
   1  -8   8    7.10   34.60
  -1  -8  -8   28.50   16.00
   1   8   8  119.59  148.49
  -1   8  -8   32.40   28.60
  -1   8  -8   41.60   28.30
   2  -8   8  282.97   34.70
  -2  -8  -8  296.57   27.20
   2  -8   8  279.97   41.90
   2   8   8  259.77  151.18
  -2   8  -8  232.48   32.80
  -2   8  -8  315.57   47.50
  -3  -8  -8  190.28   28.40
   3  -8   8  193.18   29.80
  -3   8  -8  188.88   40.80
   3   8   8  292.47   36.10
   3   8   8  169.08  167.58
  -3   8  -8  179.98   30.80
   4  -8   8   62.39   25.30
   4   8   8  -15.00  187.58
  -4   8  -8   71.99   27.40
   5  -8   8  161.08   25.70
   5   8   8  226.48   30.80
  -5   8  -8  176.08   30.20
   6  -8   8  229.38   32.40
  -6   8  -8  204.58   35.50
   6   8   8  276.17   30.10
  -6   8  -8  208.28   30.80
   7  -8   8  144.59   21.60
   7   8   8  138.29   27.40
  -7   8  -8  174.78   25.60
   8  -8   8   49.70   17.20
   8   8   8   91.49   34.50
  -8   8  -8    3.80   24.90
   9  -8   8   18.40   15.60
  -9   8  -8  -51.89   27.20
   9   8   8   51.09   16.40
   9   8   8   46.60   31.40
  10  -9  -8  -18.40   18.30
  10  -9  -8   19.40   22.80
 -10   9   8    7.40   20.10
  10   9  -8   35.10   39.10
   9  -9  -8   24.10   16.60
   9  -9  -8    2.90   18.70
   9   9  -8  -21.30   48.30
  -9   9   8   50.39   21.00
   8  -9  -8   55.89   18.10
   8  -9  -8   70.09   16.50
  -8  -9   8    9.10   39.50
   8   9  -8   58.99   45.40
  -8   9   8   47.20   21.40
  -7  -9   8  106.29   40.30
   7  -9  -8   31.20   16.20
   7  -9  -8   15.30   21.60
   7   9  -8   29.40   41.70
  -7   9   8   54.49   22.70
  -6  -9   8   71.59   37.00
   6  -9  -8   -2.70   15.90
   6  -9  -8    2.20   16.00
  -6   9   8    9.60   22.10
   6   9  -8  -11.30   36.00
   5  -9  -8   -2.60   15.10
  -5  -9   8   53.39   35.10
   5  -9  -8   16.40   15.20
   5   9  -8  -35.90   34.10
   5   9  -8   10.30   45.80
  -4  -9   8   73.89   34.90
   4  -9  -8   30.40   15.30
   4   9  -8  -58.39   40.70
   4   9  -8 -211.48  166.28
   4   9  -8  -26.60   41.20
  -4   9   8 -131.99  203.98
  -3  -9   8   20.00   34.10
   3  -9  -8   14.90   15.20
   3  -9  -8    5.20   14.70
   3   9  -8   16.70  164.18
   3   9  -8    7.60   37.70
   3   9  -8   55.69   31.30
  -3   9   8 -203.38  187.88
   2  -9  -8  306.67   25.70
  -2  -9   8  271.27   39.90
   2  -9  -8  285.37   24.80
  -2   9   8  818.82  195.68
   2   9  -8  358.76   46.10
   2   9  -8  290.57   39.10
  -1  -9   8   91.49   33.40
   1  -9  -8   70.59   17.10
   1  -9  -8   60.09   17.10
   1   9  -8   34.40   29.50
   1   9  -8  108.99   33.10
  -1   9   8   26.40  192.48
   0  -9   8    0.30   31.80
   0  -9  -8    3.30   14.70
   0   9  -8   33.70   30.30
   0   9  -8  -24.70   29.50
   0   9   8  269.17  404.56
  -1  -9  -8  210.78   25.40
   1  -9   8  227.98   37.10
   1  -9   8   43.90   60.89
  -1   9  -8  186.08   32.70
  -1   9  -8  150.88   32.20
   1   9   8  696.13  242.18
  -2  -9  -8  316.07   27.60
   2  -9   8  326.47   47.60
  -2   9  -8  211.38   48.40
  -2   9  -8  297.97   42.20
   2   9   8  -13.30  228.18
  -3  -9  -8   20.50   19.00
   3  -9   8  -43.70   26.40
  -3   9  -8   -2.10   26.20
  -4  -9  -8   87.59   24.30
   4  -9   8   80.49   25.70
  -4   9  -8   64.89   28.20
   5  -9   8   51.79   37.50
  -5   9  -8  -28.80   43.40
   5   9   8  -17.60   34.10
   6  -9   8    6.50   20.30
   6   9   8   98.09   31.80
  -6   9  -8    0.90   33.90
   7  -9   8  -17.60   17.10
   7   9   8   62.79   35.10
   8  -9   8   89.99   16.40
   8   9   8   66.89   51.69
   9 -10  -8   15.10   20.80
   9 -10  -8   -3.80   15.20
  -9  10   8   28.10   18.00
   9  10  -8   10.50   29.90
   8 -10  -8   56.89   14.80
   8 -10  -8  -13.00   13.70
  -8  10   8   -0.70   18.20
   8  10  -8   21.20   73.19
   7 -10  -8   21.80   14.00
   7 -10  -8   -9.00   13.50
  -7  10   8   10.50   19.80
   7  10  -8   38.40   37.10
   6 -10  -8   16.50   13.30
   6 -10  -8   29.20   15.10
  -6 -10   8   78.09   33.70
  -6  10   8   18.70   21.30
   6  10  -8   73.99   39.30
   6  10  -8   38.70   34.60
   5 -10  -8   13.40   15.20
   5 -10  -8   26.20   13.90
  -5 -10   8   34.50   33.60
   5  10  -8   15.40   30.70
   5  10  -8   62.19   40.40
  -5  10   8   -0.60   20.30
  -4 -10   8  116.59   34.70
   4 -10  -8  116.79   15.60
   4 -10  -8  107.99   16.30
   4  10  -8  111.39   30.40
   4  10  -8   51.99   35.40
  -3 -10   8  150.18   34.00
   3 -10  -8  132.79   18.80
   3 -10  -8  128.39   15.40
   3  10  -8  202.58   34.40
   3  10  -8  128.29   30.90
   2 -10  -8   35.40   14.60
   2 -10  -8   67.29   19.30
  -2 -10   8   59.29   30.90
   2  10  -8   22.90   28.90
   2  10  -8   63.29   30.80
  -1 -10   8   22.40   30.90
   1 -10  -8   14.70   13.60
   1  10  -8   -1.40   28.70
   1  10  -8  -40.90   28.30
   0 -10  -8  708.63   29.80
   0  10  -8  707.63   49.60
   0  10  -8  771.82   48.20
  -1 -10  -8  158.68   23.20
  -1  10  -8  152.58   29.80
  -1  10  -8  125.99   35.30
  -2 -10  -8  183.28   24.90
   2 -10   8   40.40   55.59
  -2  10  -8  133.89   27.70
  -2  10  -8   92.09   46.70
   3 -10   8   51.09   28.10
  -3 -10  -8   24.70   22.20
  -3  10  -8  -22.80   24.60
   4 -10   8  140.29   25.60
  -4  10  -8  118.29   26.10
   5 -10   8   66.99   22.00
  -5  10  -8   42.30   27.90
   6 -10   8  271.67   27.90
  -6  10  -8  254.77   35.90
   7 -10   8   34.00   16.60
   7 -11  -8   33.40   11.20
   7 -11  -8   26.80   14.70
  -7  11   8   11.90   16.00
   7  11  -8   28.20   31.90
   6 -11  -8   45.80   15.70
   6 -11  -8   45.50   12.10
   6  11  -8   52.79   31.00
   6  11  -8   24.40   32.70
  -6  11   8    4.90   18.50
   5 -11  -8   42.40   12.30
   5 -11  -8   55.59   17.20
   5  11  -8   69.59   31.20
  -5  11   8   89.99   20.60
   5  11  -8   38.50   29.60
   4 -11  -8   20.20   12.00
   4 -11  -8   45.30   19.50
   4  11  -8   15.80   29.90
  -4  11   8   -4.20   19.80
   4  11  -8   22.40   29.30
   3 -11  -8   93.49   23.70
   3 -11  -8   51.89   13.50
   3  11  -8   90.49   28.50
   3  11  -8   32.00   29.00
   2 -11  -8  199.08   21.70
   2  11  -8  161.18   31.10
  -2  11   8  172.38   25.20
   2  11  -8  186.28   30.30
   1 -11  -8  102.29   21.00
   1  11  -8  104.99   29.20
  -1  11   8   58.89   25.80
   1  11  -8   21.20   30.50
   0 -11  -8   64.79   15.00
   0  11  -8   99.19   34.30
   0  11   8   21.80   38.70
   0  11  -8   47.90   27.80
  -1 -11  -8   59.09   15.90
  -1  11  -8   16.60   42.40
  -1  11  -8   62.49   26.00
  -2 -11  -8    5.20   18.20
  -2  11  -8   10.10   23.80
  -3 -11  -8  -30.30   23.10
  -3  11  -8   -5.00   22.30
   4 -11   8   23.10   25.40
  -4  11  -8  -10.70   23.80
   5 -11   8   15.30   21.90
  -5  11  -8   31.20   27.60
   5 -12  -8   27.90   10.10
   5  12  -8    7.80   27.30
  -5  12   8   37.20   16.90
   5  12  -8   43.30   22.70
   4 -12  -8   -9.50    9.50
   4  12  -8    9.00   22.60
  -4  12   8   10.10   18.30
   4  12  -8   -4.70   28.70
   3 -12  -8   10.70   10.10
   3  12  -8   30.80   27.40
  -3  12   8    2.20   19.90
   3  12  -8   16.90   21.90
   2 -12  -8   21.50   11.20
   2  12  -8  -16.50   22.30
   2  12  -8   -5.80   29.10
  -2  12   8    0.80   22.20
   1 -12  -8   13.20   12.40
  -1  12   8    1.00   26.70
   1  12  -8  -10.80   33.70
   1  12  -8    0.60   21.50
   0 -12  -8   43.40   13.30
   0  12  -8   -5.00   44.90
   0  12  -8   21.20   21.20
  -1 -12  -8  137.99   21.80
  -1  12  -8   91.29   22.00
  -2 -12  -8   44.00   24.70
  -2  12  -8   57.29   20.30
  -3  12  -8   35.70   20.60
 -13   0   9   24.20   15.90
 -12   0   9   28.60   18.60
 -11   0   9  -23.70   41.40
 -10   0   9   62.89  226.78
 -10   0   9   22.70   39.50
 -10   0   9  -23.40   18.20
  -9   0   9 -248.18  149.09
  -9   0   9   38.80   37.00
  -9   0   9   -7.70   18.20
  -8   0   9   -5.20   35.70
  -8   0   9  188.68  113.99
  -7   0   9   23.40   77.99
  -7   0   9   39.90   18.10
  -7   0   9  110.69   33.60
  -6   0   9   58.19   31.30
  -6   0   9   24.90   60.89
  -6   0   9   26.50   17.70
  -5   0   9  312.37   34.00
  -5   0   9  299.47   59.09
  -5   0   9  277.17   46.50
  -4   0   9  108.99   48.20
   3   0  -9  463.25   44.20
  -3   0   9  530.75   68.49
   2   0  -9  180.68   24.30
  -2   0   9  264.97   46.50
  -1   0   9   43.30   40.20
  -2   0  -9  127.79   20.20
   2   0   9  124.69   40.30
  -3   0  -9  949.90   40.20
   3   0   9  971.00   49.50
   3   0   9 1075.09  108.79
   3   0   9  938.61   45.40
   3   0   9  840.92   77.59
   4   0   9 1527.15   55.09
   4   0   9 1578.64   51.29
  -4   0  -9 1397.56   54.59
   4   0   9 1435.76   95.99
  -4   0  -9 1606.34   53.09
   4   0   9 1809.12  144.49
   5   0   9  353.96  118.29
   5   0   9  160.58   84.09
  -6   0  -9   61.99   31.80
   6   0   9  100.49   24.90
   6   0   9   77.69   22.80
  -7   0  -9  475.65   57.49
   7   0   9  468.95   36.90
   7   0   9  541.35   37.80
   8   0   9    3.00   21.20
   8   0   9   14.00   27.00
   9   0   9   45.50   25.90
   9   0   9   27.40   19.60
  -9   0  -9    2.90   18.00
 -10   0  -9  173.28   27.30
  10   0   9  175.18   25.80
  10   0   9  103.49   20.80
 -11   0  -9  -11.80   14.00
  11   0   9   17.90   18.30
  11   0   9    0.50   26.50
 -13  -1   9   34.80   16.00
 -13   1   9   42.50   16.30
 -12  -1   9   38.20   18.00
 -12   1   9   22.60   17.60
 -11  -1   9  -48.90   46.00
 -11  -1   9   14.00   17.90
 -11   1   9  -66.59   40.00
 -11   1   9   12.80   17.90
 -10  -1   9  137.19  231.68
 -10  -1   9  236.58   43.20
 -10  -1   9  286.57   33.10
 -10   1   9  303.67   32.60
 -10   1   9  275.37   41.40
 -10   1   9 -297.87  231.78
  -9  -1   9 -126.79  151.98
  -9  -1   9   21.50   18.00
  -9  -1   9    9.80   37.80
  -9   1   9   33.70   18.20
  -9   1   9  -65.29  152.18
  -9   1   9   34.30   33.20
  -8  -1   9  -82.99  110.09
  -8  -1   9   97.19   18.80
  -8  -1   9  119.49   39.40
  -8   1   9   83.89  108.99
  -8   1   9   16.20   31.70
  -8   1   9  105.59   18.20
  -7  -1   9  157.18   80.49
  -7  -1   9  176.58   37.70
  -7  -1   9  124.79   18.80
  -7   1   9  102.89   31.80
  -7   1   9  152.38   83.09
  -7   1   9  125.99   19.70
  -6  -1   9  501.15   35.00
  -6  -1   9  422.46   74.39
  -6  -1   9  418.36   54.29
  -6   1   9  345.67   34.60
  -6   1   9  530.55   48.30
  -6   1   9  472.75   71.19
  -5  -1   9  137.19   53.99
  -5  -1   9  197.18   36.10
  -5  -1   9  276.37   35.10
  -5   1   9  280.97   34.00
  -5   1   9  251.77   53.99
  -5   1   9  218.58   23.10
  -4  -1   9  311.97   45.80
  -4  -1   9  281.57   51.59
  -4  -1   9  256.97   28.40
  -4   1   9  369.56   51.79
   3  -1  -9  624.64   34.90
  -3  -1   9  785.42   72.39
  -3   1   9  633.04   67.99
  -2  -1   9   40.70   43.30
   2  -1  -9    3.40   14.70
  -2   1   9   15.40   40.70
  -1  -1   9   41.90   42.80
   1  -1  -9   61.39   12.70
  -1   1   9   83.79   38.70
   0   1   9  193.48   39.70
   1   1   9   53.99   36.50
  -2  -1  -9  220.78   28.90
  -2   1  -9  185.08   23.90
   2   1   9  214.98   36.60
   2   1   9  153.48   41.00
   3  -1   9   38.00   29.30
   3  -1   9  -17.90   70.69
  -3  -1  -9   85.39   20.10
   3  -1   9  117.59   27.50
  -3   1  -9   69.59   23.70
   3   1   9   89.49   26.20
   3   1   9  -60.29   64.49
   3   1   9   42.10   25.80
   3   1   9   31.00   46.30
  -3   1  -9  106.89   23.40
  -4  -1  -9  682.73   37.10
  -4  -1  -9  531.45   43.00
   4  -1   9  608.24   92.79
   4  -1   9  648.84   41.20
   4  -1   9  641.64   39.30
   4   1   9  558.04   85.99
   4   1   9  622.14   39.70
  -4   1  -9  640.44   42.80
   4   1   9  616.64   87.29
   4   1   9  587.94   37.40
   5  -1   9   26.60  117.59
  -5  -1  -9   64.99   24.60
   5  -1   9   30.80   24.00
   5  -1   9   -0.80   23.20
  -5   1  -9   59.79   26.20
   5   1   9 -113.19  109.69
   5   1   9  -49.40   66.89
   5   1   9    7.30   22.10
   5   1   9   25.50   22.20
   6  -1   9  120.09   23.30
  -6  -1  -9   45.20   30.90
   6  -1   9   75.89   25.50
   6   1   9  185.58  100.79
  -6   1  -9   90.99   30.70
   6   1   9   44.60   22.40
   6   1   9   39.20   23.30
   7  -1   9  284.97   34.10
  -7  -1  -9  397.46   61.39
   7  -1   9  299.17   36.50
  -7   1  -9  300.27   41.10
   7   1   9  228.38   27.00
   7   1   9  237.68   35.20
   8  -1   9   98.29   28.40
   8  -1   9  117.29   23.40
   8   1   9  114.79   23.20
   8   1   9   91.09   27.20
  -9  -1  -9  104.89   21.90
   9  -1   9   65.59   20.50
   9  -1   9   99.79   26.60
  -9   1  -9   60.79   16.30
   9   1   9  109.99   26.20
   9   1   9   84.79   20.70
  10  -1   9   29.20   25.90
 -10  -1  -9   28.80   20.20
  10  -1   9   40.20   19.60
 -10   1  -9   63.19   15.50
  10   1   9   69.49   19.60
  10   1   9   61.49   24.80
  11  -1   9   18.30   17.20
  11  -1   9   10.00   28.30
 -11  -1  -9   45.30   18.00
  11   1   9   69.69   26.20
  11   1   9   38.00   17.40
 -11   1  -9   47.90   12.60
 -13  -2   9   32.30   15.80
 -13   2   9   50.79   16.60
 -12  -2   9    0.20   18.00
 -12   2   9   -3.60   17.10
 -11  -2   9  118.19   19.70
 -11   2   9   94.19   40.40
 -11   2   9  111.89   19.60
 -10  -2   9  -10.30   41.00
 -10  -2   9   64.89   20.60
 -10   2   9   58.79   18.90
 -10   2   9  524.55  251.27
 -10   2   9   80.49   35.10
  -9  -2   9 -135.49  163.88
  -9  -2   9   21.30   18.70
  -9  -2   9  -22.90   37.60
  -9   2   9   27.20   17.70
  -9   2   9  -13.10   31.20
  -9   2   9 -128.29  165.58
  -8  -2   9  292.37   41.50
  -8  -2   9  330.57   33.90
  -8  -2   9  358.66  122.59
  -8   2   9  317.27   34.20
  -8   2   9  176.58  113.19
  -8   2   9  337.77   46.00
  -7  -2   9  194.28   89.69
  -7  -2   9  163.18   39.20
  -7  -2   9  166.08   21.40
  -7   2   9  185.88   21.20
  -7   2   9  211.88   30.80
  -7   2   9  229.58   85.09
  -6  -2   9   50.29   67.99
  -6  -2   9   91.09   19.90
  -6  -2   9  133.59   36.40
  -6   2   9  112.29   21.10
  -6   2   9  168.68   64.69
  -6   2   9  107.09   28.90
  -5  -2   9  324.17   40.60
  -5  -2   9  348.47   64.99
  -5  -2   9  331.37   35.40
  -5   2   9  340.37   44.30
  -5   2   9  266.27   40.60
  -5   2   9  314.17   57.29
   4  -2  -9  346.27   39.00
  -4  -2   9  364.06   37.50
  -4  -2   9  519.75   80.29
  -4  -2   9  491.65   54.19
  -4   2   9  395.66   54.09
  -4   2   9  403.36   45.10
  -3  -2   9  125.59   49.70
   3  -2  -9  225.98   29.40
  -3   2   9  214.28   45.50
   2  -2  -9  741.53   29.10
  -2  -2   9  781.02   77.59
  -2   2   9  711.23   69.69
   1  -2  -9  328.37   20.40
  -1   2   9  388.66   59.49
  -1   2   9  358.86   56.59
   0   2   9   15.70   36.30
   0   2   9   16.10   47.10
   1   2   9  -17.30   35.70
  -2  -2  -9   45.10   18.00
   2  -2   9   -2.70   31.70
  -2   2  -9   24.80   23.40
   2   2   9   31.80   39.00
   2   2   9   43.30   32.00
  -3  -2  -9  996.80   37.40
   3  -2   9  898.31   52.89
   3  -2   9  889.01   49.80
   3  -2   9  643.54   86.89
   3   2   9  938.71   44.20
   3   2   9  903.91   77.09
  -3   2  -9  933.11   47.20
  -3   2  -9  896.51   38.30
   3   2   9  796.52  112.09
   4  -2   9  351.46   39.90
   4  -2   9  561.44  100.49
   4  -2   9  365.86   38.50
  -4  -2  -9  357.86   32.40
  -4   2  -9  308.77   42.60
   4   2   9  303.57   35.20
   4   2   9  306.97   60.09
   4   2   9  453.85   98.09
  -4   2  -9  385.56   40.60
   5  -2   9  238.78   37.10
   5  -2   9  184.08   28.70
  -5  -2  -9  216.68   26.50
   5  -2   9  222.48  169.98
  -5   2  -9  197.38   29.00
   5   2   9  152.18   29.20
   5   2   9  142.89   69.09
   5   2   9 -122.49  117.69
   5   2   9  193.78   25.20
   6  -2   9  101.49   23.40
   6  -2   9  128.39   26.60
  -6  -2  -9  160.68   32.80
  -6   2  -9   94.99   30.10
   6   2   9  117.79   23.20
   6   2   9   83.19   24.50
   6   2   9  184.78   97.69
   7  -2   9  145.09   26.50
   7  -2   9  148.59   23.50
  -7  -2  -9   74.89   48.20
   7   2   9  130.49   23.70
   7   2   9  154.48   25.60
   7   2   9  181.38  147.89
  -7   2  -9  117.39   38.90
  -8  -2  -9   64.79   24.30
   8  -2   9   43.10   26.90
   8  -2   9   41.00   21.20
   8   2   9   83.69   25.10
   8   2   9   63.99   21.50
  -9  -2  -9    5.60   27.50
   9  -2   9   -6.80   26.20
   9  -2   9    8.00   20.60
  -9   2  -9  -14.00   14.30
   9   2   9   13.90   19.20
   9   2   9   -3.10   24.30
 -10  -2  -9   37.90   23.00
  10  -2   9   52.39   27.40
  10  -2   9   50.79   19.30
 -10   2  -9   66.39   14.10
  10   2   9   75.79   25.60
  10   2   9   66.99   19.10
  11  -2   9  101.39   32.50
 -11  -2  -9   45.90   25.10
  11  -2   9   92.99   18.90
  11   2   9   48.50   25.60
  11   2   9   30.70   16.80
 -11   2  -9   63.29   12.70
 -13  -3   9   14.90   16.60
 -13   3   9    0.80   17.10
 -12  -3   9   16.90   17.70
 -12   3   9  -39.10   42.20
 -12   3   9   33.40   18.70
 -11  -3   9    1.90   19.40
 -11   3   9   29.10   18.70
 -11   3   9    8.70   36.00
 -10  -3   9   30.50   44.90
 -10  -3   9   49.20   19.90
 -10   3   9   38.40   18.60
 -10   3   9   77.79   31.20
  -9  -3   9   22.50   40.00
  -9  -3   9   72.49   20.30
  -9   3   9   32.60   19.00
  -9   3   9 -192.78  177.28
  -9   3   9   79.49   30.70
  -8  -3   9  324.87   41.10
  -8  -3   9  357.86   35.80
  -8   3   9  261.77   35.00
  -8   3   9   32.80  122.89
  -8   3   9  245.98   40.20
  -7  -3   9   37.90   20.50
  -7  -3   9   13.30   36.60
  -7  -3   9  -33.60  101.09
  -7   3   9  197.18   96.19
  -7   3   9   -5.70   19.40
  -6  -3   9  548.25   39.00
  -6  -3   9  485.65   90.89
  -6  -3   9  559.54   54.39
  -6   3   9  519.65   79.69
  -6   3   9  567.34   44.70
  -6   3   9  532.85   41.50
  -5  -3   9  340.37   38.40
  -5  -3   9  482.25   53.19
   5  -3  -9  469.75   37.10
  -5  -3   9  373.36   73.49
  -5   3   9  316.97   42.60
  -5   3   9  415.26   66.39
  -5   3   9  360.86   43.80
   4  -3  -9  139.79   20.40
  -4  -3   9   58.49   58.49
  -4  -3   9  192.68   39.10
  -4   3   9   24.70   51.39
  -4   3   9  144.29   31.80
   3  -3  -9  202.48   26.00
  -3  -3   9  255.77   41.10
  -3   3   9  231.68   50.99
  -3   3   9  242.18   34.80
   2  -3  -9  380.36   23.00
  -2   3   9  394.96   54.89
  -2   3   9  469.45   70.99
   1  -3  -9   32.70   11.80
  -1   3   9   64.79   48.40
  -1   3   9   38.10   40.40
   0  -3  -9   50.09   10.30
   0   3   9   55.99   59.49
   0   3   9   58.49   39.50
  -1  -3  -9    3.10   18.90
  -1   3  -9  -31.10   28.60
   1   3   9   44.20   40.30
  -2  -3  -9  450.75   31.60
   2  -3   9  507.15   54.49
   2   3   9  376.26   50.89
  -2   3  -9  492.75   42.70
  -2   3  -9  438.46   29.50
   2   3   9  550.14   49.60
   3  -3   9  -15.50   27.90
  -3  -3  -9   30.60   17.30
   3  -3   9  -10.50  110.49
   3   3   9  -10.20   26.10
  -3   3  -9   67.69   21.70
  -3   3  -9   -0.70   25.20
   3   3   9  -99.99   45.70
   4  -3   9   53.89   33.10
   4  -3   9   43.20   25.60
  -4  -3  -9   18.00   18.60
  -4   3  -9   60.49   26.10
   4   3   9   34.90   56.29
   4   3   9   24.50   24.00
  -4   3  -9   19.40   34.30
   5  -3   9  357.86   38.00
   5  -3   9  384.56   42.90
   5   3   9  304.57   37.20
  -5   3  -9  332.67   42.40
   5   3   9  123.69  149.19
  -6  -3  -9  144.09   31.80
   6  -3   9  117.59   29.20
   6  -3   9  120.89   24.80
  -6   3  -9   99.29   30.30
   6   3   9  138.39   25.80
   6   3   9  111.59   94.09
   7  -3   9  -19.50   22.70
   7  -3   9   -2.50   27.70
  -7   3  -9  -61.69   35.90
   7   3   9   -8.00   23.40
   7   3   9    0.10   20.80
   7   3   9  -23.10  146.59
  -8  -3  -9   50.79   31.80
   8  -3   9  103.29   22.50
   8  -3   9  103.39   30.80
   8   3   9   46.50   25.30
   8   3   9   47.10   21.60
   9  -3   9   -9.00   28.30
  -9  -3  -9   56.79   32.70
   9  -3   9   31.70   28.60
  -9   3  -9   21.20   25.50
   9   3   9   48.40   24.70
   9   3   9   -4.00   20.80
  10  -3   9  243.58   33.90
  10  -3   9  197.78   27.30
  10   3   9  140.89   20.60
  10   3   9  183.98   25.80
 -10   3  -9  183.08   24.20
  11  -3   9   45.80   17.40
  11   3   9   21.50   27.40
 -11   3  -9   60.29   12.20
  11   3   9   69.19   17.50
 -13   4   9  278.37   27.50
 -12   4   9   33.10   39.80
 -12   4   9   58.49   19.70
 -11  -4   9    5.00   21.30
  11  -4  -9  -36.80   48.10
 -11   4   9   65.49   32.30
 -11   4   9   16.30   20.40
 -10  -4   9   44.50   21.80
 -10  -4   9  -22.80   47.10
  10  -4  -9  -43.70   40.80
 -10   4   9   42.10   29.30
 -10   4   9  -11.10   19.00
   9  -4  -9  121.79   54.09
  -9  -4   9  107.79   21.80
  -9  -4   9  102.29   43.40
  -9   4   9  107.59   21.10
  -9   4   9  -51.29  205.58
  -9   4   9   89.49   28.60
  -8  -4   9  371.46   56.29
   8  -4  -9  355.46   48.60
  -8  -4   9  354.06   38.90
  -8   4   9  488.15  149.69
  -8   4   9  380.06   39.40
  -8   4   9  363.66   42.40
   8   4  -9   43.90  197.88
  -7  -4   9  166.08   24.10
  -7  -4   9  129.19   38.40
   7  -4  -9  194.08   28.40
  -7   4   9  230.78   24.90
  -7   4   9   71.49  107.59
  -7   4   9  175.58   30.00
  -6  -4   9  992.90   46.10
  -6  -4   9  952.70   58.59
   6  -4  -9  924.41   41.30
  -6   4   9  890.31   50.59
  -6   4   9  915.91   49.40
  -6   4   9 1037.90  123.29
   5  -4  -9   59.59   20.10
  -5  -4   9   63.39   35.90
  -5   4   9   74.29   28.60
  -5   4   9   16.10   64.59
  -5   4   9   67.99   29.20
  -4  -4   9  103.59   36.70
   4  -4  -9  135.39   18.90
   4  -4  -9  128.49   36.30
  -4   4   9   78.39   36.40
  -4   4   9   69.99   31.10
  -4   4   9  141.19   61.99
   3  -4  -9   23.40   26.70
   3  -4  -9   46.10   15.70
  -3  -4   9   41.50   36.20
  -3   4   9   55.59   33.40
  -3   4   9   18.70   55.99
   2  -4  -9  603.94   31.40
   2  -4  -9  690.33   42.20
  -2  -4   9  689.93   59.39
  -2   4   9  692.93   87.29
  -2   4   9  703.73   54.09
  -2   4   9  947.31   92.29
   1  -4  -9  305.97   18.40
   1  -4  -9  363.46   32.80
  -1  -4   9  310.47   46.70
  -1   4   9  346.57   63.49
  -1   4   9  362.56   53.79
   0  -4  -9  209.08   16.90
   0  -4   9  221.88   51.69
   0  -4  -9  213.18   29.50
   0   4  -9  221.28   34.40
   0   4   9  201.28   50.39
   0   4  -9  172.28   20.00
   0   4   9  234.78   65.49
  -1  -4  -9  225.28   26.70
   1  -4   9  363.16   61.99
   1  -4   9  213.18   44.60
  -1   4  -9  210.28   32.90
   1   4   9  346.07   78.19
  -1   4  -9  193.58   27.80
   1   4   9  153.78   49.20
   2  -4   9  229.78   35.10
  -2  -4  -9  179.48   27.90
   2  -4   9  172.08   71.19
  -2   4  -9  222.38   29.40
   2   4   9  159.08   51.79
  -2   4  -9  203.88   29.90
   2   4   9  197.58   33.90
  -3  -4  -9  518.15   31.10
   3  -4   9  607.24   49.20
  -3   4  -9  528.35   40.50
  -3   4  -9  570.34   41.50
   3   4   9  450.95   64.29
   3   4   9  585.24   40.60
   4  -4   9   63.19   28.00
  -4  -4  -9   82.29   19.90
   4  -4   9   35.10   39.60
   4   4   9   91.19   24.40
  -4   4  -9   62.89   28.10
   4   4   9   64.59   65.09
  -4   4  -9   64.69   36.80
   5  -4   9  101.39   34.90
   5  -4   9   34.70   24.80
  -5  -4  -9   23.00   21.90
  -5   4  -9   27.10   27.70
   5   4   9  -49.60   75.89
   5   4   9   66.59   23.90
   6  -4   9   18.00   23.20
   6  -4   9  -38.40   31.80
  -6  -4  -9   -3.20   31.20
   6   4   9  -28.50   99.39
  -6   4  -9  -20.50   29.00
   6   4   9   -1.40   24.70
   7  -4   9  113.09   34.30
   7  -4   9   64.39   24.30
   7   4   9   80.19   22.70
   7   4   9   65.89  155.48
   7   4   9   87.69   27.60
  -7   4  -9   60.99   36.50
   8  -4   9   62.19   22.80
   8  -4   9  124.39   32.50
   8   4   9  106.59   25.50
   8   4   9   77.79   20.00
   9  -4   9   12.00   19.60
   9  -4   9   63.49   32.20
  -9   4  -9    4.30   14.50
   9   4   9  -28.50   18.20
   9   4   9    4.80   23.60
  10  -4   9   17.60   17.10
  10  -4   9  -11.50   37.70
 -10   4  -9   -4.10   12.20
  10   4   9   44.40   17.40
  12  -5  -9   64.59   28.70
 -12   5   9  108.09   22.50
 -12   5   9    5.60   38.30
  11  -5  -9   35.70   35.90
 -11   5   9   22.20   21.30
 -11   5   9   -4.30   28.60
  10  -5  -9  297.87   35.40
 -10   5   9  287.07   39.70
 -10   5   9  256.57   39.10
   9  -5  -9  116.79   29.50
  -9  -5   9  132.09   44.60
  -9   5   9  113.69   24.30
  -9   5   9  155.68   29.70
   8  -5  -9  134.99   25.80
  -8  -5   9  159.88   42.60
  -8   5   9  154.38   28.70
  -8   5   9  142.89   25.40
  -8   5   9  148.89  176.98
   8   5  -9 -249.88  210.18
   7  -5  -9   48.40   22.50
  -7  -5   9   27.30   39.20
  -7   5   9  322.07  137.89
  -7   5   9  106.59   27.40
  -6  -5   9   -1.00   36.70
   6  -5  -9    1.30   19.20
  -6   5   9   41.00   31.60
  -6   5   9  -33.60   94.39
  -6   5   9   11.70   25.50
  -5  -5   9   87.29   36.90
   5  -5  -9   93.19   18.70
   5  -5  -9   97.99   29.60
   5   5  -9   38.70   40.00
  -5   5   9   47.80   78.99
  -5   5   9   97.69   28.30
   4  -5  -9   97.49   26.80
   4  -5  -9   92.79   16.90
  -4  -5   9   78.19   36.30
  -4   5   9  155.68   74.79
  -4   5   9   67.99   26.40
   4   5  -9   90.59   31.30
   3  -5  -9  463.85   39.20
   3  -5  -9  351.76   23.80
  -3  -5   9  411.66   56.89
   3   5  -9  348.27   40.50
  -3   5   9  476.15   78.49
  -3   5   9  314.47   41.40
   2  -5  -9  142.69   19.40
   2  -5  -9  204.08   24.10
  -2  -5   9  177.68   41.30
  -2   5   9  193.58   36.00
   2   5  -9  163.08   45.90
  -2   5   9  202.38   70.49
   2   5  -9  193.78   24.00
  -2   5   9  269.77   72.19
   1  -5  -9  180.18   22.20
  -1  -5   9  126.39   42.80
   1  -5  -9  130.29   17.50
  -1   5   9  289.37   71.89
   1   5  -9  175.88   38.20
   1   5  -9  128.59   22.20
  -1   5   9   83.29   61.89
  -1   5   9   72.19   38.30
   0  -5  -9  288.37   19.30
   0  -5   9  320.77   49.70
   0  -5  -9  345.77   27.50
   0   5  -9  313.27   31.10
   0   5   9  405.16   78.49
   0   5  -9  345.57   47.50
   0   5   9  495.85   68.99
  -1  -5  -9  109.79   17.00
   1  -5   9   76.99   50.79
   1  -5   9  179.18   44.90
  -1   5  -9  120.89   28.90
   1   5   9   21.10   89.89
   1   5   9   67.39   61.09
  -1   5  -9  124.59   22.40
   2  -5   9  115.29   34.50
  -2  -5  -9  125.39   17.60
   2  -5   9  190.58   58.09
  -2   5  -9  108.39   25.30
  -2   5  -9  138.49   28.00
   2   5   9   32.40   67.69
   2   5   9  127.39   34.80
   3  -5   9   49.10   29.60
  -3  -5  -9   18.40   17.00
   3  -5   9   80.79   72.39
   3   5   9   53.79   28.40
  -3   5  -9   31.40   29.70
   3   5   9   49.20   70.29
  -3   5  -9   57.19   34.90
   4  -5   9  235.98   28.80
  -4  -5  -9  223.18   30.30
  -4   5  -9  150.58   40.30
   4   5   9  207.18   85.79
  -4   5  -9  211.38   30.50
   4   5   9  212.98   27.90
   5  -5   9   14.40   49.80
   5  -5   9  144.09   25.90
  -5  -5  -9  169.78   24.30
   5   5   9   94.89   98.59
   5   5   9  227.48   27.50
  -5   5  -9  170.98   29.10
   6  -5   9   51.59   24.00
   6  -5   9   86.49   39.10
  -6  -5  -9   66.09   34.10
   6   5   9   42.50  127.39
  -6   5  -9   87.79   30.20
   6   5   9   86.39   25.00
   7  -5   9  332.17   35.00
   7  -5   9  336.67   41.40
  -7   5  -9  394.16   54.29
   7   5   9  315.87   40.60
   8  -5   9  309.67   32.00
   8  -5   9  255.17   40.40
   8   5   9  281.97   29.30
   8   5   9  279.07   36.00
   9  -5   9   27.80   19.20
   9   5   9   30.90   24.00
  -9   5  -9   29.80   14.20
   9   5   9   32.00   18.60
  10  -5   9    7.80   16.10
  10   5   9   24.10   16.20
 -10   5  -9   37.00   13.80
  10   5   9   46.50   27.00
  12  -6  -9   40.20   22.20
 -12   6   9   29.20   35.90
  11  -6  -9   95.59   33.80
 -11   6   9   28.30   27.00
 -11   6   9  163.48   28.40
  10  -6  -9   61.49   29.00
 -10   6   9   77.39   26.30
 -10   6   9   72.19   28.60
   9  -6  -9   69.59   24.90
  -9  -6   9   59.79   43.80
  -9   6   9   73.19   25.60
  -9   6   9   -9.10   29.00
   8  -6  -9  397.96   36.70
  -8  -6   9  374.96   57.79
   8   6  -9  395.06  261.67
  -8   6   9  386.76   35.30
  -8   6   9  497.35  238.68
  -8   6   9  382.36   38.20
   7  -6  -9  326.37   46.30
  -7  -6   9  370.56   54.09
   7  -6  -9  409.66   32.60
  -7   6   9  353.36   37.40
  -7   6   9  268.37  145.79
   7   6  -9  496.55  166.58
  -6  -6   9  230.28   41.90
   6  -6  -9  288.87   40.10
   6  -6  -9  228.88   29.70
  -6   6   9  375.46  122.69
  -6   6   9  252.47   30.80
   6   6  -9  337.17   49.00
  -5  -6   9  236.08   41.70
   5  -6  -9  241.18   37.60
   5  -6  -9  248.08   26.00
   5   6  -9  276.07   39.70
  -5   6   9  269.87   39.10
  -5   6   9  349.96  108.19
  -4  -6   9  546.65   78.79
   4  -6  -9  722.63   30.40
   4  -6  -9  636.04   39.80
  -4   6   9  814.52  108.89
   4   6  -9  659.03   48.90
  -3  -6   9  169.18   39.20
   3  -6  -9  147.29   20.90
   3  -6  -9  165.28   21.80
  -3   6   9  130.39   89.19
   3   6  -9  111.49   28.90
   3   6  -9   78.09   49.20
   2  -6  -9  186.98   21.00
  -2  -6   9  200.78   38.70
   2  -6  -9  203.58   29.00
   2   6  -9  200.98   41.90
   2   6  -9  222.68   27.60
  -2   6   9  275.97   34.80
  -2   6   9  302.37   97.59
  -2   6   9  245.18   89.79
  -1  -6   9   77.29   38.20
   1  -6  -9   68.39   18.50
   1  -6  -9   40.10   13.00
  -1   6   9   33.10   89.09
  -1   6   9  -32.00   83.39
  -1   6   9   62.19   37.50
   1   6  -9   91.39   37.20
   1   6  -9   34.40   23.80
   0  -6   9  284.27   45.10
   0  -6  -9  196.98   24.70
   0  -6  -9  245.08   18.90
   0   6   9  347.37  101.09
   0   6  -9  212.08   35.20
   0   6   9  173.28   81.99
   0   6  -9  196.78   27.10
   1  -6   9   47.50   41.70
   1  -6   9   76.19   42.70
  -1  -6  -9   50.79   15.90
  -1   6  -9   43.10   28.70
   1   6   9   -2.60  114.19
   1   6   9 -128.69   86.49
  -1   6  -9   47.10   24.60
   2  -6   9   80.59   34.60
  -2  -6  -9   89.09   18.10
   2  -6   9   73.69   49.70
   2   6   9  304.47  110.69
  -2   6  -9   74.79   27.90
  -2   6  -9   45.00   27.80
  -3  -6  -9   57.59   17.80
   3  -6   9  101.39   53.99
   3  -6   9   76.69   30.30
   3   6   9   49.20   99.59
   3   6   9   46.20   31.70
  -3   6  -9   57.99   26.50
  -3   6  -9   37.10   31.40
   4  -6   9  338.27   41.10
  -4  -6  -9  344.47   30.90
  -4   6  -9  288.07   41.20
   4   6   9  295.07   42.20
   4   6   9  345.07  115.69
   5  -6   9  154.78   26.30
  -5  -6  -9  224.08   25.90
   5   6   9  121.89  139.19
   5   6   9  215.68   28.30
  -5   6  -9  207.38   30.20
   6  -6   9  367.06   36.70
  -6   6  -9  284.77   34.60
   6   6   9  378.06   39.80
   7  -6   9    2.00   20.60
   7   6   9  -22.00   27.60
  -7   6  -9   36.30   44.70
   8  -6   9   -4.50   19.10
   8   6   9   70.19   25.40
   8   6   9   31.10   18.50
  -8   6  -9   28.00   16.30
   9  -6   9   47.10   18.10
   9   6   9   52.09   35.90
  -9   6  -9   41.00   14.50
   9   6   9   25.40   17.40
  11  -7  -9  125.19   26.20
 -11   7   9   89.89   26.10
  10  -7  -9   -8.40   23.80
 -10   7   9    6.40   23.10
  -9  -7   9  -50.19   42.10
   9  -7  -9   -0.80   21.70
  -9   7   9   41.50   38.10
  -8  -7   9    8.90   37.70
   8  -7  -9   22.20   20.20
   8  -7  -9   27.30   27.10
   8   7  -9  -12.30   61.79
  -8   7   9   -9.40   23.50
  -7  -7   9  350.56   51.89
   7  -7  -9  358.66   37.10
   7  -7  -9  303.17   31.40
  -7   7   9  281.77   36.00
   7   7  -9 -140.19  200.58
  -7   7   9  445.26  210.58
   7   7  -9  263.97   56.09
  -6  -7   9  117.79   38.60
   6  -7  -9  146.09   23.20
   6  -7  -9  176.38   19.60
  -6   7   9 -181.68  164.78
   6   7  -9  125.49   42.80
   6   7  -9   15.20  150.48
  -6   7   9  179.98   29.00
  -5  -7   9    4.50   36.30
   5  -7  -9   12.90   19.00
   5  -7  -9   23.90   16.00
  -5   7   9   -3.90   23.40
  -5   7   9  147.89  146.69
   5   7  -9  -20.00   37.10
  -4  -7   9  593.14   54.39
   4  -7  -9  614.34   34.70
   4  -7  -9  596.94   29.00
  -4   7   9  620.14  143.69
  -4   7   9  596.84   38.70
   4   7  -9  415.26   58.69
   4   7  -9  610.04   52.09
   3  -7  -9  292.37   29.10
   3  -7  -9  306.17   24.10
  -3  -7   9  383.86   54.09
   3   7  -9  365.36   44.90
   3   7  -9  244.98   49.00
  -3   7   9  360.96  122.09
   2  -7  -9   90.69   16.90
  -2  -7   9  152.28   36.80
   2  -7  -9   99.69   14.40
   2   7  -9  112.29   28.90
   2   7  -9  123.39   40.00
  -2   7   9 -158.48  208.68
   1  -7  -9   31.00   13.60
   1  -7  -9   19.20   15.30
  -1  -7   9    3.30   34.40
  -1   7   9 -230.18  123.39
  -1   7   9   48.40   36.90
   1   7  -9   53.49   27.50
   1   7  -9   47.60   31.80
  -1   7   9 -104.39  124.39
   0  -7   9   77.69   36.70
   0  -7  -9  135.59   21.00
   0  -7  -9  125.99   16.60
   0   7   9  275.37  131.89
   0   7   9  185.48   48.90
   0   7  -9  163.98   32.50
   0   7   9  460.05  231.58
   0   7  -9  158.98   29.50
   1  -7   9   61.89   39.60
   1  -7   9   -9.80   79.69
   1   7   9  -70.19  162.38
  -1   7  -9   30.50   26.90
  -1   7  -9   45.70   28.60
   1   7   9  -59.79  121.89
   2  -7   9  183.28   43.40
  -2  -7  -9  182.98   26.50
   2  -7   9  127.39   34.00
  -2   7  -9  195.38   29.40
  -2   7  -9  226.48   30.70
   2   7   9  195.88  132.19
  -3  -7  -9    8.20   17.90
   3  -7   9   17.40   29.10
   3   7   9  255.87  141.09
   3   7   9   42.00   38.50
  -3   7  -9  -27.60   36.10
  -3   7  -9   -2.60   25.30
   4  -7   9   98.89   27.90
  -4  -7  -9  125.19   20.70
  -4   7  -9  105.49   27.70
   4   7   9  123.49   32.80
   4   7   9  116.49  161.18
   5  -7   9   81.89   25.30
  -5  -7  -9  112.09   26.20
   5   7   9  119.09   31.00
  -5   7  -9  108.79   28.80
   6  -7   9   84.09   24.30
   6   7   9   88.49   29.10
  -6   7  -9   77.49   30.40
   7  -7   9   51.19   21.50
  -7   7  -9   26.80   40.50
   7   7   9   65.19   28.80
   8  -7   9   16.00   18.40
   8   7   9   23.80   16.90
  -8   7  -9  -12.80   17.30
   8   7   9    1.50   29.10
   9  -7   9   -4.40   15.40
   9   7   9   23.30   16.30
   9   7   9   62.09   35.30
  -9   7  -9   29.50   19.10
  10  -8  -9   70.69   24.70
 -10   8   9   40.90   21.40
   9  -8  -9  147.09   20.20
   9  -8  -9  245.48   36.40
   9   8  -9  231.58   63.69
  -9   8   9  120.49   23.90
   8  -8  -9  -11.70   21.80
  -8  -8   9   28.90   37.60
   8   8  -9  121.39   51.99
  -7  -8   9   12.20   34.60
   7  -8  -9   17.00   16.30
   7  -8  -9   -1.20   20.00
   7   8  -9  -12.10   45.60
  -7   8   9   12.50   23.20
   6  -8  -9  150.98   20.30
  -6  -8   9  104.39   36.20
   6  -8  -9  135.09   19.40
  -6   8   9  171.48   26.70
   6   8  -9  175.28   41.10
   5  -8  -9  125.59   28.70
   5  -8  -9  162.78   19.00
  -5  -8   9  165.38   36.70
  -5   8   9  116.29   26.00
   5   8  -9  138.89   67.09
  -5   8   9  277.87  202.38
   5   8  -9 -103.49  163.58
  -4  -8   9  238.38   38.30
   4  -8  -9  280.97   27.50
   4  -8  -9  235.58   23.80
   4   8  -9  385.36   53.59
   4   8  -9  250.47   34.60
  -4   8   9  270.17   33.60
  -4   8   9  329.87  188.58
  -3  -8   9  236.28   37.90
   3  -8  -9  264.27   26.10
   3  -8  -9  254.07   23.20
  -3   8   9  358.16  169.68
   3   8  -9  315.57   43.50
   3   8  -9  248.88   34.00
  -2  -8   9  547.65   50.69
   2  -8  -9  537.35   29.80
   2  -8  -9  545.75   26.80
  -2   8   9 1020.10  180.48
   2   8  -9  522.35   56.69
   2   8  -9  509.85   47.00
   1  -8  -9  342.77   26.50
  -1  -8   9  355.26   48.80
   1  -8  -9  313.67   23.90
   1   8  -9  502.55   52.49
  -1   8   9  577.44  177.98
  -1   8   9  289.17   44.60
   1   8  -9  372.16   43.80
   0  -8   9  112.39   36.50
   0  -8  -9   73.29   15.20
   0   8   9   89.19   41.50
   0   8   9   11.40  185.18
   0   8  -9  109.19   32.40
   0   8  -9  119.39   29.00
   0   8   9  155.88  194.78
   1  -8   9   78.69   36.00
  -1  -8  -9   85.79   16.90
  -1   8  -9   64.69   28.70
  -1   8  -9   25.90   28.90
   1   8   9  299.57  180.28
  -2  -8  -9   50.79   17.10
   2  -8   9   73.69   35.30
   2  -8   9  104.99   37.00
  -2   8  -9   32.50   33.10
  -2   8  -9   36.70   29.40
   2   8   9  -50.59  183.78
   3  -8   9   72.39   29.70
  -3  -8  -9  104.29   19.10
  -3   8  -9   51.59   26.80
   3   8   9 -112.89  201.98
  -3   8  -9  127.79   59.69
   4  -8   9   41.70   25.50
  -4  -8  -9   -0.80   21.10
   4   8   9   32.10   54.89
  -4   8  -9    5.50   26.10
   5  -8   9  256.97   34.40
   5   8   9   98.19   36.70
  -5   8  -9  179.48   29.00
   6  -8   9   26.90   21.30
  -6   8  -9   37.20   31.80
   6   8   9   64.39   35.80
   7  -8   9   92.89   19.40
  -7   8  -9  -48.70   49.70
  -7   8  -9  121.89   23.20
   8  -8   9   24.00   16.40
   8   8   9   67.69   16.20
   9  -9  -9   10.60   16.10
   9  -9  -9   -2.50   18.70
  -9   9   9   23.30   19.20
   9   9  -9   25.90   36.20
   8  -9  -9   17.80   15.20
   8  -9  -9    1.20   17.00
  -8  -9   9   26.60   36.90
   8   9  -9   -7.00   45.10
  -8   9   9    9.20   19.30
   7  -9  -9   55.09   16.50
   7  -9  -9   88.69   15.70
  -7  -9   9   67.79   36.80
   7   9  -9   71.19   41.50
  -7   9   9   61.39   23.20
  -6  -9   9  103.09   35.00
   6  -9  -9   50.29   15.60
   6   9  -9   48.50   38.00
  -6   9   9  -15.60   22.00
  -5  -9   9   46.60   34.30
   5  -9  -9    4.00   14.90
   5  -9  -9   30.10   15.00
   5   9  -9    0.00   47.10
   5   9  -9   36.50   35.00
  -5   9   9   20.60   22.60
   4  -9  -9   72.39   15.50
   4  -9  -9   61.39   15.10
  -4  -9   9  124.39   35.10
  -4   9   9   95.19   23.20
   4   9  -9   88.49   34.20
   4   9  -9    9.80   40.20
   3  -9  -9   44.40   15.00
  -3  -9   9   81.39   32.60
   3  -9  -9   43.20   15.90
   3   9  -9   74.59   39.70
  -3   9   9    9.30   24.70
   3   9  -9   73.79   33.80
  -3   9   9  297.77  305.67
   2  -9  -9    8.30   13.80
  -2  -9   9  -17.60   32.50
   2  -9  -9   21.70   17.20
   2   9  -9    1.70   35.20
   2   9  -9   16.90   32.90
  -2   9   9  288.67  240.88
  -2   9   9   19.40   25.30
  -1  -9   9   21.30   32.90
   1  -9  -9   68.59   14.40
   1   9  -9  -24.70   54.49
  -1   9   9   81.39  254.47
   1   9  -9   67.39   33.20
  -1   9   9   79.49   30.00
   0  -9  -9   60.99   15.10
   0  -9   9   83.69   32.90
   0   9  -9   77.49   33.40
   0   9   9  133.79   40.00
   0   9  -9   83.69   30.40
   0   9   9  616.94  347.47
  -1  -9  -9   66.89   15.80
   1  -9   9   41.60   33.00
  -1   9  -9   68.19   33.50
  -1   9  -9   26.10   29.00
   2  -9   9   -8.60   34.10
  -2  -9  -9    5.10   16.10
  -2   9  -9    6.90   37.20
  -2   9  -9   10.30   26.10
   3  -9   9  109.29   29.10
  -3  -9  -9   15.20   18.10
  -3   9  -9   27.30   27.50
  -4  -9  -9   68.59   23.40
   4  -9   9   47.30   33.20
  -4   9  -9   37.10   26.60
   5  -9   9  -14.20   22.30
  -5   9  -9   28.70   27.10
   6  -9   9   77.59   20.90
  -6   9  -9   69.29   32.60
   7  -9   9  114.99   18.90
   8 -10  -9   26.80   25.20
   8 -10  -9   45.50   13.80
  -8  10   9   33.20   17.90
   8  10  -9  -10.80   38.50
   7 -10  -9   15.00   13.80
   7 -10  -9   31.20   13.60
  -7 -10   9  -22.00   32.80
   7  10  -9   31.00   37.20
  -7  10   9   16.30   18.80
  -6 -10   9   48.70   32.90
   6 -10  -9   44.20   14.50
   6 -10  -9   39.90   13.40
   6  10  -9  116.59   45.40
   6  10  -9   53.59   34.90
  -6  10   9   18.70   20.20
   5 -10  -9   21.80   13.40
   5 -10  -9   20.70   14.20
  -5 -10   9    5.60   32.90
   5  10  -9   46.30   35.00
  -5  10   9   27.60   22.90
   5  10  -9   -2.20   31.00
  -4 -10   9  154.98   34.40
   4 -10  -9  130.29   15.20
   4 -10  -9  147.99   18.00
   4  10  -9   65.59   36.60
  -4  10   9  159.78   32.50
   4  10  -9  121.89   30.90
   3 -10  -9   99.79   17.80
  -3 -10   9   94.79   32.20
   3 -10  -9  141.59   20.60
   3  10  -9   89.19   30.70
  -3  10   9   92.39   24.10
   3  10  -9  154.78   33.40
  -2 -10   9  -18.30   30.10
   2 -10  -9   16.20   12.90
   2 -10  -9   16.70   21.10
   2  10  -9   25.00   30.00
   2  10  -9  -12.80   29.90
  -2  10   9   35.00   23.60
  -1 -10   9  481.75   45.00
   1 -10  -9  590.34   25.70
   1  10  -9  457.55   45.80
   1  10  -9  556.04   46.70
  -1  10   9  423.16   39.50
   0 -10  -9   79.29   14.30
   0  10  -9   56.19   30.30
   0  10  -9   68.79   29.50
  -1 -10  -9   67.79   15.50
  -1  10  -9   57.79   27.20
  -1  10  -9  -11.00   35.30
  -2 -10  -9   46.30   18.60
  -2  10  -9    7.90   49.80
  -2  10  -9   19.40   25.70
   3 -10   9  -17.40   29.70
  -3 -10  -9   65.09   20.10
  -3  10  -9   17.80   25.90
   4 -10   9   41.70   25.30
  -4  10  -9   60.29   24.00
   5 -10   9   49.70   22.00
  -5  10  -9   72.09   27.00
   6 -10   9   28.30   19.00
  -6  10  -9   35.00   41.00
   7 -11  -9   -6.60   14.90
   7 -11  -9    5.40   10.60
   7  11  -9   71.69   32.60
  -7  11   9   20.60   15.70
   6 -11  -9   47.30   15.70
   6 -11  -9   37.30   11.30
   6  11  -9   -2.40   53.49
  -6  11   9   23.00   17.00
   6  11  -9   -7.10   39.90
   5 -11  -9   35.10   17.10
   5 -11  -9   56.59   12.00
   5  11  -9   26.70   27.20
  -5  11   9   68.79   19.30
   5  11  -9   50.59   31.10
   4 -11  -9    4.20   10.80
   4 -11  -9   -6.70   17.80
   4  11  -9   52.59   29.50
  -4  11   9   -0.60   18.90
   4  11  -9   -3.00   29.10
   3 -11  -9   17.60   11.70
   3  11  -9   67.09   27.20
   3  11  -9    9.30   28.60
  -3  11   9   46.40   21.50
   2 -11  -9   58.79   12.30
  -2  11   9   90.29   24.50
   2  11  -9    1.70   29.00
   2  11  -9   56.59   27.20
   1 -11  -9    0.60   12.40
  -1  11   9   13.80   29.00
   1  11  -9  -31.40   30.90
   1  11  -9    9.60   25.80
   0 -11  -9   86.59   14.50
   0  11  -9    2.20   35.40
   0  11  -9   54.39   24.40
  -1 -11  -9   77.89   14.90
  -1  11  -9   52.99   46.70
  -1  11  -9   63.39   23.70
  -2 -11  -9   83.29   17.60
  -2  11  -9   74.29   22.70
  -3 -11  -9   29.90   23.00
  -3  11  -9  -19.00   21.30
  -4  11  -9   28.60   22.10
   4 -12  -9   28.30    9.40
   4  12  -9   -8.00   21.50
  -4  12   9   63.79   17.60
   4  12  -9   41.60   28.10
   3 -12  -9   41.70   10.30
  -3  12   9   63.19   19.50
   3  12  -9  -25.60   27.80
   3  12  -9   50.89   21.90
   2 -12  -9   21.80   10.60
   2  12  -9   82.49   21.50
  -2  12   9   40.40   23.00
   2  12  -9   68.49   31.30
   1 -12  -9   38.60   11.40
   1  12  -9   22.00   34.70
   1  12  -9   65.19   20.60
   0 -12  -9   28.20   13.00
   0  12  -9   35.10   20.30
  -1 -12  -9  144.59   19.60
  -1  12  -9  125.19   20.70
  -2 -12  -9   35.60   30.70
  -2  12  -9    9.90   18.70
 -13   0  10   13.00   15.30
 -12   0  10  -16.60   17.10
 -11   0  10  167.78   21.00
 -11   0  10   80.89   41.00
 -10   0  10   61.69   19.60
 -10   0  10    7.20   35.30
  -9   0  10  118.09   35.60
  -9   0  10  150.78   21.00
  -9   0  10  513.55  178.98
  -8   0  10   -8.50   31.90
  -8   0  10   16.90   17.60
  -8   0  10   43.90  129.39
  -7   0  10   76.69   36.90
  -7   0  10  168.78   97.29
  -6   0  10   52.09   17.50
  -6   0  10   64.29   30.00
  -6   0  10   48.10   75.79
  -5   0  10   26.00   18.20
  -5   0  10   38.10   29.70
  -5   0  10   90.99   64.09
  -4   0  10   44.70   31.30
  -4   0  10   -4.10   55.89
  -4   0  10  -12.90   19.00
   3   0 -10   39.10   18.50
  -3   0  10    5.30   53.69
  -3   0  10   27.40   35.60
  -2   0  10   35.20   51.89
   2   0 -10   26.20   14.80
  -1   0 -10    6.20   20.50
  -2   0 -10   18.30   18.10
   2   0  10   -6.30   30.00
  -3   0 -10  709.23   37.60
   3   0  10  688.93   66.19
   3   0  10  771.12   45.60
  -4   0 -10  332.97   33.90
   4   0  10  297.77   43.70
   4   0  10  345.37   38.00
  -4   0 -10  288.47   35.40
  -5   0 -10   52.29   25.70
   5   0  10   88.89   23.50
   5   0  10   65.69   28.80
   6   0  10   75.99   22.70
  -6   0 -10   54.69   30.80
   6   0  10   57.29   27.90
   7   0  10  141.59   23.90
   7   0  10  109.69   32.00
  -7   0 -10  107.59   38.50
   8   0  10  160.18   22.10
   8   0  10  125.99   29.90
   9   0  10  -14.80   18.50
  -9   0 -10   11.20   17.10
   9   0  10   -8.10   27.50
 -10   0 -10    1.90   15.70
  10   0  10   18.40   17.30
  10   0  10   17.30   34.80
 -13  -1  10   55.29   15.80
 -13   1  10   31.60   15.70
 -12  -1  10   -9.80   16.70
 -12   1  10  -79.09   44.10
 -12   1  10   26.30   17.50
 -11  -1  10   88.29   42.40
 -11  -1  10   51.29   18.30
 -11   1  10   81.49   18.90
 -11   1  10   37.20   39.40
 -10  -1  10   49.60   36.80
 -10  -1  10   76.79   19.30
 -10   1  10   50.49   18.60
 -10   1  10  -11.80   34.70
  -9  -1  10  450.25  185.98
  -9  -1  10   48.70   37.20
  -9  -1  10   97.99   19.90
  -9   1  10  149.09  181.68
  -9   1  10   68.19   18.80
  -9   1  10   50.59   32.90
  -8  -1  10   49.00   34.00
  -8  -1  10   27.50   17.60
  -8  -1  10  -62.49  130.49
  -8   1  10 -121.99  128.89
  -8   1  10  -34.40   29.30
  -8   1  10   -3.90   17.50
  -7  -1  10    7.70   19.50
  -7  -1  10  -34.10   99.29
  -7   1  10  -11.70   99.79
  -6  -1  10  149.69   34.70
  -6  -1  10   74.39   78.69
  -6  -1  10  146.09   19.80
  -6   1  10  147.79   79.19
  -5  -1  10   36.50   18.30
  -5  -1  10   35.40   63.39
  -5  -1  10   64.69   32.70
  -5   1  10  103.39   64.89
  -5   1  10   50.49   29.00
  -5   1  10   50.49   18.90
  -4  -1  10  145.59   59.99
  -4  -1  10  207.48   37.20
   4  -1 -10  156.08   24.70
  -4  -1  10  119.49   20.80
  -4   1  10   94.89   55.29
  -4   1  10  148.19   22.60
  -4   1  10  138.29   33.30
  -3  -1  10  290.67   40.70
  -3  -1  10  147.39   57.89
   3  -1 -10  213.88   26.50
  -3   1  10  217.28   36.70
  -3   1  10  230.48   54.99
   2  -1 -10   96.59   15.30
  -2  -1  10   96.89   56.39
  -2   1  10   32.80   49.60
  -1  -1  10  449.86  114.49
  -1   1  10  332.97   59.79
   0  -1 -10  168.38   24.70
  -1  -1 -10   51.19   20.60
   1   1  10   58.89   43.00
  -1   1 -10   56.39   21.90
[truncated: 308,044 more chars]
