# Supplementary material for: Cyclopeptide Derivatives from the Sponge-Derived Fungus Acremonium persicinum F10
Source: Mar Drugs. 2021 Sep 24;19(10):537. doi: 10.3390/md19100537 (PMC8537450; doi:10.3390/md19100537)
Supplement: Supplementary file 1 [file marinedrugs-19-00537-s001.zip › Supporting Information/X-ray crystallographic data forcompound 1-1906911.cif]

####################################################################### 
# 
# This file contains crystal structure data downloaded from the 
# Cambridge Structural Database (CSD) hosted by the Cambridge 
# Crystallographic Data Centre (CCDC).
# 
# Full information about CCDC data access policies and citation 
# guidelines are available at http://www.ccdc.cam.ac.uk/access/V1 
# 
# Audit and citation data items may have been added by the CCDC. 
# Please retain this information to preserve the provenance of 
# this file and to allow appropriate attribution of the data. 
# 
#######################################################################

data_p
_database_code_depnum_ccdc_archive 'CCDC 1906911'
loop_
_audit_author_name
_audit_author_address
'Brian Lee'
;Shanghai Jiao Tong university
China
;
_audit_update_record             
;
2019-04-01 deposited with the CCDC.	2020-05-17 downloaded from the CCDC.
;

_audit_creation_method           SHELXL-2014
_chemical_name_systematic        
;
 ?
;
_chemical_name_common            ?
_chemical_melting_point          ?
_chemical_formula_moiety         'C39 H58 Al N9 O12, 2(O)'
_chemical_formula_sum            'C39 H58 Al N9 O14'
_chemical_formula_weight         903.92

loop_
_atom_type_symbol
_atom_type_description
_atom_type_scat_dispersion_real
_atom_type_scat_dispersion_imag
_atom_type_scat_source
C C 0.0181 0.0091 'International Tables Vol C Tables 4.2.6.8 and 6.1.1.4'
H H 0.0000 0.0000 'International Tables Vol C Tables 4.2.6.8 and 6.1.1.4'
N N 0.0311 0.0180 'International Tables Vol C Tables 4.2.6.8 and 6.1.1.4'
O O 0.0492 0.0322 'International Tables Vol C Tables 4.2.6.8 and 6.1.1.4'
Al Al 0.2130 0.2455 'International Tables Vol C Tables 4.2.6.8 and 6.1.1.4'

_space_group_crystal_system      monoclinic
_space_group_IT_number           4
_space_group_name_H-M_alt        'P 21'
_space_group_name_Hall           'P 2yb'

_shelx_space_group_comment       
;
The symmetry employed for this shelxl refinement is uniquely defined
by the following loop, which should always be used as a source of
symmetry information in preference to the above space-group names.
They are only intended as comments.
;

loop_
_space_group_symop_operation_xyz
'x, y, z'
'-x, y+1/2, -z'

_cell_length_a                   12.2490(3)
_cell_length_b                   11.9399(3)
_cell_length_c                   16.7735(5)
_cell_angle_alpha                90
_cell_angle_beta                 100.641(2)
_cell_angle_gamma                90
_cell_volume                     2410.97(11)
_cell_formula_units_Z            2
_cell_measurement_temperature    293(2)
_cell_measurement_reflns_used    9271
_cell_measurement_theta_min      3.67
_cell_measurement_theta_max      68.22

_exptl_crystal_description       block
_exptl_crystal_colour            white
_exptl_crystal_density_meas      ?
_exptl_crystal_density_method    ?
_exptl_crystal_density_diffrn    1.245
_exptl_crystal_F_000             1155
_exptl_transmission_factor_min   ?
_exptl_transmission_factor_max   ?
_exptl_crystal_size_max          0.60
_exptl_crystal_size_mid          0.50
_exptl_crystal_size_min          0.40
_exptl_absorpt_coefficient_mu    0.960
_shelx_estimated_absorpt_T_min   ?
_shelx_estimated_absorpt_T_max   ?
_exptl_absorpt_correction_type   none
_exptl_absorpt_correction_T_min  ?
_exptl_absorpt_correction_T_max  ?
_exptl_absorpt_process_details   ?

_exptl_special_details           
;
 ?
;

_diffrn_ambient_temperature      293(2)
_diffrn_radiation_wavelength     1.54178
_diffrn_radiation_type           CuK\a
_diffrn_source                   'sealed tube'
_diffrn_measurement_device_type  'CCD area detector'
_diffrn_measurement_method       'phi and omega scans'
_diffrn_detector_area_resol_mean ?
_diffrn_reflns_number            36004
_diffrn_reflns_av_unetI/netI     0.0316
_diffrn_reflns_av_R_equivalents  0.0399
_diffrn_reflns_limit_h_min       -14
_diffrn_reflns_limit_h_max       14
_diffrn_reflns_limit_k_min       -14
_diffrn_reflns_limit_k_max       13
_diffrn_reflns_limit_l_min       -19
_diffrn_reflns_limit_l_max       ?
_diffrn_reflns_theta_min         2.680
_diffrn_reflns_theta_max         68.252
_diffrn_reflns_theta_full        67.679
_diffrn_measured_fraction_theta_max 0.999
_diffrn_measured_fraction_theta_full 0.999
_diffrn_reflns_Laue_measured_fraction_max 0.999
_diffrn_reflns_Laue_measured_fraction_full 0.999
_diffrn_reflns_point_group_measured_fraction_max 0.999
_diffrn_reflns_point_group_measured_fraction_full 1.000
_reflns_number_total             8741
_reflns_number_gt                8023
_reflns_threshold_expression     'I > 2\s(I)'
_reflns_Friedel_coverage         0.902
_reflns_Friedel_fraction_max     1.000
_reflns_Friedel_fraction_full    1.000

_reflns_special_details          
;
 Data were apparently pre-merged, so _diffrn_reflns_number
 etc. will have to be added later.
 
 Reflections were merged by SHELXL according to the crystal
 class for the calculation of statistics and refinement.
 
 _reflns_Friedel_fraction is defined as the number of unique
 Friedel pairs measured divided by the number that would be
 possible theoretically, ignoring centric projections and
 systematic absences.
;

_computing_data_collection       'Bruker APEX2'
_computing_cell_refinement       'Bruker SAINT'
_computing_data_reduction        'Bruker SAINT'
_computing_structure_solution    'SHELXS-97 (Sheldrick 2008)'
_computing_structure_refinement  'SHELXL-2014 (Sheldrick, 2014)'
_computing_molecular_graphics    'Bruker SHELXTL'
_computing_publication_material  'Bruker SHELXTL'

_refine_special_details          
;
 Refined as a 2-component inversion twin.
;
_refine_ls_structure_factor_coef Fsqd
_refine_ls_matrix_type           full
_refine_ls_weighting_scheme      calc
_refine_ls_weighting_details     
'w=1/[\s^2^(Fo^2^)+(0.0766P)^2^+0.2994P] where P=(Fo^2^+2Fc^2^)/3'
_atom_sites_solution_primary     ?
_atom_sites_solution_secondary   ?
_atom_sites_solution_hydrogens   geom
_refine_ls_hydrogen_treatment    constr
_refine_ls_extinction_method     none
_refine_ls_extinction_coef       .
_refine_ls_abs_structure_details 
;
 Refined as an inversion twin.
;
_refine_ls_abs_structure_Flack   -0.10(5)
_chemical_absolute_configuration ad
_refine_ls_number_reflns         8741
_refine_ls_number_parameters     575
_refine_ls_number_restraints     1
_refine_ls_R_factor_all          0.0464
_refine_ls_R_factor_gt           0.0419
_refine_ls_wR_factor_ref         0.1173
_refine_ls_wR_factor_gt          0.1140
_refine_ls_goodness_of_fit_ref   1.041
_refine_ls_restrained_S_all      1.041
_refine_ls_shift/su_max          0.008
_refine_ls_shift/su_mean         0.000

loop_
_atom_site_label
_atom_site_type_symbol
_atom_site_fract_x
_atom_site_fract_y
_atom_site_fract_z
_atom_site_U_iso_or_equiv
_atom_site_adp_type
_atom_site_occupancy
_atom_site_site_symmetry_order
_atom_site_calc_flag
_atom_site_refinement_flags_posn
_atom_site_refinement_flags_adp
_atom_site_refinement_flags_occupancy
_atom_site_disorder_assembly
_atom_site_disorder_group
Al1 Al 0.49781(9) 0.89377(8) 0.18363(6) 0.0419(2) Uani 1 1 d . . . . .
C1 C 0.9899(3) -0.1291(4) 0.3190(3) 0.0608(10) Uani 1 1 d . . . . .
H1A H 0.9344 -0.1783 0.3330 0.091 Uiso 1 1 calc R U . . .
H1B H 1.0599 -0.1438 0.3538 0.091 Uiso 1 1 calc R U . . .
H1C H 0.9967 -0.1414 0.2636 0.091 Uiso 1 1 calc R U . . .
C2 C 0.9417(3) 0.0107(4) 0.4181(2) 0.0510(9) Uani 1 1 d . . . . .
H2A H 0.9329 0.0893 0.4271 0.076 Uiso 1 1 calc R U . . .
H2B H 1.0060 -0.0166 0.4545 0.076 Uiso 1 1 calc R U . . .
H2C H 0.8770 -0.0287 0.4276 0.076 Uiso 1 1 calc R U . . .
C3 C 0.9563(3) -0.0085(3) 0.3297(2) 0.0439(7) Uani 1 1 d . . . . .
H3 H 1.0167 0.0400 0.3193 0.053 Uiso 1 1 calc R U . . .
C4 C 0.8523(3) 0.0198(3) 0.2673(2) 0.0457(8) Uani 1 1 d . . . . .
H4A H 0.8676 0.0058 0.2135 0.055 Uiso 1 1 calc R U . . .
H4B H 0.7931 -0.0306 0.2753 0.055 Uiso 1 1 calc R U . . .
C5 C 0.8113(3) 0.1404(3) 0.2708(2) 0.0435(7) Uani 1 1 d . . . . .
H5 H 0.7970 0.1548 0.3255 0.052 Uiso 1 1 calc R U . . .
C6 C 0.9000(3) 0.2229(3) 0.2536(2) 0.0427(7) Uani 1 1 d . . . . .
C7 C 0.6558(3) 0.2560(3) 0.2132(2) 0.0442(8) Uani 1 1 d . . . . .
C8 C 0.5422(3) 0.2710(3) 0.1585(2) 0.0480(8) Uani 1 1 d . . . . .
H8 H 0.4967 0.2041 0.1613 0.058 Uiso 1 1 calc R U . . .
C9 C 0.5543(4) 0.2920(4) 0.0712(3) 0.0642(11) Uani 1 1 d . . . . .
H9A H 0.4835 0.3127 0.0397 0.096 Uiso 1 1 calc R U . . .
H9B H 0.5803 0.2250 0.0491 0.096 Uiso 1 1 calc R U . . .
H9C H 0.6066 0.3514 0.0695 0.096 Uiso 1 1 calc R U . . .
C10 C 0.3851(3) 0.3929(3) 0.1776(2) 0.0461(8) Uani 1 1 d . . . . .
C11 C 0.3503(3) 0.4943(4) 0.2234(2) 0.0455(8) Uani 1 1 d . . . . .
H11 H 0.3021 0.4664 0.2596 0.055 Uiso 1 1 calc R U . . .
C12 C 0.2824(3) 0.5796(4) 0.1660(2) 0.0505(9) Uani 1 1 d . . . . .
H12A H 0.2294 0.5405 0.1253 0.061 Uiso 1 1 calc R U . . .
H12B H 0.3316 0.6224 0.1384 0.061 Uiso 1 1 calc R U . . .
C13 C 0.2206(3) 0.6589(4) 0.2146(2) 0.0553(10) Uani 1 1 d . . . . .
H13A H 0.1542 0.6217 0.2247 0.066 Uiso 1 1 calc R U . . .
H13B H 0.2676 0.6738 0.2667 0.066 Uiso 1 1 calc R U . . .
C14 C 0.1881(3) 0.7689(4) 0.1726(3) 0.0604(11) Uani 1 1 d . . . . .
H14A H 0.1375 0.7549 0.1219 0.072 Uiso 1 1 calc R U . . .
H14B H 0.1494 0.8144 0.2065 0.072 Uiso 1 1 calc R U . . .
C15 C 0.2945(3) 0.8910(4) 0.0924(2) 0.0566(10) Uani 1 1 d . . . . .
C16 C 0.2005(4) 0.9021(6) 0.0222(3) 0.0805(16) Uani 1 1 d . . . . .
H16A H 0.2118 0.9671 -0.0090 0.121 Uiso 1 1 calc R U . . .
H16B H 0.1321 0.9096 0.0418 0.121 Uiso 1 1 calc R U . . .
H16C H 0.1972 0.8366 -0.0114 0.121 Uiso 1 1 calc R U . . .
C17 C 0.5343(4) 1.1308(4) 0.3676(2) 0.0529(9) Uani 1 1 d . . . . .
H17A H 0.5669 1.1947 0.3462 0.079 Uiso 1 1 calc R U . . .
H17B H 0.5746 1.1145 0.4211 0.079 Uiso 1 1 calc R U . . .
H17C H 0.4583 1.1468 0.3703 0.079 Uiso 1 1 calc R U . . .
C18 C 0.5394(3) 1.0319(3) 0.3136(2) 0.0451(8) Uani 1 1 d . . . . .
C19 C 0.6668(3) 0.8674(3) 0.1048(2) 0.0474(8) Uani 1 1 d . . . . .
C20 C 0.7662(4) 0.8906(4) 0.0668(2) 0.0571(10) Uani 1 1 d . . . . .
H20A H 0.7788 0.9700 0.0661 0.086 Uiso 1 1 calc R U . . .
H20B H 0.7530 0.8625 0.0122 0.086 Uiso 1 1 calc R U . . .
H20C H 0.8302 0.8544 0.0977 0.086 Uiso 1 1 calc R U . . .
C21 C 0.6815(3) 0.6597(3) 0.0958(2) 0.0491(8) Uani 1 1 d . . . . .
H21A H 0.7480 0.6743 0.0738 0.059 Uiso 1 1 calc R U . . .
H21B H 0.6305 0.6173 0.0558 0.059 Uiso 1 1 calc R U . . .
C22 C 0.7115(3) 0.5914(3) 0.1734(2) 0.0454(8) Uani 1 1 d . . . . .
H22A H 0.7487 0.5232 0.1619 0.054 Uiso 1 1 calc R U . . .
H22B H 0.6439 0.5703 0.1919 0.054 Uiso 1 1 calc R U . . .
C23 C 0.7871(3) 0.6562(3) 0.2409(2) 0.0399(7) Uani 1 1 d . . . . .
H23A H 0.8569 0.6718 0.2236 0.048 Uiso 1 1 calc R U . . .
H23B H 0.7524 0.7275 0.2485 0.048 Uiso 1 1 calc R U . . .
C24 C 0.8117(3) 0.5952(3) 0.3222(2) 0.0394(7) Uani 1 1 d . . . . .
H24 H 0.8617 0.6431 0.3600 0.047 Uiso 1 1 calc R U . . .
C25 C 0.7097(3) 0.5710(3) 0.3610(2) 0.0375(7) Uani 1 1 d . . . . .
C26 C 0.5403(3) 0.6404(3) 0.39876(19) 0.0379(7) Uani 1 1 d . . . . .
H26 H 0.5690 0.6092 0.4526 0.046 Uiso 1 1 calc R U . . .
C27 C 0.4522(3) 0.5601(3) 0.35524(19) 0.0378(7) Uani 1 1 d . . . . .
C28 C 0.4828(3) 0.7519(3) 0.4108(2) 0.0397(7) Uani 1 1 d . . . . .
H28A H 0.4555 0.7838 0.3576 0.048 Uiso 1 1 calc R U . . .
H28B H 0.4186 0.7357 0.4350 0.048 Uiso 1 1 calc R U . . .
C29 C 0.5518(3) 0.8413(3) 0.4625(2) 0.0440(7) Uani 1 1 d . . . . .
H29A H 0.5911 0.8057 0.5114 0.053 Uiso 1 1 calc R U . . .
H29B H 0.5011 0.8955 0.4788 0.053 Uiso 1 1 calc R U . . .
C30 C 0.6370(3) 0.9052(3) 0.4233(2) 0.0443(8) Uani 1 1 d . . . . .
H30A H 0.6617 0.9707 0.4558 0.053 Uiso 1 1 calc R U . . .
H30B H 0.7011 0.8576 0.4230 0.053 Uiso 1 1 calc R U . . .
C31 C 0.9797(3) 0.4853(3) 0.3279(2) 0.0410(7) Uani 1 1 d . . . . .
C32 C 1.0286(3) 0.3695(3) 0.3162(2) 0.0414(7) Uani 1 1 d . . . . .
H32 H 1.0482 0.3687 0.2621 0.050 Uiso 1 1 calc R U . . .
C33 C 1.1361(3) 0.3469(3) 0.3779(2) 0.0442(8) Uani 1 1 d . . . . .
H33A H 1.1901 0.4047 0.3731 0.053 Uiso 1 1 calc R U . . .
H33B H 1.1202 0.3502 0.4324 0.053 Uiso 1 1 calc R U . . .
C34 C 1.1847(3) 0.2338(3) 0.3644(2) 0.0410(7) Uani 1 1 d . . . . .
C35 C 1.2110(3) 0.2070(4) 0.2890(2) 0.0499(8) Uani 1 1 d . . . . .
H35 H 1.2012 0.2602 0.2478 0.060 Uiso 1 1 calc R U . . .
C36 C 1.2513(3) 0.1023(4) 0.2752(3) 0.0597(11) Uani 1 1 d . . . . .
H36 H 1.2686 0.0857 0.2248 0.072 Uiso 1 1 calc R U . . .
C37 C 1.2663(3) 0.0220(4) 0.3354(3) 0.0561(10) Uani 1 1 d . . . . .
H37 H 1.2924 -0.0488 0.3253 0.067 Uiso 1 1 calc R U . . .
C38 C 1.2426(3) 0.0471(3) 0.4103(2) 0.0497(8) Uani 1 1 d . . . . .
H38 H 1.2539 -0.0062 0.4514 0.060 Uiso 1 1 calc R U . . .
C39 C 1.2017(3) 0.1523(3) 0.4246(2) 0.0468(8) Uani 1 1 d . . . . .
H39 H 1.1853 0.1684 0.4754 0.056 Uiso 1 1 calc R U . . .
N1 N 0.7075(3) 0.1580(3) 0.21226(18) 0.0465(7) Uani 1 1 d . . . . .
H1 H 0.6809 0.1065 0.1784 0.056 Uiso 1 1 calc R U . . .
N2 N 0.9478(2) 0.2811(2) 0.31778(17) 0.0388(6) Uani 1 1 d . . . . .
H2 H 0.9297 0.2654 0.3637 0.047 Uiso 1 1 calc R U . . .
N3 N 0.8687(2) 0.4909(2) 0.31649(18) 0.0409(6) Uani 1 1 d . . . . .
H3A H 0.8305 0.4306 0.3054 0.049 Uiso 1 1 calc R U . . .
N4 N 0.6340(2) 0.6540(2) 0.35711(16) 0.0379(6) Uani 1 1 d . . . . .
H4 H 0.6410 0.7143 0.3304 0.045 Uiso 1 1 calc R U . . .
N5 N 0.4444(2) 0.5508(3) 0.27410(17) 0.0425(6) Uani 1 1 d . . . . .
H5A H 0.4960 0.5787 0.2517 0.051 Uiso 1 1 calc R U . . .
N6 N 0.4927(2) 0.3667(3) 0.19246(18) 0.0454(7) Uani 1 1 d . . . . .
H6 H 0.5366 0.4098 0.2247 0.054 Uiso 1 1 calc R U . . .
N7 N 0.5923(3) 0.9404(3) 0.34032(17) 0.0453(7) Uani 1 1 d . . . . .
N8 N 0.6304(3) 0.7651(3) 0.11146(16) 0.0445(7) Uani 1 1 d . . . . .
N9 N 0.2848(3) 0.8299(3) 0.15624(19) 0.0536(8) Uani 1 1 d . . . . .
O1 O 0.9239(3) 0.2304(2) 0.18544(15) 0.0562(7) Uani 1 1 d . . . . .
O2 O 1.0396(2) 0.5666(2) 0.34497(19) 0.0522(6) Uani 1 1 d . . . . .
O3 O 0.6976(2) 0.3344(2) 0.25567(15) 0.0470(6) Uani 1 1 d . . . . .
O4 O 0.7002(2) 0.4836(2) 0.39705(15) 0.0444(5) Uani 1 1 d . . . . .
O5 O 0.3137(2) 0.3391(3) 0.13136(16) 0.0562(7) Uani 1 1 d . . . . .
O6 O 0.39017(19) 0.5110(2) 0.39308(14) 0.0422(5) Uani 1 1 d . . . . .
O7 O 0.5360(2) 0.7547(2) 0.14446(14) 0.0440(5) Uani 1 1 d . . . . .
O8 O 0.6125(2) 0.9475(2) 0.12964(14) 0.0477(6) Uani 1 1 d . . . . .
O9 O 0.5941(2) 0.8583(2) 0.28262(14) 0.0426(5) Uani 1 1 d . . . . .
O10 O 0.4946(2) 1.0347(2) 0.23852(15) 0.0483(6) Uani 1 1 d . . . . .
O11 O 0.3885(2) 0.9394(2) 0.09379(16) 0.0537(6) Uani 1 1 d . . . . .
O12 O 0.3757(2) 0.8289(2) 0.21803(15) 0.0473(6) Uani 1 1 d . . . . .
O1W O 0.2251(2) 0.6357(3) 0.45167(19) 0.0624(8) Uani 1 1 d . . . . .
O2W O 0.8434(2) 0.3023(2) 0.45391(16) 0.0532(6) Uani 1 1 d . . . . .

loop_
_atom_site_aniso_label
_atom_site_aniso_U_11
_atom_site_aniso_U_22
_atom_site_aniso_U_33
_atom_site_aniso_U_23
_atom_site_aniso_U_13
_atom_site_aniso_U_12
Al1 0.0513(5) 0.0392(5) 0.0367(5) 0.0019(4) 0.0121(4) 0.0004(4)
C1 0.050(2) 0.051(3) 0.078(3) -0.010(2) 0.0055(19) -0.0024(18)
C2 0.0462(19) 0.054(2) 0.053(2) 0.0086(16) 0.0094(15) 0.0024(16)
C3 0.0392(16) 0.0401(19) 0.0539(19) -0.0014(15) 0.0127(14) -0.0035(14)
C4 0.0438(17) 0.0400(19) 0.054(2) -0.0063(15) 0.0094(15) -0.0049(14)
C5 0.0434(17) 0.044(2) 0.0415(17) -0.0061(15) 0.0032(13) -0.0037(15)
C6 0.0468(18) 0.0383(19) 0.0431(18) -0.0025(14) 0.0088(14) -0.0009(14)
C7 0.0451(18) 0.046(2) 0.0398(16) 0.0017(15) 0.0037(14) -0.0063(15)
C8 0.0506(19) 0.0402(19) 0.0479(19) 0.0004(15) -0.0044(15) -0.0088(15)
C9 0.073(3) 0.071(3) 0.044(2) -0.0028(19) -0.0011(18) 0.007(2)
C10 0.0429(18) 0.057(2) 0.0365(16) 0.0093(16) 0.0024(13) -0.0120(16)
C11 0.0331(15) 0.062(2) 0.0398(17) 0.0050(16) 0.0041(13) -0.0094(15)
C12 0.0420(18) 0.067(2) 0.0418(18) 0.0081(17) 0.0058(14) -0.0040(17)
C13 0.0393(18) 0.078(3) 0.049(2) 0.0075(19) 0.0093(15) -0.0015(17)
C14 0.0407(19) 0.082(3) 0.059(2) 0.010(2) 0.0096(17) 0.0080(19)
C15 0.056(2) 0.065(3) 0.051(2) 0.0115(19) 0.0168(17) 0.019(2)
C16 0.062(3) 0.115(5) 0.062(3) 0.034(3) 0.006(2) 0.016(3)
C17 0.067(2) 0.046(2) 0.048(2) -0.0038(16) 0.0171(17) 0.0031(18)
C18 0.0548(19) 0.041(2) 0.0428(18) 0.0004(14) 0.0171(15) -0.0011(15)
C19 0.057(2) 0.053(2) 0.0324(15) -0.0059(14) 0.0105(14) -0.0072(16)
C20 0.070(2) 0.066(3) 0.0395(17) -0.0102(18) 0.0204(17) -0.015(2)
C21 0.056(2) 0.052(2) 0.0409(17) -0.0124(16) 0.0123(15) -0.0043(16)
C22 0.0455(18) 0.043(2) 0.050(2) -0.0082(15) 0.0138(15) -0.0024(14)
C23 0.0378(16) 0.0401(18) 0.0447(17) -0.0052(14) 0.0147(13) -0.0033(13)
C24 0.0365(16) 0.0375(18) 0.0454(18) -0.0049(13) 0.0101(13) -0.0054(12)
C25 0.0365(15) 0.0364(17) 0.0388(16) -0.0033(13) 0.0050(12) -0.0024(12)
C26 0.0355(15) 0.0440(18) 0.0347(15) 0.0048(13) 0.0076(12) 0.0018(13)
C27 0.0378(15) 0.0379(17) 0.0390(16) 0.0048(13) 0.0102(13) 0.0053(13)
C28 0.0361(15) 0.0483(19) 0.0366(15) -0.0006(13) 0.0114(12) -0.0015(13)
C29 0.0482(18) 0.049(2) 0.0370(16) -0.0021(14) 0.0132(14) -0.0026(15)
C30 0.0479(18) 0.045(2) 0.0407(17) -0.0032(14) 0.0104(14) -0.0028(15)
C31 0.0389(16) 0.0427(19) 0.0430(17) -0.0011(14) 0.0114(13) -0.0037(14)
C32 0.0374(16) 0.0416(19) 0.0475(17) -0.0045(14) 0.0142(14) -0.0037(13)
C33 0.0382(16) 0.0434(19) 0.0518(19) -0.0054(15) 0.0102(14) -0.0027(14)
C34 0.0307(15) 0.045(2) 0.0474(18) -0.0034(14) 0.0068(13) 0.0000(13)
C35 0.0434(18) 0.060(2) 0.0482(19) 0.0053(17) 0.0124(15) 0.0113(17)
C36 0.055(2) 0.076(3) 0.049(2) -0.0099(19) 0.0096(17) 0.020(2)
C37 0.049(2) 0.053(2) 0.064(2) -0.0103(19) 0.0034(17) 0.0104(17)
C38 0.0425(17) 0.049(2) 0.056(2) 0.0043(16) 0.0029(15) -0.0002(15)
C39 0.0414(17) 0.056(2) 0.0429(18) -0.0033(16) 0.0078(13) -0.0050(16)
N1 0.0502(16) 0.0397(16) 0.0451(15) -0.0064(12) -0.0028(12) -0.0064(13)
N2 0.0382(13) 0.0389(15) 0.0411(14) -0.0022(11) 0.0117(11) -0.0022(11)
N3 0.0360(13) 0.0357(15) 0.0517(16) -0.0045(12) 0.0103(11) -0.0050(11)
N4 0.0364(13) 0.0392(15) 0.0394(13) 0.0022(11) 0.0107(10) -0.0005(11)
N5 0.0335(13) 0.0575(18) 0.0373(14) 0.0031(12) 0.0089(11) -0.0064(12)
N6 0.0416(15) 0.0471(18) 0.0446(15) -0.0001(13) 0.0006(12) -0.0105(12)
N7 0.0540(17) 0.0445(16) 0.0390(14) -0.0047(13) 0.0132(12) -0.0024(13)
N8 0.0524(16) 0.0480(17) 0.0345(14) -0.0053(12) 0.0119(12) -0.0031(13)
N9 0.0498(16) 0.064(2) 0.0465(17) 0.0114(15) 0.0075(13) 0.0077(15)
O1 0.0722(18) 0.0584(17) 0.0403(13) -0.0071(11) 0.0161(12) -0.0141(13)
O2 0.0406(12) 0.0406(14) 0.0765(18) -0.0049(12) 0.0136(12) -0.0065(11)
O3 0.0437(12) 0.0423(14) 0.0520(14) -0.0088(11) 0.0014(10) -0.0072(10)
O4 0.0439(12) 0.0432(14) 0.0483(13) 0.0032(11) 0.0140(10) 0.0000(10)
O5 0.0508(14) 0.0675(18) 0.0459(14) 0.0040(12) -0.0023(11) -0.0170(13)
O6 0.0409(12) 0.0459(14) 0.0416(12) 0.0052(10) 0.0122(9) -0.0004(10)
O7 0.0464(13) 0.0454(14) 0.0417(12) -0.0011(10) 0.0122(10) -0.0013(10)
O8 0.0618(15) 0.0459(14) 0.0378(12) -0.0037(10) 0.0158(11) -0.0077(11)
O9 0.0525(13) 0.0387(12) 0.0383(11) -0.0016(9) 0.0126(10) 0.0022(10)
O10 0.0624(15) 0.0428(14) 0.0419(13) 0.0000(10) 0.0153(11) 0.0030(11)
O11 0.0644(16) 0.0514(15) 0.0459(13) 0.0082(11) 0.0120(12) 0.0068(13)
O12 0.0469(13) 0.0526(15) 0.0429(13) 0.0044(11) 0.0093(10) 0.0008(11)
O1W 0.0471(14) 0.069(2) 0.0742(18) -0.0278(15) 0.0203(13) -0.0113(13)
O2W 0.0597(15) 0.0524(16) 0.0507(14) 0.0036(11) 0.0184(12) 0.0082(12)

_geom_special_details            
;
 All esds (except the esd in the dihedral angle between two l.s. planes)
 are estimated using the full covariance matrix.  The cell esds are taken
 into account individually in the estimation of esds in distances, angles
 and torsion angles; correlations between esds in cell parameters are only
 used when they are defined by crystal symmetry.  An approximate (isotropic)
 treatment of cell esds is used for estimating esds involving l.s. planes.
;

loop_
_geom_bond_atom_site_label_1
_geom_bond_atom_site_label_2
_geom_bond_distance
_geom_bond_site_symmetry_2
_geom_bond_publ_flag
Al1 O12 1.868(3) . ?
Al1 O7 1.876(3) . ?
Al1 O9 1.898(3) . ?
Al1 O11 1.901(3) . ?
Al1 O8 1.917(3) . ?
Al1 O10 1.922(3) . ?
C1 C3 1.517(6) . ?
C1 H1A 0.9600 . ?
C1 H1B 0.9600 . ?
C1 H1C 0.9600 . ?
C2 C3 1.543(5) . ?
C2 H2A 0.9600 . ?
C2 H2B 0.9600 . ?
C2 H2C 0.9600 . ?
C3 C4 1.530(5) . ?
C3 H3 0.9800 . ?
C4 C5 1.530(5) . ?
C4 H4A 0.9700 . ?
C4 H4B 0.9700 . ?
C5 N1 1.471(4) . ?
C5 C6 1.533(5) . ?
C5 H5 0.9800 . ?
C6 O1 1.236(4) . ?
C6 N2 1.323(4) . ?
C7 O3 1.229(5) . ?
C7 N1 1.332(5) . ?
C7 C8 1.529(5) . ?
C8 N6 1.458(5) . ?
C8 C9 1.520(6) . ?
C8 H8 0.9800 . ?
C9 H9A 0.9600 . ?
C9 H9B 0.9600 . ?
C9 H9C 0.9600 . ?
C10 O5 1.236(4) . ?
C10 N6 1.333(5) . ?
C10 C11 1.535(6) . ?
C11 N5 1.465(4) . ?
C11 C12 1.535(5) . ?
C11 H11 0.9800 . ?
C12 C13 1.537(6) . ?
C12 H12A 0.9700 . ?
C12 H12B 0.9700 . ?
C13 C14 1.508(7) . ?
C13 H13A 0.9700 . ?
C13 H13B 0.9700 . ?
C14 N9 1.460(6) . ?
C14 H14A 0.9700 . ?
C14 H14B 0.9700 . ?
C15 O11 1.283(6) . ?
C15 N9 1.320(5) . ?
C15 C16 1.493(6) . ?
C16 H16A 0.9600 . ?
C16 H16B 0.9600 . ?
C16 H16C 0.9600 . ?
C17 C18 1.497(5) . ?
C17 H17A 0.9600 . ?
C17 H17B 0.9600 . ?
C17 H17C 0.9600 . ?
C18 O10 1.278(4) . ?
C18 N7 1.307(5) . ?
C19 O8 1.279(5) . ?
C19 N8 1.312(5) . ?
C19 C20 1.500(5) . ?
C20 H20A 0.9600 . ?
C20 H20B 0.9600 . ?
C20 H20C 0.9600 . ?
C21 N8 1.451(5) . ?
C21 C22 1.522(6) . ?
C21 H21A 0.9700 . ?
C21 H21B 0.9700 . ?
C22 C23 1.534(5) . ?
C22 H22A 0.9700 . ?
C22 H22B 0.9700 . ?
C23 C24 1.526(5) . ?
C23 H23A 0.9700 . ?
C23 H23B 0.9700 . ?
C24 N3 1.440(5) . ?
C24 C25 1.538(5) . ?
C24 H24 0.9800 . ?
C25 O4 1.222(4) . ?
C25 N4 1.351(4) . ?
C26 N4 1.459(4) . ?
C26 C27 1.525(5) . ?
C26 C28 1.538(5) . ?
C26 H26 0.9800 . ?
C27 O6 1.225(4) . ?
C27 N5 1.351(4) . ?
C28 C29 1.528(5) . ?
C28 H28A 0.9700 . ?
C28 H28B 0.9700 . ?
C29 C30 1.535(5) . ?
C29 H29A 0.9700 . ?
C29 H29B 0.9700 . ?
C30 N7 1.460(5) . ?
C30 H30A 0.9700 . ?
C30 H30B 0.9700 . ?
C31 O2 1.219(4) . ?
C31 N3 1.339(4) . ?
C31 C32 1.534(5) . ?
C32 N2 1.450(4) . ?
C32 C33 1.541(5) . ?
C32 H32 0.9800 . ?
C33 C34 1.509(5) . ?
C33 H33A 0.9700 . ?
C33 H33B 0.9700 . ?
C34 C39 1.390(5) . ?
C34 C35 1.399(5) . ?
C35 C36 1.378(6) . ?
C35 H35 0.9300 . ?
C36 C37 1.380(7) . ?
C36 H36 0.9300 . ?
C37 C38 1.375(6) . ?
C37 H37 0.9300 . ?
C38 C39 1.389(6) . ?
C38 H38 0.9300 . ?
C39 H39 0.9300 . ?
N1 H1 0.8600 . ?
N2 H2 0.8600 . ?
N3 H3A 0.8600 . ?
N4 H4 0.8600 . ?
N5 H5A 0.8600 . ?
N6 H6 0.8600 . ?
N7 O9 1.381(4) . ?
N8 O7 1.377(4) . ?
N9 O12 1.374(4) . ?

loop_
_geom_angle_atom_site_label_1
_geom_angle_atom_site_label_2
_geom_angle_atom_site_label_3
_geom_angle
_geom_angle_site_symmetry_1
_geom_angle_site_symmetry_3
_geom_angle_publ_flag
O12 Al1 O7 90.36(12) . . ?
O12 Al1 O9 92.33(11) . . ?
O7 Al1 O9 87.38(11) . . ?
O12 Al1 O11 82.91(12) . . ?
O7 Al1 O11 99.22(12) . . ?
O9 Al1 O11 171.85(13) . . ?
O12 Al1 O8 169.46(12) . . ?
O7 Al1 O8 83.05(11) . . ?
O9 Al1 O8 95.57(12) . . ?
O11 Al1 O8 90.01(12) . . ?
O12 Al1 O10 97.29(12) . . ?
O7 Al1 O10 166.17(13) . . ?
O9 Al1 O10 80.85(11) . . ?
O11 Al1 O10 93.16(13) . . ?
O8 Al1 O10 90.86(12) . . ?
C3 C1 H1A 109.5 . . ?
C3 C1 H1B 109.5 . . ?
H1A C1 H1B 109.5 . . ?
C3 C1 H1C 109.5 . . ?
H1A C1 H1C 109.5 . . ?
H1B C1 H1C 109.5 . . ?
C3 C2 H2A 109.5 . . ?
C3 C2 H2B 109.5 . . ?
H2A C2 H2B 109.5 . . ?
C3 C2 H2C 109.5 . . ?
H2A C2 H2C 109.5 . . ?
H2B C2 H2C 109.5 . . ?
C1 C3 C4 109.8(3) . . ?
C1 C3 C2 109.6(3) . . ?
C4 C3 C2 113.2(3) . . ?
C1 C3 H3 108.0 . . ?
C4 C3 H3 108.0 . . ?
C2 C3 H3 108.0 . . ?
C5 C4 C3 114.8(3) . . ?
C5 C4 H4A 108.6 . . ?
C3 C4 H4A 108.6 . . ?
C5 C4 H4B 108.6 . . ?
C3 C4 H4B 108.6 . . ?
H4A C4 H4B 107.5 . . ?
N1 C5 C4 111.0(3) . . ?
N1 C5 C6 109.7(3) . . ?
C4 C5 C6 110.4(3) . . ?
N1 C5 H5 108.5 . . ?
C4 C5 H5 108.5 . . ?
C6 C5 H5 108.5 . . ?
O1 C6 N2 124.7(3) . . ?
O1 C6 C5 121.2(3) . . ?
N2 C6 C5 114.1(3) . . ?
O3 C7 N1 121.9(3) . . ?
O3 C7 C8 119.6(3) . . ?
N1 C7 C8 118.5(3) . . ?
N6 C8 C9 111.7(3) . . ?
N6 C8 C7 104.8(3) . . ?
C9 C8 C7 111.0(3) . . ?
N6 C8 H8 109.8 . . ?
C9 C8 H8 109.8 . . ?
C7 C8 H8 109.8 . . ?
C8 C9 H9A 109.5 . . ?
C8 C9 H9B 109.5 . . ?
H9A C9 H9B 109.5 . . ?
C8 C9 H9C 109.5 . . ?
H9A C9 H9C 109.5 . . ?
H9B C9 H9C 109.5 . . ?
O5 C10 N6 123.7(4) . . ?
O5 C10 C11 119.7(3) . . ?
N6 C10 C11 116.6(3) . . ?
N5 C11 C10 113.1(3) . . ?
N5 C11 C12 109.6(3) . . ?
C10 C11 C12 112.2(3) . . ?
N5 C11 H11 107.2 . . ?
C10 C11 H11 107.2 . . ?
C12 C11 H11 107.2 . . ?
C11 C12 C13 109.8(3) . . ?
C11 C12 H12A 109.7 . . ?
C13 C12 H12A 109.7 . . ?
C11 C12 H12B 109.7 . . ?
C13 C12 H12B 109.7 . . ?
H12A C12 H12B 108.2 . . ?
C14 C13 C12 113.7(3) . . ?
C14 C13 H13A 108.8 . . ?
C12 C13 H13A 108.8 . . ?
C14 C13 H13B 108.8 . . ?
C12 C13 H13B 108.8 . . ?
H13A C13 H13B 107.7 . . ?
N9 C14 C13 111.6(3) . . ?
N9 C14 H14A 109.3 . . ?
C13 C14 H14A 109.3 . . ?
N9 C14 H14B 109.3 . . ?
C13 C14 H14B 109.3 . . ?
H14A C14 H14B 108.0 . . ?
O11 C15 N9 116.7(4) . . ?
O11 C15 C16 122.2(4) . . ?
N9 C15 C16 121.1(4) . . ?
C15 C16 H16A 109.5 . . ?
C15 C16 H16B 109.5 . . ?
H16A C16 H16B 109.5 . . ?
C15 C16 H16C 109.5 . . ?
H16A C16 H16C 109.5 . . ?
H16B C16 H16C 109.5 . . ?
C18 C17 H17A 109.5 . . ?
C18 C17 H17B 109.5 . . ?
H17A C17 H17B 109.5 . . ?
C18 C17 H17C 109.5 . . ?
H17A C17 H17C 109.5 . . ?
H17B C17 H17C 109.5 . . ?
O10 C18 N7 117.1(3) . . ?
O10 C18 C17 121.2(3) . . ?
N7 C18 C17 121.7(3) . . ?
O8 C19 N8 117.6(3) . . ?
O8 C19 C20 120.8(4) . . ?
N8 C19 C20 121.6(4) . . ?
C19 C20 H20A 109.5 . . ?
C19 C20 H20B 109.5 . . ?
H20A C20 H20B 109.5 . . ?
C19 C20 H20C 109.5 . . ?
H20A C20 H20C 109.5 . . ?
H20B C20 H20C 109.5 . . ?
N8 C21 C22 110.7(3) . . ?
N8 C21 H21A 109.5 . . ?
C22 C21 H21A 109.5 . . ?
N8 C21 H21B 109.5 . . ?
C22 C21 H21B 109.5 . . ?
H21A C21 H21B 108.1 . . ?
C21 C22 C23 112.3(3) . . ?
C21 C22 H22A 109.2 . . ?
C23 C22 H22A 109.2 . . ?
C21 C22 H22B 109.2 . . ?
C23 C22 H22B 109.2 . . ?
H22A C22 H22B 107.9 . . ?
C24 C23 C22 114.3(3) . . ?
C24 C23 H23A 108.7 . . ?
C22 C23 H23A 108.7 . . ?
C24 C23 H23B 108.7 . . ?
C22 C23 H23B 108.7 . . ?
H23A C23 H23B 107.6 . . ?
N3 C24 C23 111.8(3) . . ?
N3 C24 C25 107.9(3) . . ?
C23 C24 C25 115.2(3) . . ?
N3 C24 H24 107.2 . . ?
C23 C24 H24 107.2 . . ?
C25 C24 H24 107.2 . . ?
O4 C25 N4 121.5(3) . . ?
O4 C25 C24 121.9(3) . . ?
N4 C25 C24 116.5(3) . . ?
N4 C26 C27 113.0(3) . . ?
N4 C26 C28 112.7(3) . . ?
C27 C26 C28 107.9(3) . . ?
N4 C26 H26 107.7 . . ?
C27 C26 H26 107.7 . . ?
C28 C26 H26 107.7 . . ?
O6 C27 N5 123.2(3) . . ?
O6 C27 C26 120.3(3) . . ?
N5 C27 C26 116.5(3) . . ?
C29 C28 C26 117.5(3) . . ?
C29 C28 H28A 107.9 . . ?
C26 C28 H28A 107.9 . . ?
C29 C28 H28B 107.9 . . ?
C26 C28 H28B 107.9 . . ?
H28A C28 H28B 107.2 . . ?
C28 C29 C30 116.9(3) . . ?
C28 C29 H29A 108.1 . . ?
C30 C29 H29A 108.1 . . ?
C28 C29 H29B 108.1 . . ?
C30 C29 H29B 108.1 . . ?
H29A C29 H29B 107.3 . . ?
N7 C30 C29 112.7(3) . . ?
N7 C30 H30A 109.0 . . ?
C29 C30 H30A 109.0 . . ?
N7 C30 H30B 109.0 . . ?
C29 C30 H30B 109.0 . . ?
H30A C30 H30B 107.8 . . ?
O2 C31 N3 123.1(3) . . ?
O2 C31 C32 121.0(3) . . ?
N3 C31 C32 115.9(3) . . ?
N2 C32 C31 111.7(3) . . ?
N2 C32 C33 111.2(3) . . ?
C31 C32 C33 112.2(3) . . ?
N2 C32 H32 107.2 . . ?
C31 C32 H32 107.2 . . ?
C33 C32 H32 107.2 . . ?
C34 C33 C32 111.6(3) . . ?
C34 C33 H33A 109.3 . . ?
C32 C33 H33A 109.3 . . ?
C34 C33 H33B 109.3 . . ?
C32 C33 H33B 109.3 . . ?
H33A C33 H33B 108.0 . . ?
C39 C34 C35 117.9(3) . . ?
C39 C34 C33 121.9(3) . . ?
C35 C34 C33 120.2(3) . . ?
C36 C35 C34 120.6(4) . . ?
C36 C35 H35 119.7 . . ?
C34 C35 H35 119.7 . . ?
C35 C36 C37 120.8(4) . . ?
C35 C36 H36 119.6 . . ?
C37 C36 H36 119.6 . . ?
C38 C37 C36 119.6(4) . . ?
C38 C37 H37 120.2 . . ?
C36 C37 H37 120.2 . . ?
C37 C38 C39 120.0(4) . . ?
C37 C38 H38 120.0 . . ?
C39 C38 H38 120.0 . . ?
C38 C39 C34 121.2(3) . . ?
C38 C39 H39 119.4 . . ?
C34 C39 H39 119.4 . . ?
C7 N1 C5 118.2(3) . . ?
C7 N1 H1 120.9 . . ?
C5 N1 H1 120.9 . . ?
C6 N2 C32 124.6(3) . . ?
C6 N2 H2 117.7 . . ?
C32 N2 H2 117.7 . . ?
C31 N3 C24 121.7(3) . . ?
C31 N3 H3A 119.1 . . ?
C24 N3 H3A 119.1 . . ?
C25 N4 C26 119.3(3) . . ?
C25 N4 H4 120.4 . . ?
C26 N4 H4 120.4 . . ?
C27 N5 C11 121.6(3) . . ?
C27 N5 H5A 119.2 . . ?
C11 N5 H5A 119.2 . . ?
C10 N6 C8 125.4(3) . . ?
C10 N6 H6 117.3 . . ?
C8 N6 H6 117.3 . . ?
C18 N7 O9 115.1(3) . . ?
C18 N7 C30 130.0(3) . . ?
O9 N7 C30 114.3(3) . . ?
C19 N8 O7 116.3(3) . . ?
C19 N8 C21 128.8(3) . . ?
O7 N8 C21 114.6(3) . . ?
C15 N9 O12 115.8(3) . . ?
C15 N9 C14 128.9(3) . . ?
O12 N9 C14 115.2(3) . . ?
N8 O7 Al1 110.1(2) . . ?
C19 O8 Al1 112.0(2) . . ?
N7 O9 Al1 111.5(2) . . ?
C18 O10 Al1 114.0(2) . . ?
C15 O11 Al1 112.6(2) . . ?
N9 O12 Al1 110.3(2) . . ?

loop_
_geom_torsion_atom_site_label_1
_geom_torsion_atom_site_label_2
_geom_torsion_atom_site_label_3
_geom_torsion_atom_site_label_4
_geom_torsion
_geom_torsion_site_symmetry_1
_geom_torsion_site_symmetry_2
_geom_torsion_site_symmetry_3
_geom_torsion_site_symmetry_4
_geom_torsion_publ_flag
C1 C3 C4 C5 -178.9(3) . . . . ?
C2 C3 C4 C5 58.3(4) . . . . ?
C3 C4 C5 N1 -176.5(3) . . . . ?
C3 C4 C5 C6 61.5(4) . . . . ?
N1 C5 C6 O1 -53.4(5) . . . . ?
C4 C5 C6 O1 69.3(4) . . . . ?
N1 C5 C6 N2 127.9(3) . . . . ?
C4 C5 C6 N2 -109.4(3) . . . . ?
O3 C7 C8 N6 -19.8(4) . . . . ?
N1 C7 C8 N6 161.2(3) . . . . ?
O3 C7 C8 C9 100.8(4) . . . . ?
N1 C7 C8 C9 -78.2(4) . . . . ?
O5 C10 C11 N5 -178.5(3) . . . . ?
N6 C10 C11 N5 3.1(4) . . . . ?
O5 C10 C11 C12 -54.0(4) . . . . ?
N6 C10 C11 C12 127.6(3) . . . . ?
N5 C11 C12 C13 -70.7(4) . . . . ?
C10 C11 C12 C13 162.8(3) . . . . ?
C11 C12 C13 C14 158.1(3) . . . . ?
C12 C13 C14 N9 -59.1(5) . . . . ?
N8 C21 C22 C23 -56.1(4) . . . . ?
C21 C22 C23 C24 175.1(3) . . . . ?
C22 C23 C24 N3 61.5(4) . . . . ?
C22 C23 C24 C25 -62.2(4) . . . . ?
N3 C24 C25 O4 16.1(4) . . . . ?
C23 C24 C25 O4 141.8(3) . . . . ?
N3 C24 C25 N4 -167.5(3) . . . . ?
C23 C24 C25 N4 -41.9(4) . . . . ?
N4 C26 C27 O6 155.3(3) . . . . ?
C28 C26 C27 O6 -79.4(4) . . . . ?
N4 C26 C27 N5 -27.3(4) . . . . ?
C28 C26 C27 N5 97.9(3) . . . . ?
N4 C26 C28 C29 -61.9(4) . . . . ?
C27 C26 C28 C29 172.6(3) . . . . ?
C26 C28 C29 C30 75.5(4) . . . . ?
C28 C29 C30 N7 44.7(4) . . . . ?
O2 C31 C32 N2 164.8(3) . . . . ?
N3 C31 C32 N2 -16.7(4) . . . . ?
O2 C31 C32 C33 39.2(5) . . . . ?
N3 C31 C32 C33 -142.3(3) . . . . ?
N2 C32 C33 C34 55.4(4) . . . . ?
C31 C32 C33 C34 -178.7(3) . . . . ?
C32 C33 C34 C39 -121.3(4) . . . . ?
C32 C33 C34 C35 56.7(4) . . . . ?
C39 C34 C35 C36 0.6(5) . . . . ?
C33 C34 C35 C36 -177.4(4) . . . . ?
C34 C35 C36 C37 0.1(6) . . . . ?
C35 C36 C37 C38 -1.1(6) . . . . ?
C36 C37 C38 C39 1.2(6) . . . . ?
C37 C38 C39 C34 -0.4(5) . . . . ?
C35 C34 C39 C38 -0.5(5) . . . . ?
C33 C34 C39 C38 177.5(3) . . . . ?
O3 C7 N1 C5 7.0(5) . . . . ?
C8 C7 N1 C5 -174.0(3) . . . . ?
C4 C5 N1 C7 173.9(3) . . . . ?
C6 C5 N1 C7 -63.7(4) . . . . ?
O1 C6 N2 C32 5.7(6) . . . . ?
C5 C6 N2 C32 -175.7(3) . . . . ?
C31 C32 N2 C6 108.5(4) . . . . ?
C33 C32 N2 C6 -125.3(3) . . . . ?
O2 C31 N3 C24 1.1(5) . . . . ?
C32 C31 N3 C24 -177.4(3) . . . . ?
C23 C24 N3 C31 88.9(4) . . . . ?
C25 C24 N3 C31 -143.5(3) . . . . ?
O4 C25 N4 C26 1.7(5) . . . . ?
C24 C25 N4 C26 -174.7(3) . . . . ?
C27 C26 N4 C25 -74.8(4) . . . . ?
C28 C26 N4 C25 162.6(3) . . . . ?
O6 C27 N5 C11 9.4(5) . . . . ?
C26 C27 N5 C11 -167.9(3) . . . . ?
C10 C11 N5 C27 -119.7(3) . . . . ?
C12 C11 N5 C27 114.3(4) . . . . ?
O5 C10 N6 C8 -1.3(6) . . . . ?
C11 C10 N6 C8 177.0(3) . . . . ?
C9 C8 N6 C10 77.5(5) . . . . ?
C7 C8 N6 C10 -162.3(3) . . . . ?
O10 C18 N7 O9 0.9(5) . . . . ?
C17 C18 N7 O9 -177.1(3) . . . . ?
O10 C18 N7 C30 -169.8(3) . . . . ?
C17 C18 N7 C30 12.1(6) . . . . ?
C29 C30 N7 C18 88.4(5) . . . . ?
C29 C30 N7 O9 -82.4(4) . . . . ?
O8 C19 N8 O7 0.4(5) . . . . ?
C20 C19 N8 O7 -177.5(3) . . . . ?
O8 C19 N8 C21 -173.3(3) . . . . ?
C20 C19 N8 C21 8.8(6) . . . . ?
C22 C21 N8 C19 115.9(4) . . . . ?
C22 C21 N8 O7 -57.9(4) . . . . ?
O11 C15 N9 O12 2.2(6) . . . . ?
C16 C15 N9 O12 -178.1(4) . . . . ?
O11 C15 N9 C14 177.9(4) . . . . ?
C16 C15 N9 C14 -2.4(7) . . . . ?
C13 C14 N9 C15 142.3(4) . . . . ?
C13 C14 N9 O12 -42.0(5) . . . . ?
C19 N8 O7 Al1 -7.7(3) . . . . ?
C21 N8 O7 Al1 166.9(2) . . . . ?
O12 Al1 O7 N8 -179.6(2) . . . . ?
O9 Al1 O7 N8 -87.3(2) . . . . ?
O11 Al1 O7 N8 97.5(2) . . . . ?
O8 Al1 O7 N8 8.7(2) . . . . ?
O10 Al1 O7 N8 -55.7(6) . . . . ?
N8 C19 O8 Al1 7.0(4) . . . . ?
C20 C19 O8 Al1 -175.1(3) . . . . ?
C18 N7 O9 Al1 -9.4(4) . . . . ?
C30 N7 O9 Al1 162.8(2) . . . . ?
O12 Al1 O9 N7 -86.7(2) . . . . ?
O7 Al1 O9 N7 -176.9(2) . . . . ?
O8 Al1 O9 N7 100.3(2) . . . . ?
O10 Al1 O9 N7 10.3(2) . . . . ?
N7 C18 O10 Al1 8.1(4) . . . . ?
C17 C18 O10 Al1 -173.9(3) . . . . ?
N9 C15 O11 Al1 7.7(5) . . . . ?
C16 C15 O11 Al1 -171.9(4) . . . . ?
C15 N9 O12 Al1 -11.1(4) . . . . ?
C14 N9 O12 Al1 172.6(3) . . . . ?
O7 Al1 O12 N9 -87.7(2) . . . . ?
O9 Al1 O12 N9 -175.0(2) . . . . ?
O11 Al1 O12 N9 11.6(2) . . . . ?
O8 Al1 O12 N9 -36.5(8) . . . . ?
O10 Al1 O12 N9 103.9(2) . . . . ?

_refine_diff_density_max         1.081
_refine_diff_density_min         -0.179
_refine_diff_density_rms         0.046

_shelxl_version_number           2014-3

_shelx_res_file                  
;
TITL 160726SKY_0m_a.res in P2(1) New: P21
CELL  1.54178   12.2490   11.9399   16.7735    90.000   100.641    90.000
ZERR  2           0.0003    0.0003    0.0005     0.000     0.002     0.000
LATT -1
SYMM             - X ,    0.50000 + Y ,            - Z
SFAC C  H  N  O  Al
UNIT 82 0 20 28 23
L.S. 5
ACTA
BOND $H
FMAP 2
PLAN 5
TWIN
CONF
WGHT    0.076600    0.299400
BASF  -0.10123
FVAR       1.00689
AL1   5    0.497810    0.893774    0.183635    11.00000    0.05131    0.03920 =
         0.03671    0.00185    0.01210    0.00040
C1    1    0.989881   -0.129050    0.319041    11.00000    0.04998    0.05149 =
         0.07848   -0.01019    0.00549   -0.00237
AFIX 137
H1A   2    0.934354   -0.178306    0.332956    11.00000   -1.50000
H1B   2    1.059872   -0.143775    0.353825    11.00000   -1.50000
H1C   2    0.996657   -0.141387    0.263608    11.00000   -1.50000
AFIX   0
C2    1    0.941657    0.010683    0.418052    11.00000    0.04625    0.05351 =
         0.05329    0.00858    0.00942    0.00238
AFIX 137
H2A   2    0.932906    0.089294    0.427117    11.00000   -1.50000
H2B   2    1.005964   -0.016583    0.454452    11.00000   -1.50000
H2C   2    0.876975   -0.028742    0.427578    11.00000   -1.50000
AFIX   0
C3    1    0.956326   -0.008472    0.329677    11.00000    0.03921    0.04015 =
         0.05386   -0.00143    0.01265   -0.00347
AFIX  13
H3    2    1.016742    0.039974    0.319272    11.00000   -1.20000
AFIX   0
C4    1    0.852268    0.019751    0.267299    11.00000    0.04382    0.03997 =
         0.05353   -0.00626    0.00940   -0.00486
AFIX  23
H4A   2    0.867629    0.005816    0.213475    11.00000   -1.20000
H4B   2    0.793064   -0.030555    0.275330    11.00000   -1.20000
AFIX   0
C5    1    0.811267    0.140352    0.270780    11.00000    0.04344    0.04373 =
         0.04150   -0.00613    0.00322   -0.00366
AFIX  13
H5    2    0.796995    0.154770    0.325453    11.00000   -1.20000
AFIX   0
C6    1    0.899967    0.222888    0.253643    11.00000    0.04685    0.03834 =
         0.04308   -0.00247    0.00878   -0.00091
C7    1    0.655824    0.256024    0.213187    11.00000    0.04514    0.04612 =
         0.03975    0.00172    0.00375   -0.00626
C8    1    0.542217    0.270999    0.158484    11.00000    0.05057    0.04022 =
         0.04790    0.00044   -0.00445   -0.00883
AFIX  13
H8    2    0.496711    0.204119    0.161314    11.00000   -1.20000
AFIX   0
C9    1    0.554275    0.291974    0.071165    11.00000    0.07265    0.07092 =
         0.04449   -0.00281   -0.00114    0.00694
AFIX 137
H9A   2    0.483523    0.312699    0.039727    11.00000   -1.50000
H9B   2    0.580338    0.225044    0.049069    11.00000   -1.50000
H9C   2    0.606581    0.351428    0.069542    11.00000   -1.50000
AFIX   0
C10   1    0.385059    0.392944    0.177643    11.00000    0.04291    0.05701 =
         0.03648    0.00925    0.00244   -0.01199
C11   1    0.350273    0.494343    0.223395    11.00000    0.03310    0.06247 =
         0.03984    0.00501    0.00409   -0.00935
AFIX  13
H11   2    0.302112    0.466436    0.259612    11.00000   -1.20000
AFIX   0
C12   1    0.282448    0.579558    0.165992    11.00000    0.04200    0.06704 =
         0.04184    0.00812    0.00575   -0.00403
AFIX  23
H12A  2    0.229396    0.540533    0.125329    11.00000   -1.20000
H12B  2    0.331575    0.622434    0.138417    11.00000   -1.20000
AFIX   0
C13   1    0.220646    0.658887    0.214589    11.00000    0.03929    0.07804 =
         0.04891    0.00747    0.00929   -0.00145
AFIX  23
H13A  2    0.154168    0.621662    0.224750    11.00000   -1.20000
H13B  2    0.267643    0.673812    0.266683    11.00000   -1.20000
AFIX   0
C14   1    0.188052    0.768860    0.172611    11.00000    0.04072    0.08184 =
         0.05876    0.01014    0.00963    0.00800
AFIX  23
H14A  2    0.137459    0.754853    0.121898    11.00000   -1.20000
H14B  2    0.149431    0.814401    0.206455    11.00000   -1.20000
AFIX   0
C15   1    0.294533    0.891026    0.092374    11.00000    0.05650    0.06506 =
         0.05092    0.01147    0.01677    0.01886
C16   1    0.200524    0.902078    0.022212    11.00000    0.06241    0.11494 =
         0.06212    0.03408    0.00618    0.01578
AFIX 137
H16A  2    0.211797    0.967083   -0.008964    11.00000   -1.50000
H16B  2    0.132074    0.909649    0.041847    11.00000   -1.50000
H16C  2    0.197237    0.836610   -0.011372    11.00000   -1.50000
AFIX   0
C17   1    0.534340    1.130849    0.367634    11.00000    0.06736    0.04610 =
         0.04780   -0.00376    0.01708    0.00305
AFIX 137
H17A  2    0.566875    1.194672    0.346207    11.00000   -1.50000
H17B  2    0.574650    1.114505    0.421062    11.00000   -1.50000
H17C  2    0.458279    1.146806    0.370287    11.00000   -1.50000
AFIX   0
C18   1    0.539353    1.031927    0.313596    11.00000    0.05480    0.04094 =
         0.04278    0.00035    0.01711   -0.00110
C19   1    0.666842    0.867352    0.104778    11.00000    0.05733    0.05336 =
         0.03236   -0.00592    0.01054   -0.00722
C20   1    0.766173    0.890639    0.066765    11.00000    0.06980    0.06590 =
         0.03951   -0.01015    0.02044   -0.01535
AFIX 137
H20A  2    0.778826    0.969951    0.066076    11.00000   -1.50000
H20B  2    0.753007    0.862460    0.012226    11.00000   -1.50000
H20C  2    0.830248    0.854405    0.097669    11.00000   -1.50000
AFIX   0
C21   1    0.681495    0.659714    0.095788    11.00000    0.05622    0.05154 =
         0.04088   -0.01239    0.01229   -0.00431
AFIX  23
H21A  2    0.748029    0.674296    0.073836    11.00000   -1.20000
H21B  2    0.630517    0.617310    0.055831    11.00000   -1.20000
AFIX   0
C22   1    0.711462    0.591395    0.173352    11.00000    0.04549    0.04274 =
         0.04990   -0.00818    0.01383   -0.00243
AFIX  23
H22A  2    0.748700    0.523189    0.161859    11.00000   -1.20000
H22B  2    0.643879    0.570350    0.191936    11.00000   -1.20000
AFIX   0
C23   1    0.787113    0.656188    0.240919    11.00000    0.03777    0.04006 =
         0.04467   -0.00516    0.01471   -0.00326
AFIX  23
H23A  2    0.856855    0.671757    0.223565    11.00000   -1.20000
H23B  2    0.752448    0.727468    0.248525    11.00000   -1.20000
AFIX   0
C24   1    0.811700    0.595166    0.322232    11.00000    0.03646    0.03747 =
         0.04540   -0.00491    0.01014   -0.00544
AFIX  13
H24   2    0.861675    0.643098    0.360001    11.00000   -1.20000
AFIX   0
C25   1    0.709733    0.570990    0.360976    11.00000    0.03650    0.03635 =
         0.03880   -0.00333    0.00497   -0.00239
C26   1    0.540318    0.640363    0.398760    11.00000    0.03553    0.04403 =
         0.03468    0.00481    0.00759    0.00176
AFIX  13
H26   2    0.569016    0.609158    0.452589    11.00000   -1.20000
AFIX   0
C27   1    0.452185    0.560063    0.355238    11.00000    0.03777    0.03785 =
         0.03899    0.00477    0.01018    0.00530
C28   1    0.482821    0.751942    0.410773    11.00000    0.03615    0.04835 =
         0.03655   -0.00055    0.01144   -0.00149
AFIX  23
H28A  2    0.455549    0.783825    0.357638    11.00000   -1.20000
H28B  2    0.418589    0.735658    0.435047    11.00000   -1.20000
AFIX   0
C29   1    0.551784    0.841325    0.462484    11.00000    0.04823    0.04878 =
         0.03700   -0.00213    0.01324   -0.00265
AFIX  23
H29A  2    0.591065    0.805713    0.511449    11.00000   -1.20000
H29B  2    0.501117    0.895512    0.478763    11.00000   -1.20000
AFIX   0
C30   1    0.636958    0.905153    0.423283    11.00000    0.04788    0.04511 =
         0.04069   -0.00324    0.01039   -0.00285
AFIX  23
H30A  2    0.661668    0.970726    0.455787    11.00000   -1.20000
H30B  2    0.701101    0.857595    0.423049    11.00000   -1.20000
AFIX   0
C31   1    0.979668    0.485310    0.327940    11.00000    0.03887    0.04270 =
         0.04297   -0.00109    0.01139   -0.00372
C32   1    1.028578    0.369477    0.316191    11.00000    0.03736    0.04163 =
         0.04753   -0.00449    0.01419   -0.00375
AFIX  13
H32   2    1.048166    0.368749    0.262126    11.00000   -1.20000
AFIX   0
C33   1    1.136117    0.346884    0.377902    11.00000    0.03815    0.04338 =
         0.05178   -0.00543    0.01019   -0.00269
AFIX  23
H33A  2    1.190107    0.404742    0.373078    11.00000   -1.20000
H33B  2    1.120234    0.350167    0.432407    11.00000   -1.20000
AFIX   0
C34   1    1.184727    0.233829    0.364431    11.00000    0.03072    0.04462 =
         0.04741   -0.00339    0.00679    0.00004
C35   1    1.211023    0.206965    0.289000    11.00000    0.04343    0.05951 =
         0.04816    0.00532    0.01238    0.01130
AFIX  43
H35   2    1.201229    0.260163    0.247795    11.00000   -1.20000
AFIX   0
C36   1    1.251321    0.102321    0.275249    11.00000    0.05467    0.07572 =
         0.04873   -0.00993    0.00961    0.02031
AFIX  43
H36   2    1.268591    0.085694    0.224849    11.00000   -1.20000
AFIX   0
C37   1    1.266332    0.021961    0.335385    11.00000    0.04860    0.05284 =
         0.06415   -0.01030    0.00339    0.01045
AFIX  43
H37   2    1.292381   -0.048832    0.325288    11.00000   -1.20000
AFIX   0
C38   1    1.242563    0.047130    0.410333    11.00000    0.04247    0.04860 =
         0.05581    0.00431    0.00291   -0.00023
AFIX  43
H38   2    1.253860   -0.006224    0.451428    11.00000   -1.20000
AFIX   0
C39   1    1.201671    0.152284    0.424627    11.00000    0.04142    0.05604 =
         0.04290   -0.00331    0.00785   -0.00504
AFIX  43
H39   2    1.185328    0.168441    0.475379    11.00000   -1.20000
AFIX   0
N1    3    0.707466    0.158029    0.212262    11.00000    0.05016    0.03974 =
         0.04505   -0.00644   -0.00280   -0.00642
AFIX  43
H1    2    0.680859    0.106482    0.178380    11.00000   -1.20000
AFIX   0
N2    3    0.947803    0.281082    0.317779    11.00000    0.03820    0.03891 =
         0.04109   -0.00217    0.01168   -0.00224
AFIX  43
H2    2    0.929713    0.265374    0.363664    11.00000   -1.20000
AFIX   0
N3    3    0.868725    0.490873    0.316490    11.00000    0.03605    0.03572 =
         0.05174   -0.00450    0.01034   -0.00501
AFIX  43
H3A   2    0.830518    0.430584    0.305415    11.00000   -1.20000
AFIX   0
N4    3    0.634001    0.654036    0.357114    11.00000    0.03644    0.03923 =
         0.03945    0.00221    0.01070   -0.00054
AFIX  43
H4    2    0.640958    0.714282    0.330399    11.00000   -1.20000
AFIX   0
N5    3    0.444429    0.550800    0.274098    11.00000    0.03346    0.05752 =
         0.03733    0.00309    0.00888   -0.00638
AFIX  43
H5A   2    0.496019    0.578725    0.251683    11.00000   -1.20000
AFIX   0
N6    3    0.492705    0.366705    0.192457    11.00000    0.04159    0.04715 =
         0.04461   -0.00008    0.00065   -0.01054
AFIX  43
H6    2    0.536591    0.409816    0.224736    11.00000   -1.20000
AFIX   0
N7    3    0.592264    0.940390    0.340323    11.00000    0.05402    0.04452 =
         0.03905   -0.00473    0.01325   -0.00243
N8    3    0.630411    0.765112    0.111459    11.00000    0.05236    0.04795 =
         0.03454   -0.00533    0.01186   -0.00312
N9    3    0.284758    0.829947    0.156239    11.00000    0.04978    0.06402 =
         0.04653    0.01142    0.00753    0.00772
O1    4    0.923946    0.230449    0.185445    11.00000    0.07222    0.05838 =
         0.04028   -0.00711    0.01615   -0.01408
O2    4    1.039630    0.566583    0.344970    11.00000    0.04061    0.04062 =
         0.07655   -0.00486    0.01365   -0.00653
O3    4    0.697555    0.334365    0.255668    11.00000    0.04373    0.04231 =
         0.05205   -0.00879    0.00139   -0.00724
O4    4    0.700221    0.483637    0.397050    11.00000    0.04392    0.04322 =
         0.04830    0.00319    0.01400   -0.00004
O5    4    0.313741    0.339107    0.131357    11.00000    0.05080    0.06747 =
         0.04590    0.00400   -0.00234   -0.01700
O6    4    0.390172    0.511007    0.393082    11.00000    0.04092    0.04591 =
         0.04156    0.00519    0.01225   -0.00044
O7    4    0.535953    0.754712    0.144462    11.00000    0.04644    0.04536 =
         0.04170   -0.00113    0.01219   -0.00131
O8    4    0.612496    0.947483    0.129643    11.00000    0.06185    0.04586 =
         0.03778   -0.00366    0.01581   -0.00771
O9    4    0.594052    0.858288    0.282622    11.00000    0.05247    0.03871 =
         0.03834   -0.00159    0.01256    0.00225
O10   4    0.494580    1.034729    0.238516    11.00000    0.06241    0.04284 =
         0.04195   -0.00004    0.01534    0.00299
O11   4    0.388462    0.939361    0.093795    11.00000    0.06444    0.05137 =
         0.04585    0.00823    0.01197    0.00680
O12   4    0.375711    0.828867    0.218031    11.00000    0.04686    0.05258 =
         0.04294    0.00438    0.00934    0.00076
O1W   4    0.225103    0.635705    0.451668    11.00000    0.04713    0.06934 =
         0.07425   -0.02778    0.02026   -0.01127
O2W   4    0.843437    0.302285    0.453905    11.00000    0.05972    0.05243 =
         0.05066    0.00364    0.01841    0.00822
HKLF 4

REM  160726SKY_0m_a.res in P2(1) New: P21
REM R1 =  0.0419 for    8023 Fo > 4sig(Fo)  and  0.0464 for all    8741 data
REM    575 parameters refined using      1 restraints

END

WGHT      0.0767      0.2997

REM Highest difference peak  1.081,  deepest hole -0.179,  1-sigma level  0.046
Q1    1   0.2730  0.1455  0.0839  11.00000  0.05    1.08
Q2    1   0.7966  0.3515  0.4471  11.00000  0.05    0.29
Q3    1   0.2787  0.6001  0.4367  11.00000  0.05    0.28
Q4    1   0.8084  0.2644  0.4807  11.00000  0.05    0.26
Q5    1   0.4576  0.6229  0.2531  11.00000  0.05    0.23
;
_shelx_res_checksum              71539

_shelx_hkl_file                  
;
   0 -14   0      70       6                                                          71    0.19    0.37  1.0000
   1 -14   0     157      16                                                         156    0.08    0.49  1.0000
   2 -14   0      21       4                                                          24   -0.19    0.31  1.0000
   3 -14   0      33       5                                                          31   -0.27    0.23  1.0000
   1 -13   0      11       3                                                          13   -0.33   -0.12  1.0000
   2 -13   0      30       8                                                          33    0.00   -0.35  1.0000
   3 -13   0      14       3                                                          17    0.31   -0.35  1.0000
   4 -13   0      40       7                                                          38    0.57   -0.29  1.0000
   5 -13   0      20       3                                                          24    0.35   -0.14  1.0000
   6 -13   0       7       4                                                           9    0.27   -0.11  1.0000
   0 -12   0     166      14                                                         164   -0.24    0.09  1.0000
   1 -12   0      20       4                                                          21   -0.12    0.07  1.0000
   2 -12   0     202       7                                                         205   -0.04   -0.27  1.0000
   3 -12   0     149      12                                                         149    0.00    0.03  1.0000
   4 -12   0     156       6                                                         167   -0.06    0.50  1.0000
   5 -12   0      76       5                                                          72   -0.14    0.39  1.0000
   6 -12   0      25       3                                                          24   -0.16    0.07  1.0000
   7 -12   0      24       5                                                          24   -0.24   -0.12  1.0000
   8 -12   0      11       4                                                          12   -0.21    0.03  1.0000
   1 -11   0     146       7                                                         136    0.03   -0.46  1.0000
   2 -11   0       6       3                                                           5    0.22   -0.17  1.0000
   3 -11   0      86       6                                                          86    0.07    0.25  1.0000
   4 -11   0      46       4                                                          46    0.03   -0.02  1.0000
   6 -11   0     115       7                                                         128    0.29   -0.57  1.0000
   7 -11   0       0       3                                                           0    0.60   -0.11  1.0000
   8 -11   0      18       3                                                          17    0.49    0.03  1.0000
   9 -11   0      11       3                                                          13    0.21   -0.21  1.0000
   0 -10   0     504      15                                                         521   -0.61   -0.79  1.0000
   1 -10   0     386      10                                                         378   -0.07   -0.51  1.0000
   2 -10   0      67       9                                                          62    0.61   -0.21  1.0000
   3 -10   0     108       7                                                         103    0.54   -0.19  1.0000
   4 -10   0     181       9                                                         173   -0.22   -0.28  1.0000
   5 -10   0      43       4                                                          45   -0.16   -0.12  1.0000
   6 -10   0     107       6                                                         112    0.20    0.19  1.0000
   7 -10   0       6       3                                                           6    0.13    0.18  1.0000
   8 -10   0      56       4                                                          52   -0.31   -0.08  1.0000
   9 -10   0      85       7                                                          93   -0.41   -0.02  1.0000
  10 -10   0       2       2                                                           2   -0.08    0.10  1.0000
   1  -9   0       4       4                                                           3    0.74   -0.04  1.0000
   2  -9   0      93       6                                                          91    0.19   -0.02  1.0000
   3  -9   0      91       5                                                          83   -0.49   -0.18  1.0000
   4  -9   0     238       9                                                         254   -0.27   -0.49  1.0000
   5  -9   0     158       7                                                         151    0.36   -0.42  1.0000
   6  -9   0     257       8                                                         265    0.02   -0.24  1.0000
   7  -9   0     200      10                                                         202   -0.73    0.12  1.0000
   8  -9   0      36       4                                                          32   -0.55   -0.06  1.0000
   9  -9   0      49       4                                                          56    0.32   -0.28  1.0000
  10  -9   0      28       3                                                          27    0.59   -0.22  1.0000
  11  -9   0       3       2                                                           3   -0.02   -0.05  1.0000
   0  -8   0    2065      40                                                        2177    0.67   -1.45  1.0000
   1  -8   0     655      11                                                         616    0.12   -0.77  1.0000
   2  -8   0     442       9                                                         397   -1.06    0.42  1.0000
   3  -8   0    1066      21                                                        1104   -1.01    0.16  1.0000
   4  -8   0     404       9                                                         412   -0.64   -0.75  1.0000
   5  -8   0     117       8                                                         131   -0.63   -0.21  1.0000
   6  -8   0     396       9                                                         347   -0.98    0.84  1.0000
   7  -8   0     748      15                                                         825   -0.79    1.12  1.0000
   8  -8   0     123      10                                                         117   -0.05    0.37  1.0000
   9  -8   0       2       6                                                           2   -0.09    0.14  1.0000
  10  -8   0      70       5                                                          75   -0.48    0.36  1.0000
  11  -8   0       6       2                                                           8   -0.63    0.29  1.0000
  12  -8   0      15       2                                                          13   -0.22   -0.17  1.0000
   1  -7   0     803      13                                                         793   -0.50    0.60  1.0000
   2  -7   0     229       8                                                         210   -1.06   -0.38  1.0000
   3  -7   0      52       4                                                          50   -0.93   -0.90  1.0000
   4  -7   0     275       8                                                         274   -0.76    0.09  1.0000
   5  -7   0       3       4                                                          -4   -0.55    1.57  1.0000
   6  -7   0     104       7                                                          89   -0.57    0.70  1.0000
   7  -7   0     128       6                                                         153   -0.67   -0.93  1.0000
   8  -7   0     174       7                                                         193   -0.37   -1.03  1.0000
   9  -7   0      26       8                                                          29   -0.19    0.18  1.0000
  10  -7   0      22       4                                                          19   -0.18    0.51  1.0000
  11  -7   0      29       3                                                          31   -0.34   -0.48  1.0000
  12  -7   0      33       4                                                          26   -0.18   -0.63  1.0000
   0  -6   0     915      33                                                         812   -1.78    0.47  1.0000
   1  -6   0     400      28                                                         300   -2.60   -0.65  1.0000
   2  -6   0    2364      64                                                        2794   -3.96   -1.98  1.0000
   3  -6   0     592      15                                                         456   -2.77   -1.03  1.0000
   4  -6   0    1079      16                                                        1061   -0.55    0.53  1.0000
   5  -6   0     637      12                                                         671   -0.32    0.64  1.0000
   6  -6   0      78       5                                                          76   -1.13   -0.67  1.0000
   7  -6   0     329       9                                                         281   -1.25   -0.62  1.0000
   8  -6   0     115       6                                                         105   -0.10    0.52  1.0000
   9  -6   0      63       5                                                          68   -0.07    0.79  1.0000
  10  -6   0      36       4                                                          36   -0.67    0.02  1.0000
  11  -6   0     186       7                                                         202   -0.82   -0.32  1.0000
  12  -6   0     106       5                                                         104   -0.07    0.20  1.0000
  13  -6   0      41       4                                                          46    0.22    0.34  1.0000
   1  -5   0     844      25                                                         942   -1.15    1.31  1.0000
   2  -5   0      94      11                                                          97    0.01    1.95  1.0000
   3  -5   0    4828     138                                                        4665    0.94    2.26  1.0000
   4  -5   0     117      13                                                          94   -0.75    1.43  1.0000
   5  -5   0     101       8                                                         171   -2.95    0.67  1.0000
   6  -5   0      60       5                                                          40   -1.85    0.35  1.0000
   7  -5   0     711      14                                                         689    0.54    0.35  1.0000
   8  -5   0      72       6                                                          86    0.81    0.30  1.0000
   9  -5   0     147       7                                                         154   -0.88   -0.30  1.0000
  10  -5   0     144       6                                                         160   -0.99   -0.70  1.0000
  11  -5   0      34       3                                                          28    0.60   -0.96  1.0000
  12  -5   0       2       4                                                          -3    1.06   -0.63  1.0000
  13  -5   0       1       3                                                           2   -0.02   -0.55  1.0000
   0  -4   0    3687     127                                                        4338  -10.85    1.76  1.0000
   1  -4   0    1572      36                                                        1011   -8.20    0.22  1.0000
   2  -4   0    3673      71                                                        3368   -4.03   -2.93  1.0000
   3  -4   0      44      14                                                         128   -3.92   -3.06  1.0000
   4  -4   0    2680      96                                                        3250   -5.32   -1.51  1.0000
   5  -4   0    1426      48                                                        1440   -4.27   -1.15  1.0000
   6  -4   0     216       9                                                         255   -0.49   -1.93  1.0000
   7  -4   0    1219      21                                                        1353    1.01   -1.78  1.0000
   8  -4   0     254      10                                                         235    0.32   -0.50  1.0000
   9  -4   0      40       4                                                          36    0.08   -0.27  1.0000
  10  -4   0     912      15                                                         825    1.20   -0.87  1.0000
  11  -4   0      71       8                                                          95    1.02   -0.92  1.0000
  12  -4   0      10       4                                                           9   -0.36    0.02  1.0000
  13  -4   0       2       3                                                           3   -0.87    0.46  1.0000
   1  -3   0    2567      58                                                        2742    1.00   -2.18  1.0000
   2  -3   0     490      13                                                         426    1.42   -0.99  1.0000
   3  -3   0    1705      55                                                        1735    1.31    0.30  1.0000
   4  -3   0     835      33                                                         912    2.85   -1.54  1.0000
   5  -3   0     243      13                                                          97    3.86   -4.39  1.0000
   6  -3   0     558      19                                                         776    3.40   -3.06  1.0000
   7  -3   0     524      10                                                         467    1.76   -0.06  1.0000
   8  -3   0      22       4                                                          34    1.01    0.50  1.0000
   9  -3   0       2       3                                                          11    1.15   -1.61  1.0000
  10  -3   0     381       8                                                         307    0.81   -1.86  1.0000
  11  -3   0      30       4                                                          29    0.00   -0.13  1.0000
  12  -3   0       8       5                                                           7   -0.40    0.74  1.0000
  13  -3   0     151       6                                                         145    0.15   -0.38  1.0000
  14  -3   0      17       3                                                          13    0.39   -0.59  1.0000
   0  -2   0    1855      26                                                         785    1.33  -17.81  1.0000
   1  -2   0    2280     106                                                        3717    2.31  -13.45  1.0000
   2  -2   0    6981     162                                                        5957    5.57   -7.77  1.0000
   4  -2   0    3207     138                                                        4678    4.70  -10.84  1.0000
   5  -2   0      52      18                                                         301    3.45   -9.90  1.0000
   6  -2   0    1055      20                                                         722    3.06   -4.71  1.0000
   7  -2   0     664      13                                                         741    2.10   -1.87  1.0000
   8  -2   0    1284      15                                                        1211    0.70   -2.14  1.0000
   9  -2   0     620      11                                                         687    0.11   -1.69  1.0000
  10  -2   0     233       9                                                         253    0.40    0.67  1.0000
  11  -2   0     445      13                                                         388    0.36    1.43  1.0000
  12  -2   0     112      14                                                         116   -0.09    0.15  1.0000
  13  -2   0       7       3                                                          10   -0.35   -0.37  1.0000
  14  -2   0       5       4                                                           8   -0.01    0.50  1.0000
   1  -1   0      11       6                                                         123   11.19   -0.27  1.0000
   3  -1   0   14765     413                                                       15475   14.83   -3.89  1.0000
   4  -1   0    1036      19                                                         493   13.69   -1.49  1.0000
   5  -1   0     901      14                                                         426   11.59    1.10  1.0000
   6  -1   0    1550      39                                                        1778    6.55    1.91  1.0000
   7  -1   0     141       6                                                         119    0.83    0.42  1.0000
   8  -1   0      22       4                                                          35   -1.01    0.77  1.0000
   9  -1   0     191       6                                                         149    0.36    2.33  1.0000
  10  -1   0     132       6                                                         107    0.58    2.64  1.0000
  11  -1   0      59       5                                                          73   -0.87    1.20  1.0000
  12  -1   0      36       6                                                          38   -1.18    0.48  1.0000
  13  -1   0      13       3                                                          16    0.32    0.89  1.0000
  14  -1   0       1       2                                                           0    0.90    1.00  1.0000
   1   0   0   24977     291                                                       10515   55.18    0.00  1.0000
   2   0   0     758       6                                                          83   36.45    0.00  1.0000
   3   0   0     179       7                                                          58   20.88    0.00  1.0000
   4   0   0    3513     105                                                        5198   12.75    0.00  1.0000
   5   0   0      19       6                                                          90    5.10    0.00  1.0000
   6   0   0    1170      18                                                        1025   -2.17    0.00  1.0000
   7   0   0     251       9                                                         400   -4.13    0.00  1.0000
   8   0   0       0       3                                                           1   -1.69    0.00  1.0000
   9   0   0     749      12                                                         763   -0.26    0.00  1.0000
  10   0   0     183       6                                                         151   -1.25    0.00  1.0000
  11   0   0       4       3                                                          10   -1.02    0.00  1.0000
  12   0   0     722      14                                                         660    1.19    0.00  1.0000
  13   0   0       9       4                                                          24    1.82    0.00  1.0000
  14   0   0       7       3                                                           9    0.44    0.00  1.0000
   1   1   0      12       5                                                         119  -11.18   -0.27  1.0000
   2   1   0    3853      66                                                        2355  -15.82   -1.88  1.0000
   3   1   0   13907     238                                                       14589  -14.83   -3.89  1.0000
   4   1   0    1026      11                                                         485  -13.69   -1.49  1.0000
   5   1   0     899      14                                                         421  -11.59    1.10  1.0000
   6   1   0    1503      27                                                        1731   -6.55    1.91  1.0000
   7   1   0     133       5                                                         113   -0.83    0.42  1.0000
   8   1   0      29       4                                                          44    1.00    0.77  1.0000
   9   1   0     205       6                                                         163   -0.36    2.33  1.0000
  10   1   0     132       6                                                         108   -0.58    2.64  1.0000
  11   1   0      58       4                                                          72    0.87    1.20  1.0000
  12   1   0      33       4                                                          34    1.18    0.48  1.0000
  13   1   0      15       3                                                          18   -0.32    0.89  1.0000
  14   1   0       2       3                                                          -3   -0.90    1.00  1.0000
   2   2   0    6402     159                                                        5426    5.57    7.77  1.0000
   3   2   0    5134      80                                                        4945    5.79    7.65  1.0000
   4   2   0    3378      79                                                        4884    4.69   10.84  1.0000
   5   2   0      41       9                                                         271    3.46    9.90  1.0000
   6   2   0    1024      13                                                         696    3.06    4.71  1.0000
   7   2   0     642      11                                                         717    2.10    1.87  1.0000
   8   2   0    1300      16                                                        1229    0.71    2.14  1.0000
   9   2   0     660      11                                                         728    0.11    1.69  1.0000
  10   2   0     232       7                                                         252    0.41   -0.67  1.0000
  11   2   0     444       8                                                         389    0.36   -1.43  1.0000
  12   2   0     127       9                                                         131   -0.09   -0.15  1.0000
  13   2   0       3       3                                                           5   -0.35    0.37  1.0000
  14   2   0       1       3                                                           2   -0.01   -0.50  1.0000
   2   3   0     488      18                                                         424   -1.42   -0.99  1.0000
   3   3   0    1683      29                                                        1714   -1.31    0.29  1.0000
   4   3   0     797      17                                                         874   -2.86   -1.54  1.0000
   5   3   0     210       5                                                          77   -3.86   -4.39  1.0000
   6   3   0     562      13                                                         781   -3.40   -3.06  1.0000
   7   3   0     523       9                                                         466   -1.76   -0.06  1.0000
   8   3   0      15       3                                                          25   -1.01    0.50  1.0000
   9   3   0       2       3                                                          11   -1.15   -1.61  1.0000
  10   3   0     364       7                                                         291   -0.81   -1.85  1.0000
  11   3   0      21       3                                                          20    0.00   -0.13  1.0000
  12   3   0       3       4                                                           2    0.40    0.74  1.0000
  13   3   0     140       5                                                         134   -0.15   -0.38  1.0000
  14   3   0      17       6                                                          12   -0.39   -0.59  1.0000
   2   4   0    3639      97                                                        3334   -4.04    2.93  1.0000
   3   4   0      54       6                                                         146   -3.92    3.05  1.0000
   4   4   0    2526      45                                                        3084   -5.32    1.51  1.0000
   5   4   0    1292      37                                                        1307   -4.28    1.15  1.0000
   6   4   0     186       7                                                         221   -0.49    1.93  1.0000
   7   4   0    1251      19                                                        1386    1.01    1.78  1.0000
   8   4   0     261       6                                                         242    0.32    0.50  1.0000
   9   4   0      30       3                                                          27    0.08    0.27  1.0000
  10   4   0     911      12                                                         824    1.20    0.87  1.0000
  11   4   0      75       5                                                         100    1.02    0.92  1.0000
  12   4   0      21       3                                                          21   -0.36   -0.02  1.0000
  13   4   0       1       2                                                           0   -0.87   -0.46  1.0000
   2   5   0      87      10                                                          90   -0.01    1.95  1.0000
   3   5   0    4748     132                                                        4590   -0.94    2.26  1.0000
   4   5   0      86       6                                                          67    0.75    1.43  1.0000
   5   5   0     107      10                                                         178    2.95    0.67  1.0000
   6   5   0      41       4                                                          25    1.85    0.36  1.0000
   7   5   0     723      11                                                         700   -0.55    0.35  1.0000
   8   5   0      73       9                                                          87   -0.81    0.30  1.0000
   9   5   0     162       6                                                         170    0.88   -0.30  1.0000
  10   5   0     139       6                                                         155    0.99   -0.70  1.0000
  11   5   0      29       3                                                          24   -0.59   -0.96  1.0000
  12   5   0       2       2                                                          -1   -1.06   -0.63  1.0000
  13   5   0       0       3                                                           0    0.02   -0.55  1.0000
   2   6   0    2453      85                                                        2895   -3.96    1.98  1.0000
   3   6   0     641      13                                                         499   -2.76    1.03  1.0000
   4   6   0    1048      18                                                        1031   -0.55   -0.53  1.0000
   5   6   0     619      13                                                         653   -0.32   -0.64  1.0000
   6   6   0      67       5                                                          64   -1.12    0.67  1.0000
   7   6   0     346       8                                                         297   -1.25    0.62  1.0000
   8   6   0     118       5                                                         108   -0.10   -0.52  1.0000
   9   6   0      69       4                                                          73   -0.07   -0.79  1.0000
  10   6   0      33       4                                                          33   -0.67   -0.02  1.0000
  11   6   0     183       6                                                         200   -0.82    0.32  1.0000
  12   6   0      98       5                                                          96   -0.07   -0.20  1.0000
  13   6   0      42       8                                                          48    0.22   -0.34  1.0000
   1   7   0     785      32                                                         777    0.50    0.60  1.0000
   2   7   0     253      16                                                         234    1.06   -0.38  1.0000
   3   7   0      59       6                                                          57    0.92   -0.90  1.0000
   4   7   0     287      10                                                         286    0.76    0.08  1.0000
   5   7   0       3       4                                                          -4    0.55    1.57  1.0000
   6   7   0     107       5                                                          91    0.57    0.70  1.0000
   7   7   0     127       7                                                         152    0.67   -0.93  1.0000
   8   7   0     159       7                                                         176    0.36   -1.03  1.0000
   9   7   0      29       3                                                          32    0.19    0.18  1.0000
  10   7   0      26       3                                                          22    0.18    0.51  1.0000
  11   7   0      37       5                                                          40    0.34   -0.48  1.0000
  12   7   0      40       4                                                          33    0.18   -0.64  1.0000
   1   8   0     648      26                                                         609    0.12    0.77  1.0000
   2   8   0     467      21                                                         420   -1.06   -0.42  1.0000
   3   8   0    1058      27                                                        1097   -1.01   -0.16  1.0000
   4   8   0     398      12                                                         405   -0.64    0.75  1.0000
   5   8   0      88       7                                                         100   -0.63    0.21  1.0000
   6   8   0     380       9                                                         332   -0.98   -0.84  1.0000
   7   8   0     736      14                                                         813   -0.79   -1.12  1.0000
   8   8   0     125       6                                                         119   -0.05   -0.37  1.0000
   9   8   0       0       4                                                          -2   -0.09   -0.14  1.0000
  10   8   0      68       4                                                          73   -0.48   -0.36  1.0000
  11   8   0       5       3                                                           6   -0.63   -0.29  1.0000
  12   8   0      13       3                                                          11   -0.22    0.18  1.0000
   1   9   0      12      10                                                          11   -0.74   -0.04  1.0000
   2   9   0     102      10                                                         100   -0.19   -0.02  1.0000
   3   9   0     103      12                                                          94    0.49   -0.18  1.0000
   4   9   0     224      11                                                         240    0.27   -0.49  1.0000
   5   9   0     160       9                                                         153   -0.36   -0.42  1.0000
   6   9   0     240      10                                                         247   -0.02   -0.24  1.0000
   7   9   0     182       8                                                         184    0.73    0.12  1.0000
   8   9   0      37       4                                                          33    0.55   -0.06  1.0000
   9   9   0      50       4                                                          57   -0.32   -0.28  1.0000
  10   9   0      25       3                                                          25   -0.59   -0.22  1.0000
  11   9   0       3       3                                                           4    0.01   -0.05  1.0000
   0  10   0     507      37                                                         525   -0.61    0.79  1.0000
   1  10   0     380      23                                                         372   -0.07    0.51  1.0000
   2  10   0      64      11                                                          59    0.61    0.21  1.0000
   3  10   0     111      12                                                         106    0.53    0.19  1.0000
   4  10   0     155      13                                                         148   -0.22    0.28  1.0000
   5  10   0      48       6                                                          50   -0.16    0.12  1.0000
   6  10   0      92       6                                                          96    0.20   -0.19  1.0000
   7  10   0      12       4                                                          12    0.13   -0.18  1.0000
   8  10   0      54       5                                                          50   -0.31    0.08  1.0000
   9  10   0      86       5                                                          94   -0.41    0.02  1.0000
  10  10   0       0       3                                                          -1   -0.08   -0.10  1.0000
   1  11   0     153      14                                                         143   -0.03   -0.46  1.0000
   2  11   0       0      10                                                          -3   -0.22   -0.17  1.0000
   3  11   0      85       9                                                          86   -0.07    0.25  1.0000
   4  11   0      40       8                                                          41   -0.03   -0.02  1.0000
   5  11   0      28       7                                                          27   -0.01   -0.53  1.0000
   6  11   0     124       9                                                         138   -0.29   -0.57  1.0000
   7  11   0       4       5                                                           2   -0.60   -0.11  1.0000
   8  11   0      18       4                                                          17   -0.49    0.03  1.0000
   9  11   0      11       7                                                          13   -0.21   -0.21  1.0000
   1  12   0      14      11                                                          15   -0.12   -0.07  1.0000
   2  12   0     220      21                                                         223   -0.04    0.28  1.0000
   3  12   0     164      16                                                         164    0.00   -0.03  1.0000
   4  12   0     140      12                                                         150   -0.06   -0.50  1.0000
   5  12   0      71       8                                                          67   -0.14   -0.39  1.0000
   6  12   0      35      18                                                          34   -0.16   -0.07  1.0000
   7  12   0      37       7                                                          36   -0.24    0.12  1.0000
   8  12   0       6       7                                                           7   -0.21   -0.03  1.0000
   3  13   0      19       9                                                          23   -0.31   -0.35  1.0000
   4  13   0      49      10                                                          47   -0.58   -0.29  1.0000
   5  13   0      38      10                                                          43   -0.35   -0.14  1.0000
   6  13   0      19       9                                                          21   -0.27   -0.11  1.0000
  -3 -14   1      13       3                                                          15   -0.33    0.51  1.0000
  -2 -14   1       7       3                                                           8   -0.16    0.62  1.0000
  -1 -14   1      61       6                                                          70    0.14    0.68  1.0000
   0 -14   1     114      16                                                         108    0.18    0.35  1.0000
   1 -14   1      21       3                                                          20    0.03    0.27  1.0000
   2 -14   1      12       3                                                          13   -0.16    0.03  1.0000
   3 -14   1      18       3                                                          18   -0.12    0.00  1.0000
  -6 -13   1      53       5                                                          53   -0.12    0.06  1.0000
  -5 -13   1      42       8                                                          44   -0.11    0.18  1.0000
  -4 -13   1      81      10                                                          81   -0.26    0.32  1.0000
  -3 -13   1      60      11                                                          61    0.08    0.29  1.0000
  -2 -13   1       7       3                                                           6    0.22    0.17  1.0000
  -1 -13   1      51       5                                                          49    0.31   -0.10  1.0000
   0 -13   1     128       6                                                         133   -0.17   -0.24  1.0000
   1 -13   1      44       4                                                          40   -0.31   -0.34  1.0000
   2 -13   1      33       4                                                          31    0.17   -0.50  1.0000
   3 -13   1     131       8                                                         139    0.51   -0.38  1.0000
   4 -13   1     118       5                                                         117    0.66   -0.26  1.0000
   5 -13   1      54       8                                                          55    0.40   -0.13  1.0000
  -8 -12   1       7       2                                                           8   -0.23   -0.06  1.0000
  -7 -12   1      12       3                                                          12   -0.21   -0.15  1.0000
  -6 -12   1      14       3                                                          14   -0.10    0.18  1.0000
  -5 -12   1      21       3                                                          20   -0.01    0.49  1.0000
  -4 -12   1      30       3                                                          25    0.10    0.48  1.0000
  -3 -12   1      46       5                                                          47    0.08    0.00  1.0000
  -2 -12   1      41       4                                                          43   -0.10   -0.13  1.0000
  -1 -12   1      11       4                                                          13   -0.21    0.24  1.0000
   0 -12   1      28       5                                                          27   -0.22    0.07  1.0000
   1 -12   1      47       5                                                          46   -0.02   -0.10  1.0000
   2 -12   1     112       6                                                         104   -0.02   -0.39  1.0000
   3 -12   1      98       9                                                          99   -0.08    0.01  1.0000
   4 -12   1     155       8                                                         162   -0.14    0.40  1.0000
   5 -12   1      18       3                                                          16   -0.13    0.22  1.0000
   6 -12   1      59       5                                                          60   -0.10    0.00  1.0000
   7 -12   1      35       3                                                          33   -0.17   -0.05  1.0000
  -9 -11   1       4       2                                                           5   -0.21    0.27  1.0000
  -8 -11   1      12       3                                                          15   -0.46    0.09  1.0000
  -7 -11   1      46       4                                                          39   -0.43    0.37  1.0000
  -6 -11   1     102       6                                                          95   -0.07    0.70  1.0000
  -4 -11   1      10       4                                                           9    0.15   -0.07  1.0000
  -3 -11   1      19       5                                                          19    0.09   -0.05  1.0000
  -2 -11   1     199       7                                                         212   -0.19    0.53  1.0000
  -1 -11   1     128       6                                                         127   -0.16    0.69  1.0000
   0 -11   1     520      12                                                         507   -0.26    0.13  1.0000
   1 -11   1      35       4                                                          32   -0.13   -0.19  1.0000
   2 -11   1      57       5                                                          60    0.16    0.15  1.0000
   3 -11   1       5       4                                                           6    0.08    0.34  1.0000
   4 -11   1     157      12                                                         155    0.04   -0.10  1.0000
   5 -11   1      51       6                                                          56    0.06   -0.43  1.0000
   6 -11   1      77       6                                                          70    0.33   -0.22  1.0000
   7 -11   1      28       3                                                          24    0.58    0.24  1.0000
   8 -11   1      30       4                                                          35    0.38    0.19  1.0000
   9 -11   1       2       2                                                           1    0.14   -0.11  1.0000
 -10 -10   1      20       7                                                          20   -0.16    0.16  1.0000
  -9 -10   1       4       2                                                           3   -0.35    0.06  1.0000
  -8 -10   1      29       3                                                          29    0.02    0.02  1.0000
  -7 -10   1      38       5                                                          32    0.48    0.13  1.0000
  -6 -10   1      15       7                                                          16    0.36   -0.02  1.0000
  -5 -10   1      60       4                                                          59   -0.05   -0.22  1.0000
  -4 -10   1     104       6                                                         106    0.08   -0.08  1.0000
  -3 -10   1     152       6                                                         132    0.83    0.14  1.0000
  -2 -10   1     371      10                                                         349    0.63   -0.01  1.0000
  -1 -10   1     452      10                                                         470   -0.15   -0.44  1.0000
   0 -10   1      52       4                                                          42   -0.50   -0.67  1.0000
   1 -10   1     115       7                                                         115    0.14   -0.39  1.0000
   2 -10   1     792      17                                                         827    0.57   -0.24  1.0000
   3 -10   1     419      11                                                         422    0.27   -0.29  1.0000
   4 -10   1     254       7                                                         242   -0.33   -0.19  1.0000
   5 -10   1      22       4                                                          21   -0.05    0.16  1.0000
   6 -10   1      29       7                                                          29    0.21    0.36  1.0000
   7 -10   1      53       4                                                          52   -0.01    0.07  1.0000
   8 -10   1      42       3                                                          37   -0.36   -0.30  1.0000
   9 -10   1      61       5                                                          57   -0.25   -0.20  1.0000
  10 -10   1      14       2                                                          14    0.05   -0.05  1.0000
 -11  -9   1      22       3                                                          22   -0.19    0.21  1.0000
 -10  -9   1      22       3                                                          18   -0.65    0.43  1.0000
  -9  -9   1      83       5                                                          91   -0.08    0.49  1.0000
  -8  -9   1      47       6                                                          54    0.66    0.22  1.0000
  -7  -9   1      52       5                                                          55    0.46    0.09  1.0000
  -6  -9   1     137       6                                                         131   -0.39    0.38  1.0000
  -5  -9   1     570      13                                                         575   -0.48    0.43  1.0000
  -4  -9   1     266       8                                                         279    0.03    0.43  1.0000
  -3  -9   1      38       4                                                          37   -0.23    0.13  1.0000
  -2  -9   1     145       6                                                         120   -1.11   -0.02  1.0000
  -1  -9   1      88       6                                                          96   -1.31   -0.09  1.0000
   0  -9   1     528      12                                                         507   -0.42   -0.16  1.0000
   1  -9   1     110       7                                                         108   -0.06   -0.08  1.0000
   2  -9   1     233       8                                                         259   -0.86    0.05  1.0000
   3  -9   1     325       9                                                         338   -1.16   -0.13  1.0000
   4  -9   1     410       9                                                         384   -0.50   -0.47  1.0000
   5  -9   1     441      15                                                         448    0.13   -0.35  1.0000
   6  -9   1     164       7                                                         154   -0.39   -0.10  1.0000
   7  -9   1      73       5                                                          62   -0.90    0.28  1.0000
   8  -9   1      41       6                                                          43   -0.40    0.08  1.0000
   9  -9   1     138       8                                                         129    0.39   -0.06  1.0000
  10  -9   1       5       2                                                           6    0.36    0.01  1.0000
  11  -9   1      31       2                                                          29   -0.23    0.12  1.0000
 -12  -8   1       3       2                                                           3   -0.30    0.07  1.0000
 -11  -8   1       7       2                                                           4   -0.54    0.46  1.0000
 -10  -8   1     107       5                                                         108   -0.26    0.22  1.0000
  -9  -8   1      75       5                                                          74   -0.04   -0.06  1.0000
  -8  -8   1      22       3                                                          17   -0.36    0.34  1.0000
  -7  -8   1      84       6                                                         108   -1.10    0.86  1.0000
  -6  -8   1      31       4                                                          23   -0.93    0.06  1.0000
  -5  -8   1     225       8                                                         244   -0.46   -1.07  1.0000
  -4  -8   1      69       5                                                          86   -0.60   -1.07  1.0000
  -3  -8   1     565      11                                                         612   -0.95    0.22  1.0000
  -2  -8   1      47       5                                                          48   -0.66    0.36  1.0000
  -1  -8   1     192       8                                                         171    0.53   -0.80  1.0000
   0  -8   1      48       5                                                          44    0.63   -1.05  1.0000
   1  -8   1     107       5                                                         104   -0.22   -0.13  1.0000
   2  -8   1       2       3                                                          -2   -1.14    0.81  1.0000
   3  -8   1     130       9                                                         125   -0.74    0.38  1.0000
   4  -8   1      25       4                                                          26   -0.41   -0.13  1.0000
   5  -8   1      85       6                                                          98   -0.47    0.68  1.0000
   6  -8   1      63       4                                                          42   -0.61    1.32  1.0000
   7  -8   1     232       7                                                         205   -0.14    1.03  1.0000
   8  -8   1      90       5                                                          86    0.41    0.20  1.0000
   9  -8   1     230       8                                                         227    0.01    0.15  1.0000
  10  -8   1       4       2                                                           2   -0.44    0.27  1.0000
  11  -8   1      18       3                                                          18   -0.44   -0.03  1.0000
 -12  -7   1       5       2                                                          10    0.14    0.87  1.0000
 -11  -7   1     101       5                                                         105    0.24    0.41  1.0000
 -10  -7   1     101      10                                                         109    0.12   -0.42  1.0000
  -9  -7   1      97       7                                                          92    0.26    0.33  1.0000
  -8  -7   1     445      10                                                         393    0.61    1.22  1.0000
  -7  -7   1     445      11                                                         452    0.99    0.46  1.0000
  -6  -7   1     848      14                                                         923    0.95   -1.21  1.0000
  -5  -7   1     381       9                                                         361    0.97   -1.45  1.0000
  -4  -7   1     815      14                                                         857    1.01   -0.02  1.0000
  -3  -7   1     518       9                                                         482    0.83    0.14  1.0000
  -2  -7   1      59       4                                                          60    0.58   -0.74  1.0000
  -1  -7   1     177       8                                                         183   -0.14   -1.16  1.0000
   0  -7   1     387      11                                                         368   -0.61   -0.22  1.0000
   1  -7   1     140       7                                                         152   -0.96   -0.22  1.0000
   2  -7   1     583      10                                                         494   -1.20   -1.61  1.0000
   3  -7   1     312       8                                                         326   -0.63   -1.58  1.0000
   4  -7   1    1521      19                                                        1509   -0.18    0.00  1.0000
   5  -7   1    1589      25                                                        1575    0.12    1.22  1.0000
   6  -7   1     710      12                                                         710    0.00   -0.11  1.0000
   7  -7   1     326       8                                                         291   -0.20   -1.31  1.0000
   8  -7   1     160       6                                                         174   -0.04   -0.76  1.0000
   9  -7   1     213       7                                                         207   -0.07    0.50  1.0000
  10  -7   1     227       7                                                         213   -0.20    0.43  1.0000
  11  -7   1      30       3                                                          31   -0.38   -0.44  1.0000
  12  -7   1      38       3                                                          39   -0.16   -0.24  1.0000
 -13  -6   1      27       3                                                          28    0.43    0.42  1.0000
 -12  -6   1     104       5                                                         103   -0.03    0.08  1.0000
 -11  -6   1      27       3                                                          33   -0.47   -0.27  1.0000
 -10  -6   1      26       4                                                          25    0.06    0.19  1.0000
  -9  -6   1      33       4                                                          32    0.46    0.41  1.0000
  -8  -6   1     386       9                                                         402   -0.26   -0.75  1.0000
  -7  -6   1     315       9                                                         411   -1.50   -2.05  1.0000
  -6  -6   1     323       8                                                         338   -0.94   -1.61  1.0000
  -5  -6   1     324       8                                                         333   -0.19   -0.36  1.0000
  -4  -6   1     119       7                                                         103   -1.11   -1.10  1.0000
  -3  -6   1     250       7                                                         134   -3.57   -2.79  1.0000
  -1  -6   1     899      26                                                         942   -2.18   -0.68  1.0000
   0  -6   1    1876      46                                                        1983   -1.36    0.69  1.0000
   2  -6   1     110      16                                                          62   -2.61   -0.43  1.0000
   3  -6   1     789      16                                                         842   -1.05    1.00  1.0000
   4  -6   1     449       9                                                         374    0.41    1.99  1.0000
   5  -6   1     880      15                                                         967   -0.12    1.43  1.0000
   6  -6   1      74       6                                                          75   -0.89    0.26  1.0000
   7  -6   1     716      14                                                         728   -0.74    0.68  1.0000
   8  -6   1      79       6                                                          98    0.01    1.33  1.0000
   9  -6   1      27       4                                                          35   -0.56    0.77  1.0000
  10  -6   1      98       6                                                          86   -1.07   -0.22  1.0000
  11  -6   1     224       7                                                         215   -0.77   -0.28  1.0000
  12  -6   1      17       3                                                          17    0.05    0.29  1.0000
  13  -6   1      34       5                                                          32    0.06    0.19  1.0000
 -13  -5   1      72       5                                                          63   -0.45    0.43  1.0000
 -12  -5   1      69       4                                                          53   -1.21    0.43  1.0000
 -11  -5   1     200       7                                                         220   -0.21    0.67  1.0000
 -10  -5   1       7       4                                                          13    1.07    0.26  1.0000
  -9  -5   1      18       3                                                          18    0.21   -0.15  1.0000
  -8  -5   1     191       8                                                         179   -1.22   -0.58  1.0000
  -7  -5   1     842      14                                                         846   -0.16   -0.33  1.0000
  -6  -5   1     140       8                                                         163    2.16   -0.22  1.0000
  -5  -5   1      50       6                                                          27    2.48   -0.35  1.0000
  -4  -5   1     107      15                                                         104    0.77   -0.79  1.0000
  -3  -5   1    2078      45                                                        2045    0.85   -0.98  1.0000
  -2  -5   1      67       9                                                          99    2.59   -0.24  1.0000
  -1  -5   1    3010      68                                                        3224    2.93    0.51  1.0000
   0  -5   1      41       7                                                          65    1.26    1.59  1.0000
   1  -5   1     172      11                                                         227    1.04    2.46  1.0000
   2  -5   1     382      12                                                         258    2.66    2.57  1.0000
   3  -5   1     889      41                                                        1045    2.36    2.36  1.0000
   4  -5   1     142      12                                                         141   -0.81    1.19  1.0000
   5  -5   1     339      10                                                         311   -2.97    0.52  1.0000
   6  -5   1     180       8                                                         191   -1.28    0.27  1.0000
   7  -5   1     165       7                                                         147    0.67    0.27  1.0000
   8  -5   1     417      10                                                         421    0.16    0.03  1.0000
   9  -5   1     516      11                                                         468   -1.34   -0.55  1.0000
  10  -5   1      95       8                                                         113   -0.72   -0.82  1.0000
  11  -5   1      77       7                                                          77    0.77   -0.88  1.0000
  12  -5   1     146       8                                                         166    0.62   -0.50  1.0000
  13  -5   1      16       3                                                          20   -0.46   -0.42  1.0000
 -14  -4   1      26       4                                                          25   -0.29    0.26  1.0000
 -13  -4   1      29       3                                                          28   -0.57    0.66  1.0000
 -12  -4   1      19       3                                                          22    0.58    0.13  1.0000
 -11  -4   1     154       7                                                         200    1.72   -0.39  1.0000
 -10  -4   1     318       9                                                         279    1.15    0.13  1.0000
  -9  -4   1     262      12                                                         245    0.22    0.51  1.0000
  -8  -4   1       5       4                                                           4    1.15   -0.42  1.0000
  -7  -4   1     178       6                                                         119    1.72   -1.81  1.0000
  -6  -4   1      97       7                                                         125   -0.62   -1.54  1.0000
  -5  -4   1     118      11                                                          74   -4.05   -0.90  1.0000
  -4  -4   1    2682      93                                                        3127   -3.72   -1.92  1.0000
  -3  -4   1    5251     117                                                        5738   -1.85   -3.62  1.0000
  -2  -4   1    1002      23                                                         915   -2.93   -2.76  1.0000
  -1  -4   1     395      18                                                         623   -7.60    0.63  1.0000
   0  -4   1    1380      44                                                        1998   -9.51    1.68  1.0000
   1  -4   1    1760      43                                                        1913   -6.65    0.03  1.0000
   2  -4   1    4160     126                                                        3693   -3.83   -2.21  1.0000
   3  -4   1     335      15                                                         195   -4.71   -1.50  1.0000
   4  -4   1     583      22                                                         362   -5.43   -0.34  1.0000
   5  -4   1    2233      61                                                        1917   -3.49   -0.62  1.0000
   6  -4   1     328      10                                                         362   -0.28   -1.41  1.0000
   7  -4   1      57       5                                                          70    0.08   -1.10  1.0000
   8  -4   1      66       5                                                          56   -0.54   -0.42  1.0000
   9  -4   1    1165      18                                                        1154   -0.12   -0.98  1.0000
  10  -4   1      58       7                                                          64    0.88   -1.56  1.0000
  11  -4   1     161       7                                                         175    0.08   -1.11  1.0000
  12  -4   1     147      17                                                         172   -1.08   -0.01  1.0000
  13  -4   1       4       3                                                           5   -0.84    0.20  1.0000
 -14  -3   1      35       3                                                          39   -0.17    0.68  1.0000
 -13  -3   1      25       3                                                          27    0.28   -0.01  1.0000
 -12  -3   1      10       4                                                           8    0.52   -0.92  1.0000
 -11  -3   1     160       7                                                         149   -0.44    0.28  1.0000
 -10  -3   1     198       7                                                         232   -1.43    1.24  1.0000
  -9  -3   1      78       5                                                          51   -1.72   -0.15  1.0000
  -8  -3   1     389       9                                                         326   -1.70   -2.17  1.0000
  -7  -3   1     304      13                                                         323   -2.61   -0.78  1.0000
  -6  -3   1     523      22                                                         399   -3.68    2.01  1.0000
  -5  -3   1     304      18                                                         443   -3.17    2.84  1.0000
  -4  -3   1     488      23                                                         525   -1.53    1.44  1.0000
  -3  -3   1    3099      85                                                        2823    0.16    2.82  1.0000
  -2  -3   1     520      13                                                         447    0.61    5.55  1.0000
  -1  -3   1     502      19                                                         771    2.02    5.70  1.0000
   0  -3   1    8747     163                                                        8154    3.06    2.52  1.0000
   1  -3   1     211      10                                                         136    2.91    1.22  1.0000
   2  -3   1      96      13                                                         167    1.85    2.56  1.0000
   3  -3   1     746      28                                                         735    1.17    1.78  1.0000
   4  -3   1     396      21                                                         434    2.50   -2.59  1.0000
   5  -3   1     731      41                                                        1116    2.88   -5.72  1.0000
   6  -3   1     974      20                                                         823    1.80   -3.73  1.0000
   7  -3   1      69       5                                                          74    0.14   -1.05  1.0000
   8  -3   1     146       9                                                         159   -0.11   -1.33  1.0000
   9  -3   1       4       4                                                          23    0.28   -2.93  1.0000
  10  -3   1     258      11                                                         324    0.13   -1.91  1.0000
  11  -3   1     264       9                                                         261   -0.22    0.15  1.0000
  12  -3   1      39       6                                                          34   -0.06    0.48  1.0000
  13  -3   1      44       4                                                          42    0.57   -0.64  1.0000
  14  -3   1      10       3                                                          11    0.50   -0.38  1.0000
 -14  -2   1      31       3                                                          29   -0.33   -0.16  1.0000
 -13  -2   1       4       6                                                           9   -0.61   -0.84  1.0000
 -12  -2   1      95      10                                                          89   -0.26    0.16  1.0000
 -11  -2   1     250      12                                                         274    0.07    1.04  1.0000
 -10  -2   1      84       5                                                          91   -0.07   -0.35  1.0000
  -9  -2   1      26       7                                                          38    0.00   -1.86  1.0000
  -8  -2   1     160       6                                                         131    1.21   -0.62  1.0000
  -7  -2   1     426       8                                                         365    2.90    0.30  1.0000
  -6  -2   1     147      10                                                         236    3.60   -2.40  1.0000
  -5  -2   1    2969      59                                                        3639    3.97   -5.65  1.0000
  -4  -2   1    2633      52                                                        2458    5.01   -3.48  1.0000
  -3  -2   1     702      23                                                         660    5.38    0.34  1.0000
  -2  -2   1    5728     306                                                        5288    3.81   -2.35  1.0000
  -1  -2   1    1361      45                                                        2183    0.06  -11.00  1.0000
   0  -2   1   13665     223                                                       10769   -0.48  -16.83  1.0000
   1  -2   1    4524     133                                                        6692    0.95  -14.43  1.0000
   4  -2   1    1311      35                                                        1003    2.80  -14.66  1.0000
   5  -2   1    2439      47                                                        1466    1.99  -10.88  1.0000
   6  -2   1     268      14                                                         272    1.76   -5.13  1.0000
   7  -2   1    1529      25                                                        1755    0.84   -2.93  1.0000
   8  -2   1     599      10                                                         606    0.08   -2.59  1.0000
   9  -2   1      96       5                                                          90    0.22   -0.79  1.0000
  10  -2   1     570      19                                                         660    0.75    1.65  1.0000
  11  -2   1     194       9                                                         169    0.47    1.50  1.0000
  12  -2   1      26       4                                                          25   -0.02    0.10  1.0000
  13  -2   1      34       5                                                          36   -0.14    0.10  1.0000
  14  -2   1      11       2                                                           6    0.19    0.89  1.0000
 -14  -1   1      17       3                                                          25   -0.67   -1.14  1.0000
 -13  -1   1      51       4                                                          46    0.46   -0.67  1.0000
 -12  -1   1     521      16                                                         556    1.58   -0.45  1.0000
 -11  -1   1      34       6                                                          55    0.55   -1.48  1.0000
 -10  -1   1      90       5                                                          75   -0.70   -2.52  1.0000
  -9  -1   1     441      11                                                         506    0.01   -1.51  1.0000
  -8  -1   1     658      10                                                         636    0.69    0.06  1.0000
  -7  -1   1     510      14                                                         510   -2.44    0.15  1.0000
  -6  -1   1     754      21                                                         833   -8.06   -0.84  1.0000
  -5  -1   1    1485      54                                                        2519  -11.87    0.36  1.0000
  -4  -1   1    1218      58                                                        2008  -13.35    1.23  1.0000
  -3  -1   1    9255     274                                                        9466  -14.14    0.29  1.0000
  -2  -1   1    1581      43                                                        1270  -12.75   -4.14  1.0000
  -1  -1   1    8586     156                                                        8044   -4.49   -5.78  1.0000
   0  -1   1     315       3                                                          73    7.24   -5.93  1.0000
   1  -1   1    4470     189                                                        6823   14.43   -6.30  1.0000
   2  -1   1     280      10                                                         163   14.15   -7.27  1.0000
   3  -1   1     839      16                                                         351   11.27   -6.32  1.0000
   4  -1   1     551      38                                                        1157   10.42   -1.12  1.0000
   5  -1   1    2110      62                                                        1622    8.36    2.24  1.0000
   6  -1   1      29       6                                                          57    3.40    2.30  1.0000
   7  -1   1     288       8                                                         257   -0.93    0.61  1.0000
   8  -1   1    1099      17                                                        1203   -0.96    1.23  1.0000
   9  -1   1     415       8                                                         363    0.82    2.47  1.0000
  10  -1   1      43       4                                                          76    0.54    2.04  1.0000
  11  -1   1      38       4                                                          44   -0.72    0.57  1.0000
  12  -1   1     225      14                                                         238   -0.30    0.29  1.0000
  13  -1   1      46       7                                                          50    1.11    0.74  1.0000
  14  -1   1      16       5                                                           9    0.93    0.54  1.0000
 -14   0   1       1       4                                                           3    0.78    0.00  1.0000
 -13   0   1       7       5                                                          17    1.53    0.00  1.0000
 -12   0   1     128       7                                                         125   -0.10    0.00  1.0000
 -11   0   1       0       3                                                           5   -2.10    0.00  1.0000
 -10   0   1     216       6                                                         169   -1.68    0.00  1.0000
  -9   0   1      66       4                                                          46   -1.32    0.00  1.0000
  -8   0   1       1       3                                                          17   -3.93    0.00  1.0000
  -7   0   1     885      19                                                        1246   -5.51    0.00  1.0000
  -6   0   1     799      16                                                         734   -1.18    0.00  1.0000
  -5   0   1     545       9                                                         255    7.32    0.00  1.0000
  -4   0   1    1507      16                                                         599   14.26    0.00  1.0000
  -3   0   1    1736      15                                                         377   22.13    0.00  1.0000
  -2   0   1    2374      11                                                         133   36.96    0.00  1.0000
  -1   0   1   12810      85                                                        3727   51.83    0.00  1.0000
   0   0   1    3199       1                                                           1   55.45    0.00  1.0000
   1   0   1    1158       4                                                          49   40.80    0.00  1.0000
   2   0   1    1804      13                                                         342   23.84    0.00  1.0000
   3   0   1   14265     324                                                       17452   12.60    0.00  1.0000
   4   0   1     237      12                                                         529    7.58    0.00  1.0000
   5   0   1    1866      47                                                        1698    1.97    0.00  1.0000
   6   0   1     298      10                                                         379   -2.18    0.00  1.0000
   7   0   1      72       4                                                          48   -1.58    0.00  1.0000
   8   0   1      47       4                                                          59    0.86    0.00  1.0000
   9   0   1     165       6                                                         146    0.77    0.00  1.0000
  10   0   1     236       6                                                         218   -0.57    0.00  1.0000
  11   0   1       2       3                                                           2    0.14    0.00  1.0000
  12   0   1      11       4                                                          27    1.87    0.00  1.0000
  13   0   1      16       3                                                           7    1.34    0.00  1.0000
  14   0   1      16       3                                                          14   -0.19    0.00  1.0000
 -14   1   1      14       3                                                          20    0.67   -1.14  1.0000
 -13   1   1      65       4                                                          59   -0.46   -0.67  1.0000
 -12   1   1     520      12                                                         556   -1.58   -0.44  1.0000
 -11   1   1      33       4                                                          53   -0.55   -1.48  1.0000
 -10   1   1      97       5                                                          82    0.70   -2.52  1.0000
  -9   1   1     474      10                                                         541   -0.01   -1.50  1.0000
  -8   1   1     647      10                                                         625   -0.69    0.06  1.0000
  -7   1   1     550      11                                                         550    2.44    0.15  1.0000
  -6   1   1     724      20                                                         802    8.05   -0.84  1.0000
  -5   1   1    1510      44                                                        2554   11.87    0.36  1.0000
  -4   1   1    1141      41                                                        1911   13.35    1.23  1.0000
  -3   1   1    9739     216                                                        9965   14.14    0.28  1.0000
  -2   1   1    1660      42                                                        1347   12.75   -4.14  1.0000
  -1   1   1    8330     156                                                        7795    4.49   -5.78  1.0000
   1   1   1    4317     188                                                        6633  -14.43   -6.30  1.0000
   2   1   1     303       8                                                         204  -14.15   -7.27  1.0000
   3   1   1     859      18                                                         364  -11.27   -6.32  1.0000
   4   1   1     585      22                                                        1206  -10.42   -1.12  1.0000
   5   1   1    2141      23                                                        1649   -8.36    2.24  1.0000
   6   1   1      36       5                                                          69   -3.40    2.30  1.0000
   7   1   1     304       6                                                         271    0.94    0.61  1.0000
   8   1   1    1074      15                                                        1177    0.96    1.23  1.0000
   9   1   1     415       8                                                         364   -0.81    2.47  1.0000
  10   1   1      40       4                                                          71   -0.54    2.04  1.0000
  11   1   1      37       3                                                          43    0.72    0.57  1.0000
  12   1   1     236       8                                                         249    0.31    0.29  1.0000
  13   1   1      34       3                                                          38   -1.11    0.74  1.0000
  14   1   1      12       5                                                           6   -0.94    0.54  1.0000
 -14   2   1      23       4                                                          20   -0.33    0.16  1.0000
 -13   2   1       2       3                                                           6   -0.61    0.84  1.0000
 -12   2   1      98       5                                                          92   -0.26   -0.16  1.0000
 -11   2   1     263       7                                                         288    0.07   -1.04  1.0000
 -10   2   1      92       5                                                          99   -0.07    0.35  1.0000
  -9   2   1      26       4                                                          38    0.01    1.86  1.0000
  -8   2   1     176       6                                                         145    1.21    0.62  1.0000
  -7   2   1     437       8                                                         374    2.89   -0.30  1.0000
  -6   2   1     144       7                                                         233    3.61    2.40  1.0000
  -5   2   1    2700      61                                                        3339    3.96    5.65  1.0000
  -4   2   1    2615      51                                                        2443    5.01    3.48  1.0000
  -3   2   1     669      19                                                         628    5.38   -0.34  1.0000
  -2   2   1    5649     149                                                        5211    3.81    2.35  1.0000
   2   2   1    2210      68                                                        3348    3.89   11.99  1.0000
   3   2   1    6498     109                                                        6749    3.63   13.37  1.0000
   4   2   1    1284      18                                                         983    2.80   14.66  1.0000
   5   2   1    2393      23                                                        1431    1.99   10.88  1.0000
   6   2   1     289       8                                                         300    1.75    5.13  1.0000
   7   2   1    1543      21                                                        1770    0.84    2.93  1.0000
   8   2   1     612      10                                                         623    0.08    2.59  1.0000
   9   2   1     113       5                                                         105    0.22    0.79  1.0000
  10   2   1     573      11                                                         663    0.75   -1.65  1.0000
  11   2   1     195       6                                                         170    0.47   -1.50  1.0000
  12   2   1      37       3                                                          35   -0.02   -0.10  1.0000
  13   2   1      35       3                                                          37   -0.14   -0.10  1.0000
  14   2   1       5       3                                                           2    0.18   -0.89  1.0000
 -14   3   1      33       4                                                          38    0.17    0.68  1.0000
 -13   3   1      24       3                                                          26   -0.28   -0.01  1.0000
 -12   3   1      13       3                                                          11   -0.53   -0.91  1.0000
 -11   3   1     159       6                                                         148    0.44    0.28  1.0000
 -10   3   1     187       6                                                         223    1.43    1.24  1.0000
  -9   3   1      74       4                                                          47    1.72   -0.15  1.0000
  -8   3   1     380       7                                                         315    1.70   -2.18  1.0000
  -7   3   1     331       8                                                         352    2.61   -0.78  1.0000
  -6   3   1     514       9                                                         390    3.68    2.01  1.0000
  -5   3   1     293      10                                                         427    3.18    2.84  1.0000
  -4   3   1     501      12                                                         540    1.53    1.45  1.0000
  -3   3   1    3119      79                                                        2842   -0.16    2.82  1.0000
  -2   3   1     491      18                                                         432   -0.61    5.55  1.0000
   2   3   1      83       7                                                         149   -1.85    2.56  1.0000
   3   3   1     697      13                                                         684   -1.17    1.78  1.0000
   4   3   1     396       9                                                         433   -2.50   -2.59  1.0000
   5   3   1     732      19                                                        1117   -2.88   -5.72  1.0000
   6   3   1     972      14                                                         822   -1.79   -3.74  1.0000
   7   3   1      68       4                                                          74   -0.14   -1.05  1.0000
   8   3   1     133       6                                                         144    0.12   -1.33  1.0000
   9   3   1       6       3                                                          28   -0.28   -2.93  1.0000
  10   3   1     259       7                                                         325   -0.13   -1.91  1.0000
  11   3   1     272       7                                                         268    0.22    0.15  1.0000
  12   3   1      33       3                                                          28    0.06    0.48  1.0000
  13   3   1      47       3                                                          45   -0.57   -0.64  1.0000
  14   3   1      11       3                                                          12   -0.50   -0.38  1.0000
 -14   4   1      29       3                                                          28   -0.29   -0.26  1.0000
 -13   4   1      34       3                                                          33   -0.57   -0.66  1.0000
 -12   4   1      20       3                                                          23    0.58   -0.13  1.0000
 -11   4   1     170       7                                                         219    1.72    0.39  1.0000
 -10   4   1     309       7                                                         270    1.15   -0.13  1.0000
  -9   4   1     253       6                                                         236    0.22   -0.51  1.0000
  -8   4   1       2       3                                                           1    1.15    0.42  1.0000
  -7   4   1     192       5                                                         131    1.72    1.81  1.0000
  -6   4   1      89       5                                                         116   -0.62    1.54  1.0000
  -5   4   1     123       5                                                          79   -4.05    0.90  1.0000
  -4   4   1    2602      52                                                        3039   -3.72    1.92  1.0000
  -3   4   1    5230     115                                                        5713   -1.85    3.62  1.0000
  -2   4   1     973      30                                                         888   -2.93    2.75  1.0000
   2   4   1    4059     163                                                        3599   -3.83    2.21  1.0000
   3   4   1     311       6                                                         176   -4.71    1.50  1.0000
   4   4   1     608      11                                                         381   -5.43    0.34  1.0000
   5   4   1    2135      37                                                        1825   -3.49    0.62  1.0000
   6   4   1     316       8                                                         348   -0.28    1.41  1.0000
   7   4   1      59       4                                                          72    0.08    1.11  1.0000
   8   4   1      63       4                                                          54   -0.54    0.42  1.0000
   9   4   1    1175      16                                                        1165   -0.12    0.98  1.0000
  10   4   1      48       3                                                          53    0.88    1.57  1.0000
  11   4   1     159       6                                                         173    0.08    1.11  1.0000
  12   4   1     143       6                                                         168   -1.08    0.01  1.0000
  13   4   1       5       2                                                           7   -0.84   -0.19  1.0000
 -13   5   1      67       4                                                          58    0.45    0.43  1.0000
 -12   5   1      57       3                                                          43    1.21    0.43  1.0000
 -11   5   1     196       8                                                         216    0.21    0.67  1.0000
 -10   5   1       4       3                                                          10   -1.07    0.25  1.0000
  -9   5   1      18       3                                                          18   -0.21   -0.15  1.0000
  -8   5   1     181      13                                                         169    1.22   -0.58  1.0000
  -7   5   1     818      14                                                         821    0.15   -0.33  1.0000
  -6   5   1     132       6                                                         155   -2.16   -0.22  1.0000
  -5   5   1      43       4                                                          22   -2.48   -0.35  1.0000
  -4   5   1      87       6                                                          85   -0.78   -0.80  1.0000
  -3   5   1    1942      77                                                        1910   -0.85   -0.98  1.0000
  -2   5   1      67      11                                                          99   -2.59   -0.24  1.0000
  -1   5   1    2811      90                                                        3020   -2.93    0.51  1.0000
   2   5   1     413      15                                                         282   -2.66    2.57  1.0000
   3   5   1     948      19                                                        1106   -2.36    2.36  1.0000
   4   5   1     159       6                                                         158    0.81    1.19  1.0000
   5   5   1     355       8                                                         325    2.97    0.52  1.0000
   6   5   1     196       7                                                         209    1.29    0.27  1.0000
   7   5   1     149       6                                                         132   -0.68    0.27  1.0000
   8   5   1     421       9                                                         425   -0.16    0.03  1.0000
   9   5   1     507       9                                                         460    1.34   -0.55  1.0000
  10   5   1     100       5                                                         117    0.72   -0.82  1.0000
  11   5   1      80       5                                                          81   -0.76   -0.88  1.0000
  12   5   1     150       6                                                         170   -0.62   -0.51  1.0000
  13   5   1      16       2                                                          21    0.46   -0.42  1.0000
 -13   6   1      26       3                                                          26    0.43   -0.42  1.0000
 -12   6   1     100       5                                                          99   -0.03   -0.08  1.0000
 -11   6   1      30       5                                                          36   -0.47    0.27  1.0000
 -10   6   1      34       3                                                          33    0.07   -0.19  1.0000
  -9   6   1      36       4                                                          36    0.45   -0.41  1.0000
  -8   6   1     379       9                                                         394   -0.26    0.75  1.0000
  -7   6   1     296       9                                                         388   -1.50    2.05  1.0000
  -6   6   1     313       8                                                         326   -0.95    1.61  1.0000
  -5   6   1     315      10                                                         325   -0.19    0.36  1.0000
  -4   6   1     125       9                                                         108   -1.11    1.10  1.0000
  -3   6   1     256       8                                                         141   -3.58    2.79  1.0000
  -2   6   1    1138      41                                                        1263   -4.08    2.86  1.0000
  -1   6   1     899      32                                                         941   -2.18    0.68  1.0000
   1   6   1     364      21                                                         326   -1.98    0.05  1.0000
   2   6   1      92      11                                                          48   -2.62    0.43  1.0000
   3   6   1     783      25                                                         836   -1.05   -1.00  1.0000
   4   6   1     440       9                                                         366    0.41   -1.99  1.0000
   5   6   1     850      15                                                         936   -0.12   -1.43  1.0000
   6   6   1      84       7                                                          85   -0.89   -0.26  1.0000
   7   6   1     683      13                                                         694   -0.74   -0.68  1.0000
   8   6   1      79       6                                                          98    0.01   -1.33  1.0000
   9   6   1      29       3                                                          37   -0.56   -0.77  1.0000
  10   6   1     113       5                                                         100   -1.07    0.22  1.0000
  11   6   1     218       7                                                         208   -0.77    0.28  1.0000
  12   6   1      20       3                                                          20    0.06   -0.29  1.0000
  13   6   1      30       3                                                          28    0.06   -0.19  1.0000
 -12   7   1       1       5                                                           4   -0.14    0.87  1.0000
 -11   7   1     106       6                                                         111   -0.25    0.41  1.0000
 -10   7   1     102       6                                                         109   -0.12   -0.42  1.0000
  -9   7   1      85       5                                                          80   -0.26    0.33  1.0000
  -8   7   1     457       9                                                         405   -0.61    1.22  1.0000
  -7   7   1     472      10                                                         479   -0.99    0.46  1.0000
  -6   7   1     863      17                                                         940   -0.95   -1.21  1.0000
  -5   7   1     374      11                                                         352   -0.98   -1.45  1.0000
  -4   7   1     778      37                                                         820   -1.00   -0.03  1.0000
  -3   7   1     513      14                                                         477   -0.83    0.14  1.0000
  -2   7   1      70       9                                                          72   -0.58   -0.74  1.0000
  -1   7   1     177      15                                                         182    0.14   -1.16  1.0000
   0   7   1     402      19                                                         383    0.61   -0.22  1.0000
   1   7   1     142      15                                                         154    0.97   -0.22  1.0000
   2   7   1     570      16                                                         481    1.20   -1.61  1.0000
   3   7   1     333      10                                                         345    0.63   -1.58  1.0000
   4   7   1    1544      29                                                        1532    0.18    0.00  1.0000
   5   7   1    1624      23                                                        1612   -0.12    1.22  1.0000
   6   7   1     707      14                                                         707    0.00   -0.11  1.0000
   7   7   1     329       8                                                         294    0.20   -1.31  1.0000
   8   7   1     152       7                                                         167    0.03   -0.76  1.0000
   9   7   1     215       6                                                         210    0.07    0.50  1.0000
  10   7   1     238       6                                                         224    0.20    0.43  1.0000
  11   7   1      36       4                                                          36    0.38   -0.43  1.0000
  12   7   1      40       4                                                          41    0.16   -0.24  1.0000
 -12   8   1       2       6                                                           1   -0.30   -0.07  1.0000
 -11   8   1       1       6                                                          -4   -0.54   -0.46  1.0000
 -10   8   1     110       6                                                         112   -0.26   -0.21  1.0000
  -9   8   1      73       5                                                          72   -0.04    0.05  1.0000
  -8   8   1      20       4                                                          15   -0.36   -0.34  1.0000
  -7   8   1      78       5                                                         102   -1.10   -0.86  1.0000
  -6   8   1      34       4                                                          25   -0.93   -0.06  1.0000
  -5   8   1     205       9                                                         222   -0.46    1.07  1.0000
  -4   8   1      61       8                                                          77   -0.60    1.07  1.0000
  -3   8   1     552      20                                                         599   -0.95   -0.22  1.0000
  -2   8   1      54      10                                                          55   -0.66   -0.36  1.0000
  -1   8   1     160      16                                                         141    0.53    0.79  1.0000
   0   8   1      32      10                                                          28    0.63    1.05  1.0000
   1   8   1     127      12                                                         123   -0.22    0.13  1.0000
   2   8   1       2       7                                                          -6   -1.14   -0.81  1.0000
   3   8   1     145       8                                                         139   -0.74   -0.38  1.0000
   4   8   1      22       5                                                          22   -0.41    0.13  1.0000
   5   8   1      90       7                                                         103   -0.47   -0.68  1.0000
   6   8   1      59       4                                                          39   -0.61   -1.31  1.0000
   7   8   1     230       7                                                         204   -0.14   -1.03  1.0000
   8   8   1      81       5                                                          77    0.41   -0.20  1.0000
   9   8   1     241       7                                                         238    0.02   -0.15  1.0000
  10   8   1       4       4                                                           3   -0.44   -0.27  1.0000
  11   8   1      24       3                                                          24   -0.44    0.03  1.0000
 -11   9   1      26       4                                                          26    0.19    0.21  1.0000
 -10   9   1      21       4                                                          17    0.65    0.43  1.0000
  -9   9   1      81       6                                                          88    0.08    0.49  1.0000
  -8   9   1      53       5                                                          60   -0.66    0.21  1.0000
  -7   9   1      46       4                                                          49   -0.45    0.09  1.0000
  -6   9   1     130       9                                                         124    0.38    0.38  1.0000
  -5   9   1     567      15                                                         573    0.48    0.43  1.0000
  -4   9   1     257      14                                                         270   -0.03    0.43  1.0000
  -3   9   1      41      13                                                          40    0.23    0.13  1.0000
  -2   9   1     133      12                                                         110    1.11   -0.02  1.0000
  -1   9   1     121      16                                                         130    1.31   -0.09  1.0000
   0   9   1     551      24                                                         530    0.42   -0.16  1.0000
   1   9   1     107      11                                                         105    0.07   -0.08  1.0000
   2   9   1     217      11                                                         242    0.86    0.04  1.0000
   3   9   1     323      15                                                         336    1.16   -0.13  1.0000
   4   9   1     430      12                                                         404    0.50   -0.47  1.0000
   5   9   1     442      13                                                         448   -0.13   -0.35  1.0000
   6   9   1     150       8                                                         141    0.38   -0.10  1.0000
   7   9   1      67       4                                                          55    0.90    0.28  1.0000
   8   9   1      43       4                                                          45    0.40    0.08  1.0000
   9   9   1     151       8                                                         142   -0.38   -0.06  1.0000
  10   9   1      10       3                                                          11   -0.36    0.01  1.0000
  11   9   1      24       3                                                          22    0.22    0.12  1.0000
 -10  10   1      22       5                                                          23   -0.16   -0.16  1.0000
  -9  10   1       7       5                                                           6   -0.34   -0.06  1.0000
  -8  10   1      21       4                                                          21    0.02   -0.02  1.0000
  -7  10   1      39       4                                                          33    0.48   -0.13  1.0000
  -6  10   1      13       8                                                          14    0.36    0.02  1.0000
  -5  10   1      66       9                                                          65   -0.06    0.22  1.0000
  -4  10   1     111      17                                                         113    0.08    0.08  1.0000
  -3  10   1     151      13                                                         131    0.83   -0.14  1.0000
  -2  10   1     342      17                                                         321    0.63    0.01  1.0000
  -1  10   1     473      24                                                         492   -0.15    0.44  1.0000
   0  10   1      62      11                                                          51   -0.50    0.67  1.0000
   1  10   1     138      12                                                         138    0.14    0.39  1.0000
   2  10   1     767      22                                                         801    0.57    0.24  1.0000
   3  10   1     405      22                                                         408    0.27    0.29  1.0000
   4  10   1     251      12                                                         239   -0.33    0.19  1.0000
   5  10   1      19       6                                                          18   -0.05   -0.16  1.0000
   6  10   1      20       5                                                          20    0.21   -0.36  1.0000
   7  10   1      54       4                                                          53   -0.01   -0.07  1.0000
   8  10   1      45       4                                                          39   -0.36    0.30  1.0000
   9  10   1      44       4                                                          40   -0.26    0.20  1.0000
  10  10   1      15       5                                                          16    0.05    0.05  1.0000
  -9  11   1       0       4                                                          -2    0.21    0.27  1.0000
  -8  11   1      14       4                                                          16    0.46    0.09  1.0000
  -7  11   1      49       9                                                          41    0.43    0.37  1.0000
  -6  11   1      84       8                                                          78    0.07    0.70  1.0000
  -5  11   1     140      12                                                         142   -0.20    0.42  1.0000
  -4  11   1      11       7                                                          11   -0.15   -0.07  1.0000
  -3  11   1      22       7                                                          22   -0.09   -0.05  1.0000
  -2  11   1     191      15                                                         204    0.19    0.53  1.0000
  -1  11   1     124      18                                                         123    0.16    0.69  1.0000
   0  11   1     485      20                                                         473    0.26    0.13  1.0000
   1  11   1      27      20                                                          25    0.13   -0.19  1.0000
   2  11   1      66      13                                                          70   -0.16    0.15  1.0000
   3  11   1      15       8                                                          16   -0.08    0.34  1.0000
   4  11   1     139       9                                                         136   -0.04   -0.10  1.0000
   5  11   1      53      10                                                          58   -0.06   -0.44  1.0000
   6  11   1      73       9                                                          67   -0.32   -0.22  1.0000
   7  11   1      38       5                                                          33   -0.58    0.24  1.0000
   8  11   1      40       6                                                          45   -0.38    0.19  1.0000
   9  11   1       2       7                                                           2   -0.14   -0.11  1.0000
  -8  12   1       1       6                                                           2   -0.23    0.06  1.0000
  -7  12   1      16       6                                                          16   -0.21    0.15  1.0000
  -6  12   1      15       6                                                          14   -0.10   -0.17  1.0000
  -5  12   1      17       7                                                          16   -0.01   -0.49  1.0000
  -4  12   1      32       7                                                          27    0.10   -0.48  1.0000
  -3  12   1      64      24                                                          65    0.08    0.00  1.0000
  -2  12   1      52       8                                                          55   -0.10    0.13  1.0000
  -1  12   1      15      23                                                          17   -0.21   -0.23  1.0000
   0  12   1      44      13                                                          43   -0.22   -0.07  1.0000
   3  12   1     114      10                                                         114   -0.08   -0.02  1.0000
   4  12   1     147      14                                                         154   -0.14   -0.40  1.0000
   5  12   1      14      10                                                          12   -0.13   -0.22  1.0000
   6  12   1      37      11                                                          38   -0.10    0.00  1.0000
   7  12   1      31       8                                                          30   -0.17    0.05  1.0000
  -6  13   1      46       9                                                          45    0.12    0.06  1.0000
  -5  13   1      39       9                                                          41    0.11    0.18  1.0000
  -4  13   1      92       9                                                          92    0.26    0.32  1.0000
  -3  13   1      75       9                                                          76   -0.08    0.29  1.0000
  -2  13   1      15      13                                                          14   -0.22    0.17  1.0000
   3  13   1     198      23                                                         208   -0.51   -0.38  1.0000
   4  13   1     117      14                                                         115   -0.66   -0.27  1.0000
   5  13   1      56      11                                                          58   -0.39   -0.13  1.0000
   6  13   1      72      10                                                          70   -0.28   -0.17  1.0000
  -3 -14   2      46       5                                                          41   -0.26    0.59  1.0000
  -2 -14   2       4       7                                                           2   -0.03    0.71  1.0000
  -1 -14   2      94       7                                                         100    0.21    0.66  1.0000
   1 -14   2     107      12                                                         106    0.00    0.13  1.0000
   2 -14   2      15       4                                                          15   -0.10   -0.08  1.0000
  -6 -13   2      14       2                                                          13    0.03    0.04  1.0000
  -5 -13   2     135       5                                                         138    0.08    0.24  1.0000
  -4 -13   2     138       6                                                         133    0.00    0.33  1.0000
  -3 -13   2      42       3                                                          46    0.38    0.20  1.0000
  -2 -13   2       1       3                                                           2    0.35    0.00  1.0000
  -1 -13   2      10       3                                                           9    0.27   -0.27  1.0000
   0 -13   2      64      14                                                          68   -0.25   -0.37  1.0000
   1 -13   2      43       4                                                          38   -0.26   -0.44  1.0000
   2 -13   2      66       8                                                          62    0.20   -0.52  1.0000
   3 -13   2      30       5                                                          32    0.40   -0.32  1.0000
   4 -13   2      91       5                                                          84    0.42   -0.18  1.0000
   5 -13   2      11       3                                                          12    0.21   -0.07  1.0000
  -8 -12   2       3       2                                                           2   -0.16   -0.12  1.0000
  -7 -12   2      26       3                                                          26   -0.08   -0.14  1.0000
  -6 -12   2      73       5                                                          71    0.07    0.24  1.0000
  -5 -12   2      12       3                                                           9    0.22    0.40  1.0000
  -4 -12   2     132       6                                                         141    0.32    0.22  1.0000
  -3 -12   2     105       7                                                         102    0.16   -0.24  1.0000
  -2 -12   2     412      10                                                         412   -0.15   -0.16  1.0000
  -1 -12   2      31       5                                                          32   -0.25    0.23  1.0000
   0 -12   2       8       4                                                           9   -0.16    0.00  1.0000
   1 -12   2      97       6                                                          99    0.04   -0.17  1.0000
   2 -12   2     229       9                                                         224   -0.06   -0.34  1.0000
   3 -12   2      13       3                                                          14   -0.16    0.08  1.0000
   4 -12   2      37       3                                                          34   -0.14    0.32  1.0000
   5 -12   2      59       5                                                          59   -0.05    0.07  1.0000
   6 -12   2      68       6                                                          68   -0.02    0.00  1.0000
   7 -12   2      43       4                                                          44   -0.10    0.07  1.0000
  -9 -11   2       0       2                                                          -2   -0.13    0.18  1.0000
  -8 -11   2      36       6                                                          34   -0.26    0.06  1.0000
  -7 -11   2      13       3                                                          14   -0.09    0.38  1.0000
  -6 -11   2      22       3                                                          23    0.23    0.55  1.0000
  -5 -11   2     230      17                                                         243    0.40    0.14  1.0000
  -4 -11   2      83       7                                                          77    0.28   -0.17  1.0000
  -3 -11   2      73       8                                                          69    0.22    0.14  1.0000
  -2 -11   2     116       6                                                         115   -0.14    0.74  1.0000
  -1 -11   2     149       8                                                         149   -0.21    0.72  1.0000
   0 -11   2     205       8                                                         217   -0.41    0.16  1.0000
   1 -11   2     211       8                                                         214   -0.24    0.04  1.0000
   2 -11   2       5       3                                                           6    0.03    0.37  1.0000
   3 -11   2     349       9                                                         335   -0.06    0.37  1.0000
   4 -11   2     362      10                                                         364   -0.10   -0.08  1.0000
   5 -11   2     112       7                                                         113   -0.03   -0.16  1.0000
   6 -11   2      36       5                                                          38    0.27    0.22  1.0000
   7 -11   2      77       5                                                          77    0.48    0.52  1.0000
   8 -11   2       0       2                                                           0    0.23    0.25  1.0000
 -10 -10   2       6       3                                                           6   -0.13    0.11  1.0000
  -9 -10   2      76       4                                                          75   -0.07    0.03  1.0000
  -8 -10   2     103       5                                                          95    0.52    0.04  1.0000
  -7 -10   2     240      11                                                         266    0.89    0.06  1.0000
  -6 -10   2      16       3                                                          15    0.53   -0.09  1.0000
  -5 -10   2     107       8                                                         109    0.09   -0.10  1.0000
  -4 -10   2       8       5                                                           7    0.35    0.28  1.0000
  -3 -10   2     248       8                                                         256    0.99    0.44  1.0000
  -2 -10   2      57       4                                                          66    0.58    0.11  1.0000
  -1 -10   2      39       4                                                          37   -0.12   -0.34  1.0000
   0 -10   2      75       6                                                          74   -0.20   -0.40  1.0000
   1 -10   2     250       9                                                         238    0.42   -0.08  1.0000
   2 -10   2     520      12                                                         508    0.55   -0.04  1.0000
   3 -10   2      48       4                                                          46    0.15   -0.12  1.0000
   4 -10   2     195       7                                                         196   -0.20    0.10  1.0000
   5 -10   2      56       4                                                          54    0.23    0.40  1.0000
   6 -10   2      21       5                                                          17    0.31    0.34  1.0000
   7 -10   2      84       6                                                          82   -0.03   -0.18  1.0000
   8 -10   2      99       5                                                         111   -0.28   -0.53  1.0000
   9 -10   2      37       4                                                          34   -0.05   -0.33  1.0000
  10 -10   2       5       5                                                           4    0.12   -0.14  1.0000
 -11  -9   2     131       4                                                         124   -0.32    0.28  1.0000
 -10  -9   2     126       5                                                         133   -0.51    0.48  1.0000
  -9  -9   2      14       3                                                          17    0.24    0.50  1.0000
  -8  -9   2      88       7                                                         102    0.70    0.23  1.0000
  -7  -9   2     119       6                                                         114    0.14    0.17  1.0000
  -6  -9   2      82       5                                                          84   -0.61    0.36  1.0000
  -5  -9   2      30       5                                                          27   -0.45    0.26  1.0000
  -4  -9   2      34       3                                                          32   -0.14    0.16  1.0000
  -3  -9   2     124       6                                                         122   -0.77   -0.11  1.0000
  -2  -9   2      42       4                                                          62   -1.59   -0.26  1.0000
  -1  -9   2     260       9                                                         303   -1.42   -0.36  1.0000
   0  -9   2      67       5                                                          76   -0.62   -0.36  1.0000
   1  -9   2       3       3                                                           1   -0.74   -0.10  1.0000
   2  -9   2     172       7                                                         132   -1.63    0.14  1.0000
   3  -9   2      21       4                                                          36   -1.48   -0.07  1.0000
   4  -9   2     219      10                                                         215   -0.53   -0.42  1.0000
   5  -9   2     322       8                                                         332   -0.03   -0.29  1.0000
   6  -9   2      97       6                                                         109   -0.62   -0.02  1.0000
   7  -9   2      22       6                                                          17   -0.84    0.31  1.0000
   8  -9   2      14       3                                                          13   -0.20    0.11  1.0000
   9  -9   2      31       3                                                          28    0.32    0.07  1.0000
  10  -9   2      31       4                                                          33    0.06    0.15  1.0000
 -12  -8   2      24       3                                                          26   -0.23    0.25  1.0000
 -11  -8   2       9       4                                                          10   -0.19    0.38  1.0000
 -10  -8   2      20       3                                                          22    0.16   -0.15  1.0000
  -9  -8   2      73       6                                                          79    0.16   -0.32  1.0000
  -8  -8   2      43       4                                                          49   -0.41    0.26  1.0000
  -7  -8   2     112       7                                                          90   -0.95    0.52  1.0000
  -6  -8   2     171      11                                                         186   -0.48   -0.59  1.0000
  -5  -8   2      87       5                                                          90   -0.12   -1.48  1.0000
  -4  -8   2     291       8                                                         257   -0.48   -0.88  1.0000
  -3  -8   2    1172      16                                                        1114   -0.76    0.61  1.0000
  -2  -8   2       9       3                                                          13   -0.22    0.63  1.0000
  -1  -8   2     246       7                                                         225    0.83   -0.30  1.0000
   0  -8   2     213       7                                                         201    0.54   -0.12  1.0000
   1  -8   2     550       9                                                         514   -0.30    0.74  1.0000
   2  -8   2    1482      20                                                        1592   -0.76    1.19  1.0000
   3  -8   2      37       4                                                          30   -0.09    0.57  1.0000
   4  -8   2      76       6                                                          82    0.07    0.37  1.0000
   5  -8   2     215       8                                                         189   -0.07    1.14  1.0000
   6  -8   2     409      10                                                         454   -0.04    1.22  1.0000
   7  -8   2      57       4                                                          47    0.52    0.55  1.0000
   8  -8   2      91       5                                                          78    0.75   -0.10  1.0000
   9  -8   2      20       3                                                          20    0.11    0.08  1.0000
  10  -8   2      53       4                                                          53   -0.28    0.09  1.0000
  11  -8   2      19       3                                                          21   -0.13   -0.31  1.0000
 -12  -7   2      11       2                                                           7    0.06    0.83  1.0000
 -11  -7   2      40       3                                                          39    0.11    0.21  1.0000
 -10  -7   2      16       6                                                          15    0.03   -0.22  1.0000
  -9  -7   2      80       7                                                          94    0.26    0.83  1.0000
  -8  -7   2     148       8                                                         155    0.64    1.24  1.0000
  -7  -7   2     108       6                                                          90    0.97    0.06  1.0000
  -6  -7   2     370      10                                                         423    0.92   -1.23  1.0000
  -5  -7   2     320      10                                                         290    0.92   -0.83  1.0000
  -4  -7   2     273       9                                                         295    0.78    0.18  1.0000
  -3  -7   2      41       4                                                          34    0.37   -0.57  1.0000
  -2  -7   2     609      11                                                         650   -0.03   -1.60  1.0000
  -1  -7   2    1016      27                                                        1094   -0.67   -1.44  1.0000
   0  -7   2     160       8                                                         174   -0.92   -0.48  1.0000
   1  -7   2      25       4                                                          38   -1.01   -1.13  1.0000
   2  -7   2     488      11                                                         597   -0.92   -2.58  1.0000
   3  -7   2     269       7                                                         313   -0.06   -1.90  1.0000
   4  -7   2      68       4                                                          73    0.50   -0.03  1.0000
   5  -7   2      38       4                                                          30    0.76    0.73  1.0000
   6  -7   2      44       4                                                          34    0.53   -0.79  1.0000
   7  -7   2     321       8                                                         272    0.27   -1.39  1.0000
   8  -7   2     174       6                                                         163    0.29   -0.43  1.0000
   9  -7   2      25       6                                                          31    0.05    0.58  1.0000
  10  -7   2       0       3                                                           0   -0.18    0.20  1.0000
  11  -7   2      38       3                                                          32   -0.36   -0.35  1.0000
  12  -7   2       0       3                                                          -1   -0.12    0.13  1.0000
 -13  -6   2      23       3                                                          22    0.57    0.38  1.0000
 -12  -6   2      77       5                                                          76    0.07   -0.10  1.0000
 -11  -6   2      96       5                                                         100    0.05   -0.22  1.0000
 -10  -6   2     120       6                                                         117    0.78    0.20  1.0000
  -9  -6   2     225       8                                                         248    0.77   -0.23  1.0000
  -8  -6   2     462      11                                                         437   -0.46   -1.94  1.0000
  -7  -6   2     388       9                                                         308   -1.40   -2.94  1.0000
  -6  -6   2     540      10                                                         485   -0.37   -1.96  1.0000
  -5  -6   2     129       6                                                         143    0.26   -0.96  1.0000
  -4  -6   2     396       9                                                         315   -1.08   -2.21  1.0000
  -3  -6   2     251       9                                                         287   -3.27   -3.61  1.0000
  -1  -6   2     205      12                                                         181   -0.87   -0.15  1.0000
   1  -6   2    1897      43                                                        1848   -0.53    0.72  1.0000
   2  -6   2     837      26                                                         852   -0.50    1.06  1.0000
   3  -6   2    2132      28                                                        1921    0.97    2.43  1.0000
   4  -6   2      90       6                                                         146    1.36    2.53  1.0000
   5  -6   2     728      12                                                         680    0.20    1.49  1.0000
   6  -6   2      33       6                                                          25   -0.43    0.69  1.0000
   7  -6   2     448      11                                                         436   -0.19    1.37  1.0000
   8  -6   2      22       4                                                          38    0.03    1.52  1.0000
   9  -6   2     179       7                                                         196   -0.87    0.49  1.0000
  10  -6   2       4       3                                                           9   -1.04   -0.30  1.0000
  11  -6   2      26       4                                                          23   -0.38   -0.04  1.0000
  12  -6   2      19       7                                                          22    0.26    0.41  1.0000
 -13  -5   2      64       5                                                          77   -0.85    0.12  1.0000
 -12  -5   2      19       3                                                          24   -1.09    0.01  1.0000
 -11  -5   2     218      11                                                         223    0.21    0.16  1.0000
 -10  -5   2     134       6                                                         113    0.92   -0.27  1.0000
  -9  -5   2     118      11                                                         130   -0.41   -0.48  1.0000
  -8  -5   2     394      10                                                         391   -1.19   -0.56  1.0000
  -7  -5   2     271       9                                                         277    0.39    0.04  1.0000
  -6  -5   2      56       4                                                          40    2.01    0.30  1.0000
  -5  -5   2     547      11                                                         494    1.49    0.45  1.0000
  -4  -5   2    1480      50                                                        1460    0.63    0.42  1.0000
  -3  -5   2    3063      63                                                        2940    2.26    0.74  1.0000
  -2  -5   2     449      17                                                         348    4.15    1.50  1.0000
  -1  -5   2     833      27                                                        1046    3.52    1.81  1.0000
   0  -5   2     307      11                                                         241    1.83    2.18  1.0000
   1  -5   2      40       8                                                          90    2.68    2.35  1.0000
   2  -5   2    1398      59                                                        1769    4.36    1.95  1.0000
   3  -5   2     336      29                                                         463    2.83    1.54  1.0000
   4  -5   2     860      15                                                         822   -1.07    0.53  1.0000
   5  -5   2      32       6                                                          70   -2.65    0.33  1.0000
   6  -5   2     429      10                                                         403   -0.63    0.35  1.0000
   7  -5   2     145       8                                                         154    0.58    0.42  1.0000
   8  -5   2     130       7                                                         141   -0.45    0.09  1.0000
   9  -5   2     182       7                                                         151   -1.48   -0.40  1.0000
  10  -5   2      47       4                                                          39   -0.37   -0.54  1.0000
  11  -5   2     207       7                                                         199    0.61   -0.49  1.0000
  12  -5   2      14       6                                                          14   -0.03   -0.18  1.0000
  13  -5   2      55       5                                                          58   -0.79   -0.18  1.0000
 -14  -4   2       3       3                                                           5   -0.44    0.45  1.0000
 -13  -4   2      12       3                                                          13   -0.08    0.73  1.0000
 -12  -4   2       8       3                                                          13    1.34    0.19  1.0000
 -11  -4   2     165       7                                                         122    1.85    0.17  1.0000
 -10  -4   2    2051      37                                                        2120    0.65    0.99  1.0000
  -9  -4   2     759      16                                                         777    0.20    1.08  1.0000
  -8  -4   2     431      17                                                         503    1.67   -0.17  1.0000
  -7  -4   2     203       8                                                         268    1.93   -1.12  1.0000
  -6  -4   2     302       8                                                         276   -0.74   -0.31  1.0000
  -5  -4   2      32       9                                                          42   -2.94    0.05  1.0000
  -4  -4   2    3442      99                                                        3345   -1.00   -1.49  1.0000
  -3  -4   2    4355      83                                                        3929    1.19   -3.11  1.0000
  -2  -4   2    6199     127                                                        6217   -0.46   -1.79  1.0000
  -1  -4   2    3330      76                                                        3671   -4.73    1.15  1.0000
   0  -4   2    1022      29                                                        1260   -5.79    1.52  1.0000
   1  -4   2     255      11                                                         282   -3.53    0.16  1.0000
   2  -4   2    5068     157                                                        5391   -2.64   -0.86  1.0000
   3  -4   2    2016      56                                                        1658   -4.26    0.41  1.0000
   4  -4   2     880      41                                                        1111   -4.24    0.95  1.0000
   5  -4   2     415      10                                                         363   -2.05    0.19  1.0000
   6  -4   2      22       4                                                          23   -0.12   -0.47  1.0000
   7  -4   2     174       7                                                         165   -0.88   -0.20  1.0000
   8  -4   2      51       6                                                          71   -1.26   -0.26  1.0000
   9  -4   2     812      15                                                         891   -0.39   -1.34  1.0000
  10  -4   2      45       4                                                          59    0.30   -1.65  1.0000
  11  -4   2       6       4                                                           2   -0.77   -0.83  1.0000
  12  -4   2      41       4                                                          31   -1.35    0.07  1.0000
  13  -4   2       8       5                                                           6   -0.50   -0.07  1.0000
 -14  -3   2     124       5                                                         114   -0.01    0.59  1.0000
 -13  -3   2     199       6                                                         189    0.44   -0.45  1.0000
 -12  -3   2      52       4                                                          50    0.26   -0.97  1.0000
 -11  -3   2     164       7                                                         140   -0.99    0.33  1.0000
 -10  -3   2     443      12                                                         496   -1.72    0.39  1.0000
  -9  -3   2      94       6                                                         114   -1.66   -1.61  1.0000
  -8  -3   2     145       7                                                         173   -1.53   -3.00  1.0000
  -7  -3   2     245      10                                                         286   -2.17   -1.10  1.0000
  -6  -3   2     779      16                                                         664   -2.22    0.89  1.0000
  -5  -3   2    1618      65                                                        1602   -0.77    1.37  1.0000
  -4  -3   2     140      12                                                         123    1.08    1.96  1.0000
  -3  -3   2     191      12                                                         413    2.37    6.02  1.0000
  -2  -3   2    2866      81                                                        3952    2.77    8.87  1.0000
  -1  -3   2    5766     108                                                        5396    4.13    7.29  1.0000
   0  -3   2      56       5                                                          31    4.15    3.38  1.0000
   1  -3   2     389      10                                                         268    2.45    2.94  1.0000
   2  -3   2     448      17                                                         325    0.33    3.97  1.0000
   3  -3   2     108      12                                                          99   -0.31    1.42  1.0000
   6  -3   2     350      12                                                         316   -0.27   -3.66  1.0000
   7  -3   2     352       8                                                         272   -1.54   -1.69  1.0000
   8  -3   2     714      17                                                         871   -1.22   -2.56  1.0000
   9  -3   2     257       7                                                         166   -0.59   -3.27  1.0000
  10  -3   2     326       9                                                         283   -0.48   -1.35  1.0000
  11  -3   2      53       4                                                          45   -0.35    0.45  1.0000
  12  -3   2      45       4                                                          42    0.19    0.14  1.0000
  13  -3   2      23       8                                                          23    0.69   -0.77  1.0000
 -14  -2   2      26       3                                                          28   -0.61   -0.85  1.0000
 -13  -2   2       2       3                                                           1   -0.74   -1.08  1.0000
 -12  -2   2     172      12                                                         170   -0.30    0.19  1.0000
 -11  -2   2     399      11                                                         414   -0.08    0.48  1.0000
 -10  -2   2     154       8                                                         168   -0.30   -1.14  1.0000
  -9  -2   2       6       4                                                          12    0.10   -1.30  1.0000
  -8  -2   2     561       9                                                         488    1.49    1.47  1.0000
  -7  -2   2      31       4                                                          87    2.89    2.86  1.0000
  -6  -2   2    1863      48                                                        1616    2.96    0.90  1.0000
  -5  -2   2     268      14                                                         350    2.95    0.12  1.0000
  -4  -2   2    1040      30                                                        1282    3.19    4.51  1.0000
  -3  -2   2    8320     219                                                        7882    2.27    7.46  1.0000
  -2  -2   2   10295     198                                                        9976   -0.66    2.13  1.0000
  -1  -2   2    9034     148                                                        7468   -4.33   -7.97  1.0000
   0  -2   2    1191      13                                                         501   -4.06  -13.95  1.0000
   1  -2   2     975      59                                                        1936   -2.02  -13.13  1.0000
   4  -2   2     350      36                                                         971    0.61  -13.79  1.0000
   5  -2   2      63      30                                                         244    0.29   -8.51  1.0000
   6  -2   2     229      10                                                         355    0.09   -3.85  1.0000
   7  -2   2    1707      23                                                        1729   -0.67   -2.85  1.0000
   8  -2   2     819      16                                                         938   -0.70   -2.03  1.0000
   9  -2   2     484      11                                                         504    0.07    0.45  1.0000
  10  -2   2     298      10                                                         267    0.67    2.22  1.0000
  11  -2   2      74       6                                                          87    0.26    1.16  1.0000
  12  -2   2       4       3                                                           4   -0.09   -0.07  1.0000
  13  -2   2      23       3                                                          23   -0.03    0.38  1.0000
  14  -2   2       0       2                                                           0    0.23    0.88  1.0000
 -14  -1   2       7       3                                                          12   -0.35   -0.85  1.0000
 -13  -1   2      63       6                                                          78    0.96   -0.11  1.0000
 -12  -1   2     144       9                                                         146    1.38   -0.18  1.0000
 -11  -1   2      32       5                                                          42   -0.10   -1.30  1.0000
 -10  -1   2      84       5                                                          54   -0.80   -1.68  1.0000
  -9  -1   2     277       8                                                         288    0.29   -0.19  1.0000
  -8  -1   2      45       4                                                          55    0.27    1.05  1.0000
  -7  -1   2     124      13                                                         152   -3.15    0.87  1.0000
  -6  -1   2     296      13                                                         370   -7.13    0.43  1.0000
  -5  -1   2      50      11                                                         253   -8.80    1.50  1.0000
  -4  -1   2    2704     106                                                        3773   -9.41    0.27  1.0000
  -3  -1   2    1341      60                                                        1564   -9.70   -3.31  1.0000
  -2  -1   2    7396     119                                                        6038   -6.48   -8.49  1.0000
  -1  -1   2    4785      79                                                        4966    2.91   -9.10  1.0000
   0  -1   2    5264      91                                                        3334   11.71   -8.95  1.0000
   1  -1   2      86       6                                                          49   12.99   -9.45  1.0000
   2  -1   2    2449      99                                                        3390    8.34   -9.72  1.0000
   3  -1   2    2840      58                                                        2844    4.92   -6.52  1.0000
   4  -1   2    3896      90                                                        4370    5.08   -0.16  1.0000
   5  -1   2     143       8                                                         127    3.70    2.69  1.0000
   6  -1   2    1150      28                                                        1213   -0.06    1.87  1.0000
   7  -1   2     565       9                                                         522   -2.15    0.36  1.0000
   8  -1   2     342       8                                                         391   -0.51    1.16  1.0000
   9  -1   2     179       6                                                         154    1.21    1.86  1.0000
  10  -1   2     194       7                                                         202    0.54    0.87  1.0000
  11  -1   2      12       4                                                          14   -0.26   -0.28  1.0000
  12  -1   2      97      13                                                         108    0.65   -0.07  1.0000
  13  -1   2       4       3                                                           7    1.56    0.35  1.0000
  14  -1   2       1       5                                                           3    0.70   -0.01  1.0000
 -14   0   2      20       5                                                          13    0.87    0.00  1.0000
 -13   0   2       4       4                                                           7    0.81    0.00  1.0000
 -12   0   2      22       4                                                          11   -1.30    0.00  1.0000
 -11   0   2     117       5                                                          70   -2.44    0.00  1.0000
 -10   0   2     524      11                                                         592   -1.43    0.00  1.0000
  -9   0   2      17       3                                                           5   -1.86    0.00  1.0000
  -8   0   2     430       7                                                         242   -5.14    0.00  1.0000
  -7   0   2     383       8                                                         197   -5.50    0.00  1.0000
  -6   0   2    1423      27                                                        1425   -0.03    0.00  1.0000
  -5   0   2       0       8                                                          48    7.13    0.00  1.0000
  -4   0   2      54      12                                                         325   10.62    0.00  1.0000
  -3   0   2      11      14                                                         347   15.16    0.00  1.0000
  -2   0   2    2818      18                                                         771   25.16    0.00  1.0000
  -1   0   2    1271     133                                                        4740   33.01    0.00  1.0000
   1   0   2       3       9                                                         218   16.32    0.00  1.0000
   2   0   2     525      12                                                         279    6.17    0.00  1.0000
   3   0   2     424      12                                                         335    2.28    0.00  1.0000
   4   0   2    3864     136                                                        3642    1.80    0.00  1.0000
   5   0   2    2744      36                                                        2687   -0.54    0.00  1.0000
   6   0   2      91       6                                                         115   -1.16    0.00  1.0000
   7   0   2       4       4                                                           1    1.22    0.00  1.0000
   8   0   2     948      12                                                         787    2.72    0.00  1.0000
   9   0   2     662      12                                                         726    1.20    0.00  1.0000
  10   0   2      20       3                                                          21   -0.12    0.00  1.0000
  11   0   2      44       3                                                          33    0.83    0.00  1.0000
  12   0   2      13       5                                                          29    1.71    0.00  1.0000
  13   0   2     188       7                                                         196    0.29    0.00  1.0000
  14   0   2      17       3                                                          25   -0.83    0.00  1.0000
 -14   1   2      10       3                                                          15    0.35   -0.85  1.0000
 -13   1   2      73       5                                                          89   -0.96   -0.11  1.0000
 -12   1   2     133       6                                                         135   -1.38   -0.18  1.0000
 -11   1   2      31       4                                                          41    0.10   -1.30  1.0000
 -10   1   2      85       5                                                          54    0.80   -1.68  1.0000
  -9   1   2     267       8                                                         278   -0.29   -0.19  1.0000
  -8   1   2      53       4                                                          64   -0.27    1.05  1.0000
  -7   1   2     122       7                                                         150    3.15    0.87  1.0000
  -6   1   2     276       9                                                         347    7.13    0.43  1.0000
  -5   1   2      51      10                                                         256    8.80    1.50  1.0000
  -4   1   2    2570      75                                                        3616    9.41    0.27  1.0000
  -3   1   2    1337      33                                                        1560    9.70   -3.31  1.0000
  -2   1   2    7403     169                                                        6051    6.48   -8.49  1.0000
  -1   1   2    4570      97                                                        4740   -2.91   -9.10  1.0000
   0   1   2    4961      91                                                        3093  -11.71   -8.96  1.0000
   1   1   2      78       5                                                          56  -12.99   -9.45  1.0000
   2   1   2    2463      62                                                        3408   -8.34   -9.72  1.0000
   3   1   2    2745      47                                                        2761   -4.92   -6.52  1.0000
   4   1   2    3954      78                                                        4432   -5.08   -0.16  1.0000
   5   1   2     143       5                                                         125   -3.70    2.69  1.0000
   6   1   2    1129      18                                                        1193    0.06    1.87  1.0000
   7   1   2     543       9                                                         500    2.15    0.36  1.0000
   8   1   2     336       7                                                         383    0.51    1.16  1.0000
   9   1   2     182       6                                                         158   -1.21    1.86  1.0000
  10   1   2     189       6                                                         196   -0.54    0.87  1.0000
  11   1   2      16       3                                                          18    0.25   -0.28  1.0000
  12   1   2      95       6                                                         106   -0.64   -0.07  1.0000
  13   1   2       5       4                                                           9   -1.56    0.35  1.0000
  14   1   2       0       3                                                          -2   -0.70   -0.01  1.0000
 -14   2   2      27       4                                                          28   -0.61    0.85  1.0000
 -13   2   2       2       3                                                          -2   -0.74    1.08  1.0000
 -12   2   2     180       7                                                         178   -0.30   -0.19  1.0000
 -11   2   2     405      10                                                         420   -0.08   -0.48  1.0000
 -10   2   2     145       7                                                         157   -0.30    1.14  1.0000
  -9   2   2      10       3                                                          18    0.10    1.30  1.0000
  -8   2   2     587       9                                                         515    1.49   -1.47  1.0000
  -7   2   2      25       4                                                          77    2.89   -2.86  1.0000
  -6   2   2    1927      26                                                        1677    2.96   -0.90  1.0000
  -5   2   2     293      11                                                         380    2.95   -0.12  1.0000
  -4   2   2    1115      29                                                        1366    3.19   -4.51  1.0000
  -3   2   2    8132     154                                                        7692    2.28   -7.46  1.0000
  -2   2   2   10327     279                                                       10010   -0.66   -2.14  1.0000
   1   2   2    1012      58                                                        1988   -2.02   13.13  1.0000
   2   2   2    3074      70                                                        4156    0.82   13.23  1.0000
   3   2   2     846      48                                                        1912    0.72   14.81  1.0000
   4   2   2     387      17                                                        1030    0.61   13.79  1.0000
   5   2   2      74       9                                                         267    0.29    8.51  1.0000
   6   2   2     234       8                                                         361    0.09    3.85  1.0000
   7   2   2    1747      23                                                        1770   -0.67    2.85  1.0000
   8   2   2     831      14                                                         951   -0.69    2.03  1.0000
   9   2   2     494       9                                                         514    0.07   -0.45  1.0000
  10   2   2     282       7                                                         253    0.67   -2.22  1.0000
  11   2   2      66       5                                                          77    0.25   -1.16  1.0000
  12   2   2       0       3                                                          -2   -0.09    0.07  1.0000
  13   2   2      34       4                                                          33   -0.03   -0.38  1.0000
  14   2   2       0       3                                                           1    0.23   -0.88  1.0000
 -14   3   2     117       8                                                         109    0.01    0.59  1.0000
 -13   3   2     202       6                                                         192   -0.44   -0.45  1.0000
 -12   3   2      52       5                                                          49   -0.26   -0.97  1.0000
 -11   3   2     161       6                                                         137    0.99    0.32  1.0000
 -10   3   2     476      10                                                         532    1.72    0.39  1.0000
  -9   3   2      85       5                                                         105    1.66   -1.62  1.0000
  -8   3   2     159       6                                                         187    1.53   -3.00  1.0000
  -7   3   2     233       7                                                         274    2.17   -1.10  1.0000
  -6   3   2     797      12                                                         680    2.22    0.89  1.0000
  -5   3   2    1673      30                                                        1654    0.77    1.37  1.0000
  -4   3   2     125      19                                                         112   -1.08    1.96  1.0000
  -3   3   2     171      17                                                         384   -2.36    6.02  1.0000
  -2   3   2    2842     113                                                        3923   -2.77    8.88  1.0000
  -1   3   2    5560     150                                                        5191   -4.13    7.29  1.0000
   2   3   2     396       8                                                         284   -0.33    3.97  1.0000
   3   3   2     101       5                                                          91    0.31    1.42  1.0000
   4   3   2    2144      29                                                        2112   -1.06   -4.00  1.0000
   5   3   2    1442      20                                                        1383   -1.03   -6.23  1.0000
   6   3   2     374      12                                                         336    0.27   -3.66  1.0000
   7   3   2     352       7                                                         273    1.54   -1.69  1.0000
   8   3   2     709      16                                                         864    1.22   -2.56  1.0000
   9   3   2     245       5                                                         157    0.59   -3.27  1.0000
  10   3   2     337       7                                                         293    0.48   -1.35  1.0000
  11   3   2      52       3                                                          44    0.35    0.44  1.0000
  12   3   2      54       4                                                          51   -0.19    0.14  1.0000
  13   3   2      15       2                                                          16   -0.69   -0.77  1.0000
 -14   4   2       1       4                                                           2   -0.44   -0.44  1.0000
 -13   4   2       5       5                                                           6   -0.08   -0.73  1.0000
 -12   4   2      13       3                                                          18    1.34   -0.19  1.0000
 -11   4   2     168       6                                                         125    1.85   -0.17  1.0000
 -10   4   2    2045      27                                                        2112    0.65   -0.99  1.0000
  -9   4   2     762      12                                                         781    0.20   -1.08  1.0000
  -8   4   2     440      10                                                         512    1.67    0.17  1.0000
  -7   4   2     214       8                                                         281    1.93    1.12  1.0000
  -6   4   2     280       7                                                         255   -0.73    0.32  1.0000
  -5   4   2      25       4                                                          33   -2.93   -0.06  1.0000
  -4   4   2    3326      55                                                        3232   -1.00    1.49  1.0000
  -3   4   2    4541     116                                                        4105    1.19    3.11  1.0000
  -2   4   2    6305     177                                                        6325   -0.46    1.78  1.0000
  -1   4   2    3189     104                                                        3530   -4.73   -1.15  1.0000
   0   4   2     946      38                                                        1178   -5.79   -1.52  1.0000
   1   4   2     213      13                                                         238   -3.53   -0.16  1.0000
   2   4   2    5027      88                                                        5348   -2.64    0.86  1.0000
   3   4   2    2001      35                                                        1645   -4.26   -0.41  1.0000
   4   4   2     830      16                                                        1057   -4.24   -0.95  1.0000
   5   4   2     432       8                                                         378   -2.05   -0.19  1.0000
   6   4   2      22       3                                                          25   -0.12    0.47  1.0000
   7   4   2     173       6                                                         164   -0.88    0.20  1.0000
   8   4   2      50       4                                                          69   -1.26    0.26  1.0000
   9   4   2     817      12                                                         896   -0.39    1.33  1.0000
  10   4   2      51       5                                                          66    0.30    1.65  1.0000
  11   4   2      24       3                                                          14   -0.77    0.83  1.0000
  12   4   2      54       4                                                          42   -1.35   -0.07  1.0000
  13   4   2      10       2                                                           7   -0.50    0.07  1.0000
 -13   5   2      67       5                                                          81    0.85    0.12  1.0000
 -12   5   2      23       3                                                          28    1.09    0.01  1.0000
 -11   5   2     226       7                                                         231   -0.21    0.16  1.0000
 -10   5   2     144       6                                                         122   -0.92   -0.27  1.0000
  -9   5   2     101       5                                                         112    0.41   -0.48  1.0000
  -8   5   2     369       9                                                         367    1.19   -0.55  1.0000
  -7   5   2     266       8                                                         272   -0.39    0.04  1.0000
  -6   5   2      51       4                                                          36   -2.01    0.30  1.0000
  -5   5   2     556      14                                                         503   -1.49    0.45  1.0000
  -4   5   2    1432      33                                                        1413   -0.63    0.41  1.0000
  -3   5   2    3012      75                                                        2890   -2.26    0.74  1.0000
  -2   5   2     490      17                                                         383   -4.15    1.50  1.0000
  -1   5   2     832      34                                                        1042   -3.53    1.81  1.0000
   0   5   2     323      14                                                         257   -1.83    2.18  1.0000
   1   5   2      37      11                                                          87   -2.68    2.35  1.0000
   2   5   2    1370      31                                                        1738   -4.36    1.95  1.0000
   3   5   2     387      13                                                         522   -2.83    1.54  1.0000
   4   5   2     849      14                                                         811    1.07    0.53  1.0000
   5   5   2      24       4                                                          57    2.65    0.33  1.0000
   6   5   2     428       8                                                         402    0.63    0.35  1.0000
   7   5   2     148       6                                                         156   -0.58    0.42  1.0000
   8   5   2     150       6                                                         162    0.45    0.09  1.0000
   9   5   2     205       5                                                         172    1.48   -0.40  1.0000
  10   5   2      44       3                                                          36    0.37   -0.54  1.0000
  11   5   2     212       6                                                         203   -0.61   -0.49  1.0000
  12   5   2      14       2                                                          15    0.03   -0.18  1.0000
  13   5   2      59       4                                                          62    0.79   -0.18  1.0000
 -13   6   2      28       3                                                          27    0.57   -0.38  1.0000
 -12   6   2      79       4                                                          78    0.07    0.10  1.0000
 -11   6   2     106       5                                                         110    0.05    0.22  1.0000
 -10   6   2     117       5                                                         114    0.78   -0.20  1.0000
  -9   6   2     210       9                                                         233    0.77    0.23  1.0000
  -8   6   2     428       9                                                         404   -0.46    1.94  1.0000
  -7   6   2     377       9                                                         298   -1.40    2.94  1.0000
  -6   6   2     508      11                                                         456   -0.37    1.96  1.0000
  -5   6   2     112       7                                                         125    0.26    0.96  1.0000
  -4   6   2     412      14                                                         332   -1.08    2.21  1.0000
  -3   6   2     236      13                                                         268   -3.27    3.61  1.0000
  -2   6   2    3630     172                                                        3254   -2.98    2.74  1.0000
   0   6   2    1657      53                                                        1752   -0.24   -1.12  1.0000
   1   6   2    1791      54                                                        1743   -0.53   -0.72  1.0000
   2   6   2     835      18                                                         847   -0.50   -1.06  1.0000
   3   6   2    2129      30                                                        1921    0.97   -2.43  1.0000
   4   6   2      84       6                                                         138    1.36   -2.53  1.0000
   5   6   2     704      12                                                         659    0.20   -1.49  1.0000
   6   6   2      30       4                                                          22   -0.42   -0.69  1.0000
   7   6   2     465       9                                                         455   -0.19   -1.37  1.0000
   8   6   2      22       3                                                          37    0.03   -1.52  1.0000
   9   6   2     183       6                                                         201   -0.87   -0.50  1.0000
  10   6   2       3       3                                                           7   -1.04    0.30  1.0000
  11   6   2      18       3                                                          15   -0.38    0.04  1.0000
  12   6   2      18       4                                                          21    0.26   -0.42  1.0000
 -12   7   2       2       3                                                           1   -0.06    0.83  1.0000
 -11   7   2      31       4                                                          30   -0.11    0.22  1.0000
 -10   7   2      13       3                                                          12   -0.03   -0.22  1.0000
  -9   7   2      91       7                                                         106   -0.25    0.83  1.0000
  -8   7   2     147       8                                                         153   -0.64    1.24  1.0000
  -7   7   2     120       7                                                         100   -0.97    0.06  1.0000
  -6   7   2     363      10                                                         416   -0.92   -1.23  1.0000
  -5   7   2     324       9                                                         293   -0.92   -0.83  1.0000
  -4   7   2     274      16                                                         295   -0.77    0.17  1.0000
  -3   7   2      53       7                                                          45   -0.37   -0.57  1.0000
  -2   7   2     634      21                                                         678    0.03   -1.60  1.0000
  -1   7   2    1019      36                                                        1096    0.67   -1.44  1.0000
   0   7   2     186      14                                                         201    0.92   -0.47  1.0000
   1   7   2      31       8                                                          46    1.02   -1.13  1.0000
   2   7   2     532      14                                                         645    0.92   -2.58  1.0000
   3   7   2     253       9                                                         294    0.05   -1.90  1.0000
   4   7   2      78       6                                                          84   -0.50   -0.03  1.0000
   5   7   2      36       4                                                          30   -0.76    0.73  1.0000
   6   7   2      33       5                                                          24   -0.53   -0.79  1.0000
   7   7   2     342       8                                                         292   -0.27   -1.39  1.0000
   8   7   2     169       6                                                         159   -0.29   -0.43  1.0000
   9   7   2      36       3                                                          43   -0.05    0.58  1.0000
  10   7   2       6       3                                                           5    0.18    0.20  1.0000
  11   7   2      41       3                                                          34    0.36   -0.34  1.0000
  12   7   2       1       2                                                           1    0.12    0.13  1.0000
 -12   8   2      28       7                                                          31   -0.23   -0.25  1.0000
 -11   8   2       8       9                                                           9   -0.19   -0.38  1.0000
 -10   8   2      28       4                                                          30    0.16    0.15  1.0000
  -9   8   2      77       5                                                          83    0.16    0.32  1.0000
  -8   8   2      39       4                                                          45   -0.41   -0.26  1.0000
  -7   8   2     107       7                                                          86   -0.95   -0.52  1.0000
  -6   8   2     158      10                                                         172   -0.48    0.58  1.0000
  -5   8   2      75       8                                                          78   -0.11    1.48  1.0000
  -4   8   2     307      21                                                         272   -0.48    0.88  1.0000
  -3   8   2    1203      29                                                        1144   -0.76   -0.61  1.0000
  -2   8   2       1      19                                                           2   -0.22   -0.63  1.0000
  -1   8   2     265      16                                                         244    0.83    0.29  1.0000
   0   8   2     237      15                                                         224    0.54    0.12  1.0000
   1   8   2     558      17                                                         522   -0.30   -0.74  1.0000
   2   8   2    1465      36                                                        1575   -0.76   -1.19  1.0000
   3   8   2      43       8                                                          36   -0.09   -0.57  1.0000
   4   8   2      69       6                                                          76    0.07   -0.37  1.0000
   5   8   2     224       8                                                         197   -0.07   -1.14  1.0000
   6   8   2     419      11                                                         465   -0.04   -1.21  1.0000
   7   8   2      56       4                                                          46    0.52   -0.55  1.0000
   8   8   2      84       7                                                          71    0.75    0.10  1.0000
   9   8   2      17       3                                                          18    0.11   -0.08  1.0000
  10   8   2      53       4                                                          53   -0.28   -0.09  1.0000
  11   8   2      21       5                                                          24   -0.13    0.31  1.0000
 -11   9   2     111       6                                                         105    0.32    0.28  1.0000
 -10   9   2     126       7                                                         133    0.51    0.48  1.0000
  -9   9   2      18       4                                                          21   -0.24    0.50  1.0000
  -8   9   2      91       6                                                         105   -0.70    0.23  1.0000
  -7   9   2     132       7                                                         128   -0.14    0.17  1.0000
  -6   9   2      91       7                                                          93    0.61    0.36  1.0000
  -5   9   2      28       5                                                          24    0.44    0.26  1.0000
  -4   9   2      44       7                                                          42    0.14    0.17  1.0000
  -3   9   2     124      11                                                         123    0.77   -0.12  1.0000
  -2   9   2      34       8                                                          53    1.59   -0.26  1.0000
  -1   9   2     288      19                                                         332    1.42   -0.36  1.0000
   0   9   2      64      10                                                          74    0.62   -0.36  1.0000
   1   9   2      15       8                                                          10    0.74   -0.10  1.0000
   2   9   2     186      10                                                         145    1.63    0.14  1.0000
   3   9   2      23       6                                                          38    1.48   -0.07  1.0000
   4   9   2     213      10                                                         209    0.53   -0.42  1.0000
   5   9   2     316      10                                                         325    0.03   -0.29  1.0000
   6   9   2      82       6                                                          94    0.62   -0.02  1.0000
   7   9   2      24       4                                                          18    0.84    0.32  1.0000
   8   9   2      20       3                                                          18    0.20    0.11  1.0000
   9   9   2      38       3                                                          34   -0.32    0.07  1.0000
  10   9   2      32       3                                                          34   -0.05    0.15  1.0000
 -10  10   2       4       4                                                           3   -0.13   -0.11  1.0000
  -9  10   2      68       5                                                          67   -0.07   -0.03  1.0000
  -8  10   2     119       6                                                         110    0.52   -0.04  1.0000
  -7  10   2     244       9                                                         270    0.89   -0.06  1.0000
  -6  10   2      10       4                                                           9    0.53    0.09  1.0000
  -5  10   2     111       8                                                         114    0.09    0.10  1.0000
  -4  10   2       1      11                                                           1    0.35   -0.28  1.0000
  -3  10   2     264      15                                                         273    1.00   -0.44  1.0000
  -2  10   2      57      13                                                          66    0.58   -0.11  1.0000
  -1  10   2      53      10                                                          52   -0.12    0.34  1.0000
   0  10   2      78       9                                                          77   -0.20    0.40  1.0000
   1  10   2     242      16                                                         231    0.42    0.08  1.0000
   2  10   2     511      15                                                         499    0.55    0.04  1.0000
   3  10   2      54       7                                                          53    0.15    0.12  1.0000
   4  10   2     190      10                                                         191   -0.20   -0.10  1.0000
   5  10   2      46       5                                                          44    0.24   -0.40  1.0000
   6  10   2      17       4                                                          13    0.30   -0.34  1.0000
   7  10   2      81       6                                                          78   -0.03    0.18  1.0000
   8  10   2      95       5                                                         107   -0.27    0.53  1.0000
   9  10   2      44       4                                                          41   -0.05    0.33  1.0000
  10  10   2      14       3                                                          13    0.12    0.14  1.0000
  -9  11   2       0       4                                                          -4    0.13    0.19  1.0000
  -8  11   2      40       4                                                          38    0.26    0.06  1.0000
  -7  11   2      13       4                                                          14    0.09    0.38  1.0000
  -6  11   2      23       5                                                          24   -0.23    0.55  1.0000
  -5  11   2     221      13                                                         234   -0.40    0.14  1.0000
  -4  11   2      74       8                                                          68   -0.28   -0.17  1.0000
  -3  11   2      76       8                                                          72   -0.22    0.14  1.0000
  -2  11   2     128      13                                                         127    0.14    0.74  1.0000
  -1  11   2     122      16                                                         121    0.21    0.72  1.0000
   0  11   2     191      15                                                         202    0.41    0.16  1.0000
   1  11   2     189      13                                                         192    0.24    0.04  1.0000
   2  11   2       0       7                                                           1   -0.03    0.37  1.0000
   3  11   2     326      13                                                         312    0.07    0.37  1.0000
   4  11   2     351      17                                                         353    0.10   -0.08  1.0000
   5  11   2     101       9                                                         102    0.03   -0.16  1.0000
   6  11   2      59       8                                                          61   -0.27    0.22  1.0000
   7  11   2      76       7                                                          75   -0.48    0.52  1.0000
   8  11   2       0       4                                                          -1   -0.23    0.25  1.0000
  -8  12   2       0       6                                                           0   -0.16    0.12  1.0000
  -7  12   2      24       7                                                          24   -0.08    0.14  1.0000
  -6  12   2      79      16                                                          77    0.07   -0.24  1.0000
  -5  12   2       3       6                                                           2    0.22   -0.40  1.0000
  -4  12   2     120      12                                                         129    0.32   -0.22  1.0000
  -3  12   2     104      14                                                         101    0.16    0.24  1.0000
  -2  12   2     407      15                                                         407   -0.15    0.16  1.0000
  -1  12   2      35      18                                                          36   -0.25   -0.23  1.0000
   0  12   2       8      11                                                           9   -0.16    0.00  1.0000
   2  12   2     202      26                                                         198   -0.06    0.35  1.0000
   3  12   2       7      10                                                           8   -0.16   -0.08  1.0000
   4  12   2      38       9                                                          34   -0.15   -0.32  1.0000
   5  12   2      68      14                                                          69   -0.05   -0.07  1.0000
   6  12   2      55       8                                                          55   -0.02    0.00  1.0000
   7  12   2      49       9                                                          50   -0.10   -0.06  1.0000
  -6  13   2      16       7                                                          15   -0.02    0.04  1.0000
  -5  13   2     153      15                                                         155   -0.08    0.24  1.0000
  -4  13   2     135      10                                                         129   -0.01    0.32  1.0000
  -3  13   2      52       9                                                          56   -0.38    0.20  1.0000
  -2  13   2       0       8                                                          -8   -0.35    0.00  1.0000
  -1  13   2       0      12                                                         -12   -0.27   -0.27  1.0000
   4  13   2     100      15                                                          92   -0.43   -0.18  1.0000
   5  13   2      28      11                                                          30   -0.21   -0.07  1.0000
  -2 -14   3     148       8                                                         155    0.14    0.46  1.0000
  -1 -14   3       4       9                                                           5    0.27    0.37  1.0000
   0 -14   3     218      10                                                         221    0.10    0.05  1.0000
   1 -14   3      51       5                                                          52   -0.02    0.05  1.0000
   2 -14   3      36       3                                                          35   -0.05   -0.04  1.0000
  -6 -13   3      79       4                                                          79    0.03    0.06  1.0000
  -5 -13   3       4       3                                                           5    0.09    0.25  1.0000
  -4 -13   3       6       3                                                           7    0.06    0.25  1.0000
  -3 -13   3      25       4                                                          26    0.44    0.04  1.0000
  -2 -13   3       4       3                                                           3    0.31   -0.16  1.0000
  -1 -13   3      32       5                                                          37    0.21   -0.34  1.0000
   0 -13   3       1       3                                                           1   -0.25   -0.35  1.0000
   1 -13   3      26       6                                                          22   -0.19   -0.36  1.0000
   2 -13   3      15       3                                                          14    0.09   -0.38  1.0000
   3 -13   3      29       3                                                          30    0.10   -0.13  1.0000
   4 -13   3      29       7                                                          30    0.07   -0.01  1.0000
   5 -13   3      10       5                                                          10    0.00    0.05  1.0000
  -8 -12   3     107       5                                                         109   -0.07   -0.12  1.0000
  -7 -12   3      27       3                                                          26    0.06   -0.10  1.0000
  -6 -12   3      34       4                                                          36    0.25    0.22  1.0000
  -5 -12   3      56       5                                                          59    0.43    0.10  1.0000
  -4 -12   3      61       5                                                          54    0.46   -0.25  1.0000
  -3 -12   3      32       5                                                          32    0.18   -0.67  1.0000
  -2 -12   3      49       5                                                          44   -0.20   -0.40  1.0000
  -1 -12   3      63       5                                                          59   -0.24    0.03  1.0000
   0 -12   3      28       4                                                          30   -0.11   -0.12  1.0000
   1 -12   3       6       4                                                           5    0.03   -0.15  1.0000
   2 -12   3      58       8                                                          61   -0.16   -0.16  1.0000
   3 -12   3     111       9                                                         117   -0.22    0.20  1.0000
   4 -12   3       2       4                                                           1   -0.12    0.27  1.0000
   5 -12   3      26       5                                                          26    0.01    0.01  1.0000
   6 -12   3      42       8                                                          42    0.00    0.09  1.0000
   7 -12   3      68       4                                                          69   -0.08    0.20  1.0000
  -9 -11   3      24       5                                                          24    0.01   -0.04  1.0000
  -8 -11   3       6       2                                                           7    0.03   -0.13  1.0000
  -7 -11   3      22       3                                                          20    0.25    0.16  1.0000
  -6 -11   3      17       3                                                          21    0.40    0.18  1.0000
  -5 -11   3     288       9                                                         277    0.39   -0.22  1.0000
  -4 -11   3     108      10                                                         104    0.19   -0.28  1.0000
  -3 -11   3     112       9                                                         113    0.16    0.22  1.0000
  -2 -11   3       6       3                                                          11   -0.17    0.71  1.0000
  -1 -11   3      31       4                                                          38   -0.24    0.54  1.0000
   0 -11   3      16       5                                                          12   -0.46    0.13  1.0000
   1 -11   3     234       8                                                         245   -0.27    0.23  1.0000
   2 -11   3     109       8                                                         108   -0.07    0.56  1.0000
   3 -11   3      22       4                                                          20   -0.21    0.43  1.0000
   4 -11   3      57       7                                                          56   -0.22    0.08  1.0000
   5 -11   3      20       3                                                          18   -0.06    0.20  1.0000
   6 -11   3      47       5                                                          46    0.28    0.55  1.0000
   7 -11   3      98       7                                                         111    0.43    0.57  1.0000
   8 -11   3      81       7                                                          77    0.14    0.15  1.0000
 -10 -10   3      24       5                                                          24   -0.09    0.00  1.0000
  -9 -10   3      81       7                                                          84    0.21   -0.02  1.0000
  -8 -10   3      23       3                                                          16    0.88    0.06  1.0000
  -7 -10   3       4       3                                                           3    1.02    0.04  1.0000
  -6 -10   3      96       7                                                          88    0.45   -0.03  1.0000
  -5 -10   3      94       6                                                          96    0.05    0.13  1.0000
  -4 -10   3      38       4                                                          32    0.40    0.55  1.0000
  -3 -10   3     650      12                                                         695    0.91    0.48  1.0000
  -2 -10   3     262       7                                                         250    0.41    0.00  1.0000
  -1 -10   3      87       5                                                          83   -0.04   -0.33  1.0000
   0 -10   3       2       3                                                           1    0.13   -0.11  1.0000
   1 -10   3    1599      25                                                        1644    0.63    0.25  1.0000
   2 -10   3      39       4                                                          35    0.50    0.21  1.0000
   3 -10   3     197       8                                                         199    0.13    0.12  1.0000
   4 -10   3      12       3                                                          14    0.04    0.34  1.0000
   5 -10   3      17       3                                                          21    0.48    0.46  1.0000
   6 -10   3      28       5                                                          28    0.31    0.16  1.0000
   7 -10   3      17       3                                                          14   -0.08   -0.41  1.0000
   8 -10   3      45       4                                                          51   -0.21   -0.57  1.0000
   9 -10   3      14       2                                                          16    0.06   -0.27  1.0000
 -11  -9   3      17       2                                                          18   -0.37    0.20  1.0000
 -10  -9   3      47       3                                                          43   -0.28    0.30  1.0000
  -9  -9   3       7       3                                                           7    0.49    0.26  1.0000
  -8  -9   3      65       4                                                          56    0.57    0.03  1.0000
  -7  -9   3      76       5                                                          73   -0.18    0.04  1.0000
  -6  -9   3     645      15                                                         680   -0.67    0.10  1.0000
  -5  -9   3      93       5                                                          93   -0.29   -0.15  1.0000
  -4  -9   3      61       4                                                          65   -0.23   -0.30  1.0000
  -3  -9   3      72       4                                                          54   -1.06   -0.52  1.0000
  -2  -9   3     230       8                                                         283   -1.60   -0.60  1.0000
  -1  -9   3     183       6                                                         164   -1.12   -0.65  1.0000
   0  -9   3     215       8                                                         235   -0.56   -0.50  1.0000
   1  -9   3     146       6                                                         127   -1.10   -0.07  1.0000
   2  -9   3     120       6                                                         155   -1.86    0.23  1.0000
   3  -9   3     443       9                                                         419   -1.29   -0.03  1.0000
   4  -9   3     137       6                                                         138   -0.25   -0.38  1.0000
   5  -9   3      91       6                                                          92    0.02   -0.28  1.0000
   6  -9   3     247       8                                                         248   -0.55   -0.04  1.0000
   7  -9   3      15       3                                                          14   -0.54    0.22  1.0000
   8  -9   3       0       4                                                           0    0.03    0.04  1.0000
   9  -9   3       4       3                                                           5    0.20    0.09  1.0000
  10  -9   3      70       4                                                          66   -0.20    0.16  1.0000
 -12  -8   3      11       3                                                          14   -0.11    0.31  1.0000
 -11  -8   3      89       4                                                          89    0.20    0.11  1.0000
 -10  -8   3      53       4                                                          46    0.55   -0.54  1.0000
  -9  -8   3      45       4                                                          39    0.37   -0.45  1.0000
  -8  -8   3     112       7                                                         110   -0.25    0.31  1.0000
  -7  -8   3      52       5                                                          44   -0.47    0.33  1.0000
  -6  -8   3      37       4                                                          29    0.12   -0.84  1.0000
  -5  -8   3      35       4                                                          28    0.18   -1.33  1.0000
  -4  -8   3     718      13                                                         733   -0.45   -0.31  1.0000
  -3  -8   3     238       7                                                         219   -0.61    1.07  1.0000
  -2  -8   3      13       4                                                          13    0.08    0.94  1.0000
  -1  -8   3     684      12                                                         731    0.88    0.33  1.0000
   0  -8   3      62       4                                                          72    0.40    0.78  1.0000
   1  -8   3     371       8                                                         387   -0.13    1.28  1.0000
   2  -8   3     356       9                                                         370   -0.06    1.16  1.0000
   3  -8   3    1140      16                                                        1122    0.68    0.43  1.0000
   4  -8   3      17       3                                                          23    0.53    0.46  1.0000
   5  -8   3     356       8                                                         383    0.29    1.02  1.0000
   6  -8   3     394      11                                                         418    0.39    0.65  1.0000
   7  -8   3     331       9                                                         363    0.87   -0.05  1.0000
   8  -8   3      53       4                                                          49    0.77   -0.30  1.0000
   9  -8   3       4       3                                                           4    0.07    0.09  1.0000
  10  -8   3      58       5                                                          58   -0.13   -0.02  1.0000
  11  -8   3      10       3                                                          12    0.11   -0.43  1.0000
 -12  -7   3       5       2                                                           6   -0.04    0.54  1.0000
 -11  -7   3       7       4                                                           7   -0.04   -0.08  1.0000
 -10  -7   3      85       6                                                          86   -0.10   -0.04  1.0000
  -9  -7   3      43       6                                                          53    0.11    1.09  1.0000
  -8  -7   3      30       4                                                          22    0.39    0.97  1.0000
  -7  -7   3     100       6                                                         109    0.52   -0.27  1.0000
  -6  -7   3     310       8                                                         278    0.40   -0.85  1.0000
  -5  -7   3     177      11                                                         184    0.36    0.01  1.0000
  -4  -7   3     577      11                                                         590    0.16    0.30  1.0000
  -3  -7   3     272       7                                                         299   -0.28   -1.22  1.0000
  -2  -7   3     223       7                                                         177   -0.55   -2.10  1.0000
  -1  -7   3     447      10                                                         379   -0.90   -1.44  1.0000
   0  -7   3     482      10                                                         476   -0.80   -0.67  1.0000
   1  -7   3     586      10                                                         500   -0.64   -1.79  1.0000
   2  -7   3     608      11                                                         662   -0.33   -2.93  1.0000
   3  -7   3     170       6                                                         218    0.58   -1.67  1.0000
   4  -7   3     161       6                                                         170    1.03    0.12  1.0000
   5  -7   3     276       7                                                         270    1.17    0.33  1.0000
   6  -7   3     129       6                                                         142    0.89   -1.12  1.0000
   7  -7   3     268      11                                                         258    0.62   -1.15  1.0000
   8  -7   3     184       7                                                         194    0.56   -0.11  1.0000
   9  -7   3     277      10                                                         293    0.17    0.44  1.0000
  10  -7   3     180       6                                                         183   -0.11   -0.09  1.0000
  11  -7   3      19       3                                                          18   -0.29   -0.26  1.0000
  12  -7   3      29       5                                                          32   -0.07    0.34  1.0000
 -13  -6   3      54       3                                                          50    0.50    0.20  1.0000
 -12  -6   3     103       5                                                          97    0.00   -0.32  1.0000
 -11  -6   3      83       5                                                          90    0.38   -0.19  1.0000
 -10  -6   3     128      10                                                         136    1.10    0.11  1.0000
  -9  -6   3     269       9                                                         281    0.70   -0.79  1.0000
  -8  -6   3     709      16                                                         699   -0.67   -2.52  1.0000
  -7  -6   3     279       9                                                         372   -0.98   -2.83  1.0000
  -6  -6   3     589      11                                                         523    0.45   -1.45  1.0000
  -5  -6   3     659      13                                                         681    0.89   -0.91  1.0000
  -4  -6   3     430      10                                                         431   -0.54   -2.45  1.0000
  -3  -6   3     973      18                                                        1233   -2.04   -3.32  1.0000
  -2  -6   3    1730      37                                                        1564   -1.07   -1.82  1.0000
   0  -6   3     590      20                                                         614    1.15    1.35  1.0000
   1  -6   3     468      26                                                         419    1.17    1.14  1.0000
   2  -6   3     805      16                                                         941    1.55    1.87  1.0000
   3  -6   3     165       7                                                         273    2.48    2.72  1.0000
   4  -6   3      20       4                                                          51    1.80    1.94  1.0000
   5  -6   3     881      11                                                         832    0.37    0.76  1.0000
   6  -6   3      76       5                                                          69    0.01    0.53  1.0000
   7  -6   3     384       9                                                         336    0.20    1.42  1.0000
   8  -6   3     161      12                                                         190   -0.07    1.25  1.0000
   9  -6   3      33       4                                                          34   -1.00    0.23  1.0000
  10  -6   3      23       5                                                          30   -0.73   -0.10  1.0000
  11  -6   3      59       4                                                          53    0.07    0.36  1.0000
  12  -6   3      11       3                                                          15    0.37    0.52  1.0000
 -13  -5   3      60       5                                                          76   -1.05   -0.22  1.0000
 -12  -5   3       4       2                                                           3   -0.71   -0.38  1.0000
 -11  -5   3     143       7                                                         158    0.60   -0.27  1.0000
 -10  -5   3     237       7                                                         250    0.64   -0.60  1.0000
  -9  -5   3    1050      17                                                        1002   -0.76   -0.49  1.0000
  -8  -5   3     397      10                                                         429   -0.77   -0.15  1.0000
  -7  -5   3     292       8                                                         302    0.80    0.68  1.0000
  -6  -5   3      61       5                                                          79    1.24    0.96  1.0000
  -5  -5   3     274       9                                                         240    0.02    1.20  1.0000
  -4  -5   3    1045      29                                                        1059    0.18    1.35  1.0000
  -3  -5   3    1547      40                                                        1742    2.83    1.78  1.0000
  -2  -5   3    2055      39                                                        1688    4.27    2.13  1.0000
  -1  -5   3     897      28                                                        1107    2.81    1.78  1.0000
   0  -5   3    2526      51                                                        2311    1.55    1.53  1.0000
   1  -5   3     162      19                                                         254    3.30    1.29  1.0000
   2  -5   3     382      19                                                         254    4.65    0.81  1.0000
   3  -5   3     362      23                                                         323    2.25    0.60  1.0000
   4  -5   3    2026      24                                                        1963   -1.47    0.09  1.0000
   5  -5   3     875      14                                                        1007   -2.10    0.47  1.0000
   6  -5   3      70       5                                                          62   -0.07    0.76  1.0000
   7  -5   3     258       9                                                         272    0.32    0.89  1.0000
   8  -5   3     603      13                                                         647   -0.85    0.52  1.0000
   9  -5   3     152       8                                                         185   -1.26    0.12  1.0000
  10  -5   3      91      12                                                          92   -0.05    0.00  1.0000
  11  -5   3       3       4                                                           2    0.25   -0.02  1.0000
  12  -5   3      19       3                                                          17   -0.62    0.11  1.0000
  13  -5   3      61       6                                                          51   -0.89   -0.02  1.0000
 -14  -4   3      27       7                                                          25   -0.52    0.55  1.0000
 -13  -4   3      47       5                                                          49    0.34    0.62  1.0000
 -12  -4   3      59       4                                                          57    1.54    0.12  1.0000
 -11  -4   3     545      10                                                         497    1.21    0.52  1.0000
 -10  -4   3      59       9                                                          55   -0.31    1.42  1.0000
  -9  -4   3      28       4                                                          31   -0.10    1.26  1.0000
  -8  -4   3       3       4                                                          -2    1.62    0.10  1.0000
  -7  -4   3     192       7                                                         164    1.51   -0.12  1.0000
  -6  -4   3     150       7                                                         169   -0.87    1.06  1.0000
  -5  -4   3    1163      44                                                        1264   -1.24    1.05  1.0000
  -4  -4   3    2114      71                                                        2277    2.18   -0.70  1.0000
  -3  -4   3    1213      34                                                        1451    4.54   -1.92  1.0000
  -2  -4   3     617      20                                                         565    2.88   -0.40  1.0000
  -1  -4   3     934      23                                                         906   -0.33    1.66  1.0000
   0  -4   3     664      37                                                         609   -0.81    1.41  1.0000
   1  -4   3      75      10                                                          67    0.03    0.60  1.0000
   2  -4   3    3017      91                                                        2970   -1.18    0.62  1.0000
   3  -4   3     827      37                                                         941   -3.12    1.89  1.0000
   4  -4   3     826      37                                                         743   -2.43    1.65  1.0000
   5  -4   3     801      13                                                         832   -0.60    0.68  1.0000
   6  -4   3      13       4                                                          14   -0.21    0.31  1.0000
   7  -4   3     166       8                                                         136   -1.73    0.48  1.0000
   8  -4   3     224       7                                                         175   -1.72   -0.13  1.0000
   9  -4   3     997      17                                                        1022   -0.64   -1.27  1.0000
  10  -4   3     190       7                                                         165   -0.31   -1.14  1.0000
  11  -4   3      89       8                                                         112   -1.30   -0.24  1.0000
  12  -4   3      16       5                                                          16   -1.17    0.19  1.0000
  13  -4   3      81       8                                                          80   -0.02   -0.26  1.0000
 -14  -3   3      21       4                                                          21    0.07    0.31  1.0000
 -13  -3   3      32       4                                                          35    0.34   -0.80  1.0000
 -12  -3   3      24       4                                                          26   -0.21   -0.82  1.0000
 -11  -3   3       2       5                                                           6   -1.32    0.35  1.0000
 -10  -3   3     132       7                                                         144   -1.41   -0.33  1.0000
  -9  -3   3      33       4                                                          50   -0.86   -2.32  1.0000
  -8  -3   3     320      10                                                         409   -0.51   -2.76  1.0000
  -7  -3   3     173       6                                                         145   -0.62   -0.90  1.0000
  -6  -3   3      23       8                                                          23    0.40   -0.18  1.0000
  -5  -3   3    2382      50                                                        2238    2.34   -0.02  1.0000
  -4  -3   3    1708      48                                                        1503    3.67    2.27  1.0000
  -3  -3   3     840      31                                                        1404    3.87    7.57  1.0000
  -2  -3   3    1857      43                                                        2029    3.55    9.21  1.0000
  -1  -3   3     961      33                                                        1299    4.07    5.90  1.0000
   0  -3   3    1957      41                                                        1894    2.74    2.11  1.0000
   1  -3   3      73      12                                                         123    0.04    2.79  1.0000
   2  -3   3    1080      43                                                        1243   -2.09    3.52  1.0000
   5  -3   3      19      13                                                          79   -0.80   -5.52  1.0000
   6  -3   3     489      14                                                         646   -2.05   -2.77  1.0000
   7  -3   3     415      12                                                         559   -2.79   -1.71  1.0000
   8  -3   3     453       9                                                         330   -2.03   -2.77  1.0000
   9  -3   3     195       7                                                         127   -1.31   -2.55  1.0000
  10  -3   3      67       9                                                          66   -0.97   -0.39  1.0000
  11  -3   3      30       4                                                          38   -0.48    0.59  1.0000
  12  -3   3      73       6                                                          69    0.18   -0.24  1.0000
  13  -3   3      11       4                                                           6    0.46   -0.76  1.0000
 -14  -2   3      13       3                                                           6   -0.69   -1.33  1.0000
 -13  -2   3      26       3                                                          16   -0.59   -0.98  1.0000
 -12  -2   3     160      10                                                         160   -0.11    0.26  1.0000
 -11  -2   3      52       5                                                          54    0.00   -0.12  1.0000
 -10  -2   3      96       6                                                          92   -0.24   -1.57  1.0000
  -9  -2   3     547      16                                                         552    0.27   -0.34  1.0000
  -8  -2   3      11       4                                                          31    1.32    3.31  1.0000
  -7  -2   3     625      13                                                         903    1.93    4.73  1.0000
  -6  -2   3    4790      72                                                        4352    1.17    3.61  1.0000
  -5  -2   3    1265      28                                                        1581    0.71    4.90  1.0000
  -4  -2   3    2552      67                                                        3202    0.14    9.99  1.0000
  -3  -2   3    2144      78                                                        3296   -1.60   11.11  1.0000
  -2  -2   3    4778      82                                                        4113   -4.78    4.32  1.0000
  -1  -2   3    4906      73                                                        4417   -7.23   -4.88  1.0000
   0  -2   3   14140     268                                                       13997   -5.80   -9.41  1.0000
   1  -2   3   12346     277                                                       10289   -3.44   -9.45  1.0000
   2  -2   3     539      29                                                         797   -1.11  -11.03  1.0000
   3  -2   3     716      22                                                         478   -1.23  -11.92  1.0000
   4  -2   3    3051     103                                                        3309   -1.02   -9.17  1.0000
   5  -2   3     138      10                                                          54   -1.28   -4.17  1.0000
   6  -2   3     182       9                                                         207   -1.65   -1.77  1.0000
   7  -2   3    1052      15                                                         874   -2.14   -2.06  1.0000
   8  -2   3     485      11                                                         560   -1.46   -0.90  1.0000
   9  -2   3     387      10                                                         449   -0.30    1.52  1.0000
  10  -2   3      54       4                                                          47    0.26    2.15  1.0000
  11  -2   3      66       4                                                          59   -0.12    0.45  1.0000
  12  -2   3      39       5                                                          37   -0.15   -0.32  1.0000
  13  -2   3      10       3                                                          11    0.07    0.43  1.0000
 -14  -1   3       5       3                                                           4    0.00   -0.24  1.0000
 -13  -1   3       7       3                                                           4    1.12    0.59  1.0000
 -12  -1   3      27       5                                                          23    0.78    0.21  1.0000
 -11  -1   3      29       5                                                          34   -0.74   -0.74  1.0000
 -10  -1   3      40       4                                                          42   -0.66   -0.40  1.0000
  -9  -1   3     245       7                                                         287    0.56    1.20  1.0000
  -8  -1   3     138       6                                                         154    0.02    1.84  1.0000
  -7  -1   3     878      13                                                         727   -2.66    1.40  1.0000
  -6  -1   3     565      16                                                         704   -4.04    1.39  1.0000
  -5  -1   3    5628      90                                                        5480   -3.51    1.86  1.0000
  -4  -1   3     762      21                                                         886   -3.55   -1.13  1.0000
  -3  -1   3    6263     109                                                        5558   -3.64   -5.77  1.0000
  -2  -1   3     651      38                                                         969    0.23   -9.68  1.0000
  -1  -1   3    2385      55                                                        2746    8.26   -8.31  1.0000
   0  -1   3    5221     101                                                        3532   12.11   -7.68  1.0000
   1  -1   3    9749     295                                                       10373    7.82   -8.33  1.0000
   2  -1   3    1570      55                                                        1843    0.83   -8.27  1.0000
   3  -1   3    4976      90                                                        5435   -1.65   -4.36  1.0000
   4  -1   3     306      11                                                         337   -0.17    1.13  1.0000
   5  -1   3     402      10                                                         355   -0.63    2.37  1.0000
   6  -1   3     295       9                                                         229   -2.62    0.80  1.0000
   7  -1   3     607      10                                                         621   -2.45   -0.27  1.0000
   8  -1   3     157       7                                                         147    0.15    0.56  1.0000
   9  -1   3      42       4                                                          43    1.36    0.65  1.0000
  10  -1   3     139       6                                                         149    0.47   -0.56  1.0000
  11  -1   3      36       3                                                          24    0.23   -1.10  1.0000
  12  -1   3      72       6                                                          95    1.25   -0.44  1.0000
  13  -1   3      30       3                                                          29    1.47   -0.07  1.0000
 -14   0   3     321       9                                                         289    0.92    0.00  1.0000
 -13   0   3       0       4                                                          -2    0.14    0.00  1.0000
 -12   0   3     208      10                                                         263   -1.82    0.00  1.0000
 -11   0   3     125       5                                                          87   -1.81    0.00  1.0000
 -10   0   3      99       8                                                         109   -0.52    0.00  1.0000
  -9   0   3     139       6                                                         185   -1.79    0.00  1.0000
  -8   0   3       8       3                                                           6   -5.20    0.00  1.0000
  -7   0   3     240      10                                                         120   -4.52    0.00  1.0000
  -6   0   3     445      12                                                         426    0.47    0.00  1.0000
  -5   0   3    3798      89                                                        4357    4.35    0.00  1.0000
  -4   0   3      33       6                                                          82    3.32    0.00  1.0000
  -3   0   3     694      19                                                         515    3.64    0.00  1.0000
  -2   0   3   14587     930                                                       16519    7.71    0.00  1.0000
  -1   0   3   17776     561                                                       20234    8.87    0.00  1.0000
   0   0   3     149      10                                                         236    3.14    0.00  1.0000
   2   0   3     786      23                                                        1289   -7.82    0.00  1.0000
   3   0   3    1782      25                                                        1379   -5.05    0.00  1.0000
   4   0   3      20       3                                                           5   -2.18    0.00  1.0000
   5   0   3    4841      60                                                        4595   -1.78    0.00  1.0000
   6   0   3     361       7                                                         350    0.30    0.00  1.0000
   7   0   3    1314      18                                                        1561    3.24    0.00  1.0000
   8   0   3     920      14                                                         730    3.30    0.00  1.0000
   9   0   3     920      14                                                         974    0.88    0.00  1.0000
  10   0   3     398       8                                                         398   -0.01    0.00  1.0000
  11   0   3      87       4                                                          70    0.97    0.00  1.0000
  12   0   3      19       3                                                          11    0.95    0.00  1.0000
  13   0   3     100       6                                                         116   -0.77    0.00  1.0000
 -14   1   3       6       3                                                           5    0.00   -0.24  1.0000
 -13   1   3       2       3                                                          -3   -1.12    0.59  1.0000
 -12   1   3      29       4                                                          25   -0.78    0.21  1.0000
 -11   1   3      27       4                                                          32    0.73   -0.74  1.0000
 -10   1   3      46       4                                                          47    0.67   -0.39  1.0000
  -9   1   3     251       8                                                         294   -0.56    1.21  1.0000
  -8   1   3     127       6                                                         142   -0.02    1.84  1.0000
  -7   1   3     902      12                                                         747    2.66    1.40  1.0000
  -6   1   3     589      14                                                         734    4.04    1.39  1.0000
  -5   1   3    5627      84                                                        5473    3.51    1.86  1.0000
  -4   1   3     804      21                                                         932    3.55   -1.13  1.0000
  -3   1   3    6132      89                                                        5437    3.63   -5.77  1.0000
  -2   1   3     641      21                                                         952   -0.23   -9.68  1.0000
   0   1   3    5273     101                                                        3568  -12.12   -7.68  1.0000
   1   1   3    9956     389                                                       10607   -7.81   -8.33  1.0000
   2   1   3    1514      39                                                        1782   -0.83   -8.27  1.0000
   3   1   3    5069      90                                                        5528    1.65   -4.37  1.0000
   4   1   3     316       8                                                         347    0.17    1.13  1.0000
   5   1   3     390       8                                                         343    0.63    2.36  1.0000
   6   1   3     293       7                                                         227    2.62    0.80  1.0000
   7   1   3     596      10                                                         610    2.45   -0.27  1.0000
   8   1   3     161       7                                                         151   -0.15    0.56  1.0000
   9   1   3      44       6                                                          45   -1.36    0.65  1.0000
  10   1   3     136       5                                                         146   -0.47   -0.56  1.0000
  11   1   3      40       3                                                          27   -0.23   -1.10  1.0000
  12   1   3      73       5                                                          96   -1.25   -0.44  1.0000
  13   1   3      38       3                                                          37   -1.47   -0.07  1.0000
 -14   2   3      12       5                                                           5   -0.69    1.33  1.0000
 -13   2   3      26       9                                                          17   -0.59    0.98  1.0000
 -12   2   3     143       6                                                         144   -0.10   -0.26  1.0000
 -11   2   3      56       4                                                          57    0.01    0.12  1.0000
 -10   2   3     103       6                                                          98   -0.24    1.57  1.0000
  -9   2   3     573      11                                                         579    0.27    0.33  1.0000
  -8   2   3      11       3                                                          31    1.32   -3.31  1.0000
  -7   2   3     645      18                                                         928    1.93   -4.73  1.0000
  -6   2   3    4679      62                                                        4247    1.17   -3.61  1.0000
  -5   2   3    1171      35                                                        1474    0.71   -4.90  1.0000
  -4   2   3    2626      56                                                        3294    0.14   -9.99  1.0000
  -3   2   3    2078      85                                                        3213   -1.60  -11.11  1.0000
  -2   2   3    4614     116                                                        3959   -4.78   -4.32  1.0000
  -1   2   3    4934     125                                                        4449   -7.23    4.88  1.0000
   0   2   3   13379    1099                                                       13225   -5.80    9.41  1.0000
   1   2   3   11693     348                                                        9692   -3.44    9.45  1.0000
   2   2   3     516      15                                                         757   -1.11   11.03  1.0000
   3   2   3     683      13                                                         460   -1.23   11.92  1.0000
   4   2   3    3273      46                                                        3535   -1.02    9.17  1.0000
   5   2   3     129       4                                                          49   -1.28    4.17  1.0000
   6   2   3     210       6                                                         234   -1.66    1.77  1.0000
   7   2   3    1081      12                                                         901   -2.13    2.06  1.0000
   8   2   3     494       9                                                         571   -1.46    0.90  1.0000
   9   2   3     388       9                                                         450   -0.30   -1.52  1.0000
  10   2   3      52       3                                                          47    0.26   -2.15  1.0000
  11   2   3      70       4                                                          62   -0.12   -0.45  1.0000
  12   2   3      49       3                                                          47   -0.16    0.32  1.0000
  13   2   3      17       5                                                          19    0.07   -0.43  1.0000
 -14   3   3      14       3                                                          14   -0.07    0.31  1.0000
 -13   3   3      30       3                                                          33   -0.34   -0.80  1.0000
 -12   3   3      36       6                                                          38    0.21   -0.82  1.0000
 -11   3   3       0       3                                                           3    1.33    0.34  1.0000
 -10   3   3     130       6                                                         142    1.41   -0.33  1.0000
  -9   3   3      20       4                                                          32    0.86   -2.32  1.0000
  -8   3   3     313       8                                                         401    0.51   -2.76  1.0000
  -7   3   3     166       6                                                         139    0.62   -0.90  1.0000
  -6   3   3      14       3                                                          14   -0.40   -0.19  1.0000
  -5   3   3    2421      39                                                        2276   -2.34   -0.02  1.0000
  -4   3   3    1727      33                                                        1521   -3.67    2.27  1.0000
  -3   3   3     839      44                                                        1404   -3.87    7.57  1.0000
  -2   3   3    1831      60                                                        1992   -3.55    9.21  1.0000
  -1   3   3     940      39                                                        1276   -4.07    5.90  1.0000
   0   3   3    1971      56                                                        1906   -2.73    2.11  1.0000
   1   3   3      69       6                                                         119   -0.04    2.79  1.0000
   2   3   3    1078      22                                                        1239    2.09    3.52  1.0000
   3   3   3     851      27                                                         971    2.01    0.12  1.0000
   4   3   3    1237      22                                                        1547    0.47   -4.82  1.0000
   5   3   3      28       5                                                          99    0.80   -5.52  1.0000
   6   3   3     507      10                                                         666    2.05   -2.77  1.0000
   7   3   3     422       9                                                         567    2.79   -1.71  1.0000
   8   3   3     452       7                                                         329    2.03   -2.77  1.0000
   9   3   3     196       5                                                         128    1.31   -2.55  1.0000
  10   3   3      61       3                                                          60    0.97   -0.39  1.0000
  11   3   3      35       3                                                          44    0.48    0.59  1.0000
  12   3   3      70       5                                                          66   -0.18   -0.23  1.0000
  13   3   3      15       2                                                           9   -0.46   -0.76  1.0000
 -14   4   3      25       4                                                          23   -0.52   -0.55  1.0000
 -13   4   3      43       3                                                          45    0.34   -0.62  1.0000
 -12   4   3      64       6                                                          62    1.54   -0.12  1.0000
 -11   4   3     559      11                                                         511    1.21   -0.52  1.0000
 -10   4   3      53       4                                                          49   -0.31   -1.42  1.0000
  -9   4   3      35       4                                                          38   -0.10   -1.26  1.0000
  -8   4   3       5       3                                                           6    1.62   -0.10  1.0000
  -7   4   3     201       6                                                         173    1.51    0.12  1.0000
  -6   4   3     140       6                                                         157   -0.87   -1.06  1.0000
  -5   4   3    1138      28                                                        1239   -1.24   -1.06  1.0000
  -4   4   3    2135      40                                                        2299    2.18    0.70  1.0000
  -3   4   3    1234      34                                                        1475    4.54    1.92  1.0000
  -2   4   3     680      22                                                         626    2.88    0.40  1.0000
  -1   4   3     897      29                                                         872   -0.32   -1.66  1.0000
   0   4   3     623      21                                                         569   -0.81   -1.41  1.0000
   1   4   3      58       4                                                          50    0.03   -0.60  1.0000
   2   4   3    2966      49                                                        2920   -1.18   -0.61  1.0000
   3   4   3     783      19                                                         899   -3.12   -1.89  1.0000
   4   4   3     882      13                                                         793   -2.43   -1.65  1.0000
   5   4   3     770      15                                                         802   -0.60   -0.67  1.0000
   6   4   3      16       3                                                          17   -0.21   -0.31  1.0000
   7   4   3     171       5                                                         140   -1.73   -0.48  1.0000
   8   4   3     226       6                                                         176   -1.72    0.13  1.0000
   9   4   3    1020      14                                                        1045   -0.64    1.27  1.0000
  10   4   3     184       5                                                         160   -0.31    1.14  1.0000
  11   4   3      93       5                                                         116   -1.30    0.24  1.0000
  12   4   3      24       6                                                          24   -1.17   -0.19  1.0000
  13   4   3      77       6                                                          77   -0.02    0.27  1.0000
 -13   5   3      67       5                                                          84    1.05   -0.22  1.0000
 -12   5   3       1       3                                                           0    0.70   -0.38  1.0000
 -11   5   3     118       7                                                         132   -0.60   -0.27  1.0000
 -10   5   3     242       7                                                         255   -0.64   -0.60  1.0000
  -9   5   3    1019      14                                                         973    0.76   -0.49  1.0000
  -8   5   3     379       9                                                         410    0.77   -0.14  1.0000
  -7   5   3     291       8                                                         301   -0.80    0.68  1.0000
  -6   5   3      63       5                                                          82   -1.24    0.96  1.0000
  -5   5   3     283       8                                                         248   -0.02    1.20  1.0000
  -4   5   3    1100      27                                                        1114   -0.18    1.35  1.0000
  -3   5   3    1539      39                                                        1733   -2.83    1.78  1.0000
  -2   5   3    2074      52                                                        1708   -4.27    2.13  1.0000
  -1   5   3     871      35                                                        1078   -2.81    1.78  1.0000
   0   5   3    2500      68                                                        2285   -1.55    1.53  1.0000
   1   5   3     147      11                                                         236   -3.31    1.29  1.0000
   2   5   3     345      10                                                         224   -4.65    0.81  1.0000
   3   5   3     354      11                                                         316   -2.25    0.60  1.0000
   4   5   3    2041      27                                                        1977    1.47    0.09  1.0000
   5   5   3     890      14                                                        1023    2.10    0.47  1.0000
   6   5   3      59       4                                                          52    0.08    0.76  1.0000
   7   5   3     263       8                                                         277   -0.33    0.89  1.0000
   8   5   3     605      11                                                         649    0.85    0.52  1.0000
   9   5   3     149       8                                                         181    1.26    0.12  1.0000
  10   5   3      91       4                                                          92    0.05    0.00  1.0000
  11   5   3       4       2                                                           3   -0.25   -0.02  1.0000
  12   5   3      16       2                                                          14    0.62    0.11  1.0000
  13   5   3      73       5                                                          62    0.89   -0.02  1.0000
 -13   6   3      49       3                                                          45    0.50   -0.20  1.0000
 -12   6   3     105       6                                                          99    0.00    0.32  1.0000
 -11   6   3      83       5                                                          90    0.38    0.19  1.0000
 -10   6   3     120       6                                                         128    1.10   -0.11  1.0000
  -9   6   3     275       7                                                         285    0.70    0.79  1.0000
  -8   6   3     715      13                                                         708   -0.66    2.52  1.0000
  -7   6   3     283       9                                                         375   -0.98    2.83  1.0000
  -6   6   3     582      11                                                         517    0.45    1.45  1.0000
  -5   6   3     634      15                                                         655    0.89    0.91  1.0000
  -4   6   3     403      20                                                         407   -0.55    2.46  1.0000
  -3   6   3     977      30                                                        1238   -2.04    3.32  1.0000
  -2   6   3    1759      45                                                        1594   -1.07    1.82  1.0000
  -1   6   3     579      19                                                         554    0.84   -0.53  1.0000
   0   6   3     636      23                                                         659    1.15   -1.35  1.0000
   1   6   3     481      16                                                         433    1.17   -1.14  1.0000
   2   6   3     829      19                                                         965    1.55   -1.87  1.0000
   3   6   3     161       7                                                         268    2.48   -2.72  1.0000
   4   6   3      24       5                                                          57    1.80   -1.94  1.0000
   5   6   3     870      13                                                         821    0.36   -0.76  1.0000
   6   6   3      91       5                                                          82    0.02   -0.53  1.0000
   7   6   3     378       8                                                         331    0.20   -1.42  1.0000
   8   6   3     164       6                                                         192   -0.07   -1.25  1.0000
   9   6   3      40       3                                                          42   -1.00   -0.23  1.0000
  10   6   3      29       4                                                          37   -0.73    0.10  1.0000
  11   6   3      57       3                                                          52    0.07   -0.36  1.0000
  12   6   3      16       3                                                          21    0.37   -0.52  1.0000
 -12   7   3       5       6                                                           6    0.04    0.54  1.0000
 -11   7   3      10       3                                                           9    0.03   -0.07  1.0000
 -10   7   3      89       5                                                          90    0.10   -0.04  1.0000
  -9   7   3      34       4                                                          43   -0.11    1.09  1.0000
  -8   7   3      30       4                                                          22   -0.39    0.97  1.0000
  -7   7   3      90       6                                                          99   -0.51   -0.27  1.0000
  -6   7   3     329      10                                                         296   -0.40   -0.85  1.0000
  -5   7   3     178       8                                                         185   -0.36    0.01  1.0000
  -4   7   3     558      23                                                         570   -0.15    0.30  1.0000
  -3   7   3     278      14                                                         306    0.28   -1.22  1.0000
  -2   7   3     233      12                                                         186    0.55   -2.10  1.0000
  -1   7   3     468      21                                                         398    0.90   -1.44  1.0000
   0   7   3     500      20                                                         493    0.80   -0.67  1.0000
   1   7   3     569      13                                                         484    0.64   -1.79  1.0000
   2   7   3     612      15                                                         664    0.33   -2.93  1.0000
   3   7   3     164       7                                                         211   -0.58   -1.66  1.0000
   4   7   3     171       7                                                         180   -1.03    0.12  1.0000
   5   7   3     268       8                                                         262   -1.17    0.33  1.0000
   6   7   3     132       6                                                         145   -0.89   -1.12  1.0000
   7   7   3     270       7                                                         260   -0.62   -1.15  1.0000
   8   7   3     181       6                                                         191   -0.56   -0.11  1.0000
   9   7   3     278       7                                                         293   -0.17    0.44  1.0000
  10   7   3     185       5                                                         188    0.11   -0.09  1.0000
  11   7   3      20       3                                                          20    0.29   -0.26  1.0000
  12   7   3      31       3                                                          35    0.08    0.34  1.0000
 -12   8   3      10       7                                                          12   -0.11   -0.31  1.0000
 -11   8   3      84       5                                                          84    0.20   -0.11  1.0000
 -10   8   3      62       7                                                          54    0.55    0.55  1.0000
  -9   8   3      48       4                                                          41    0.37    0.45  1.0000
  -8   8   3     121       6                                                         118   -0.25   -0.31  1.0000
  -7   8   3      47       5                                                          40   -0.47   -0.33  1.0000
  -6   8   3      47       4                                                          38    0.12    0.84  1.0000
  -5   8   3      22       5                                                          16    0.18    1.33  1.0000
  -4   8   3     713      25                                                         728   -0.45    0.31  1.0000
  -3   8   3     224      12                                                         205   -0.61   -1.07  1.0000
  -2   8   3      16       6                                                          15    0.08   -0.94  1.0000
  -1   8   3     665      27                                                         712    0.88   -0.33  1.0000
   0   8   3      69       9                                                          80    0.40   -0.78  1.0000
   1   8   3     342      12                                                         357   -0.13   -1.28  1.0000
   2   8   3     358      11                                                         373   -0.06   -1.16  1.0000
   3   8   3    1188      19                                                        1171    0.68   -0.43  1.0000
   4   8   3      26       5                                                          34    0.53   -0.46  1.0000
   5   8   3     352       9                                                         378    0.29   -1.03  1.0000
   6   8   3     384       9                                                         408    0.39   -0.65  1.0000
   7   8   3     322       9                                                         354    0.87    0.04  1.0000
   8   8   3      54       4                                                          49    0.77    0.30  1.0000
   9   8   3       0       3                                                           0    0.07   -0.09  1.0000
  10   8   3      59       3                                                          59   -0.13    0.02  1.0000
  11   8   3      15       3                                                          18    0.11    0.43  1.0000
 -11   9   3       6       3                                                           7    0.37    0.20  1.0000
 -10   9   3      50       4                                                          46    0.28    0.30  1.0000
  -9   9   3       6       3                                                           6   -0.49    0.26  1.0000
  -8   9   3      64       5                                                          56   -0.57    0.03  1.0000
  -7   9   3      81       6                                                          77    0.19    0.04  1.0000
  -6   9   3     622      16                                                         656    0.67    0.10  1.0000
  -5   9   3      69       6                                                          69    0.29   -0.15  1.0000
  -4   9   3      58       6                                                          62    0.24   -0.30  1.0000
  -3   9   3      73       7                                                          56    1.06   -0.52  1.0000
  -2   9   3     239      14                                                         294    1.60   -0.60  1.0000
  -1   9   3     184      11                                                         165    1.13   -0.65  1.0000
   0   9   3     213      13                                                         232    0.56   -0.50  1.0000
   1   9   3     163      14                                                         143    1.10   -0.07  1.0000
   2   9   3     120      10                                                         155    1.86    0.23  1.0000
   3   9   3     459      14                                                         434    1.29   -0.03  1.0000
   4   9   3     134      10                                                         135    0.25   -0.38  1.0000
   5   9   3      89       6                                                          90   -0.02   -0.28  1.0000
   6   9   3     243       8                                                         244    0.55   -0.04  1.0000
   7   9   3      18       4                                                          17    0.54    0.22  1.0000
   8   9   3       1       3                                                           1   -0.03    0.04  1.0000
   9   9   3       0       3                                                           0   -0.20    0.09  1.0000
  10   9   3      71       5                                                          66    0.20    0.16  1.0000
 -10  10   3      24       7                                                          24   -0.09    0.00  1.0000
  -9  10   3      71       4                                                          74    0.22    0.02  1.0000
  -8  10   3      21       6                                                          14    0.88   -0.06  1.0000
  -7  10   3       7       4                                                           6    1.02   -0.04  1.0000
  -6  10   3      78       7                                                          70    0.45    0.03  1.0000
  -5  10   3      96       7                                                          99    0.05   -0.13  1.0000
  -4  10   3      23       9                                                          18    0.41   -0.55  1.0000
  -3  10   3     598      20                                                         642    0.91   -0.48  1.0000
  -2  10   3     261      13                                                         249    0.41    0.00  1.0000
  -1  10   3      79       8                                                          75   -0.04    0.33  1.0000
   0  10   3       3       6                                                           2    0.13    0.11  1.0000
   1  10   3    1605      31                                                        1651    0.63   -0.25  1.0000
   2  10   3      62       6                                                          59    0.50   -0.21  1.0000
   3  10   3     176      21                                                         178    0.13   -0.12  1.0000
   4  10   3      21       6                                                          23    0.04   -0.34  1.0000
   5  10   3      18       4                                                          21    0.48   -0.46  1.0000
   6  10   3      25       4                                                          26    0.31   -0.16  1.0000
   7  10   3      14       4                                                          11   -0.08    0.41  1.0000
   8  10   3      43       4                                                          48   -0.21    0.57  1.0000
   9  10   3      14       4                                                          16    0.06    0.27  1.0000
  -9  11   3      25       4                                                          25   -0.01   -0.04  1.0000
  -8  11   3      17       6                                                          18   -0.03   -0.13  1.0000
  -7  11   3      24       7                                                          21   -0.25    0.16  1.0000
  -6  11   3      10       5                                                          12   -0.40    0.18  1.0000
  -5  11   3     282      13                                                         272   -0.39   -0.22  1.0000
  -4  11   3     103       9                                                         100   -0.19   -0.28  1.0000
  -3  11   3     111       9                                                         112   -0.16    0.22  1.0000
  -2  11   3       3       6                                                           6    0.17    0.71  1.0000
  -1  11   3      51       7                                                          60    0.24    0.54  1.0000
   0  11   3       7       7                                                           5    0.46    0.13  1.0000
   1  11   3     222      12                                                         232    0.26    0.24  1.0000
   2  11   3     109      14                                                         108    0.07    0.56  1.0000
   3  11   3      12      11                                                          11    0.21    0.43  1.0000
   4  11   3      45       5                                                          44    0.22    0.08  1.0000
   5  11   3      23       5                                                          21    0.06    0.20  1.0000
   6  11   3      57       5                                                          56   -0.28    0.55  1.0000
   7  11   3      96       7                                                         109   -0.43    0.57  1.0000
   8  11   3      59       6                                                          56   -0.13    0.15  1.0000
  -8  12   3     108      11                                                         109   -0.07    0.12  1.0000
  -7  12   3      22       6                                                          21    0.06    0.10  1.0000
  -6  12   3      46       7                                                          48    0.25   -0.22  1.0000
  -5  12   3      54       7                                                          56    0.43   -0.11  1.0000
  -4  12   3      75       6                                                          67    0.46    0.25  1.0000
  -3  12   3      38       8                                                          38    0.18    0.67  1.0000
  -2  12   3      53       7                                                          47   -0.20    0.40  1.0000
  -1  12   3      68       7                                                          64   -0.24   -0.03  1.0000
   0  12   3      21      15                                                          22   -0.11    0.12  1.0000
   1  12   3       0      18                                                         -15    0.02    0.15  1.0000
   2  12   3      78       9                                                          81   -0.16    0.17  1.0000
   3  12   3     105       9                                                         111   -0.22   -0.20  1.0000
   4  12   3       0       7                                                          -1   -0.12   -0.27  1.0000
   5  12   3      21       7                                                          21    0.01    0.00  1.0000
   6  12   3      40       7                                                          40    0.00   -0.09  1.0000
   7  12   3      81       9                                                          83   -0.08   -0.20  1.0000
  -6  13   3      85       8                                                          86   -0.03    0.06  1.0000
  -5  13   3      10       7                                                          11   -0.09    0.25  1.0000
  -4  13   3       0       6                                                          -4   -0.06    0.25  1.0000
  -3  13   3      34      10                                                          35   -0.44    0.04  1.0000
  -2  13   3       8       7                                                           6   -0.31   -0.16  1.0000
  -1  13   3      44       9                                                          50   -0.21   -0.35  1.0000
   0  13   3      21      13                                                          25    0.26   -0.35  1.0000
   4  13   3      19      15                                                          19   -0.07   -0.02  1.0000
   5  13   3       9      14                                                           9    0.01    0.05  1.0000
  -2 -14   4     103       7                                                         101    0.23    0.06  1.0000
  -1 -14   4      17       5                                                          17    0.27   -0.01  1.0000
   0 -14   4      25       4                                                          25    0.05   -0.15  1.0000
   1 -14   4      18       3                                                          18   -0.04    0.02  1.0000
  -6 -13   4       5       2                                                           5   -0.02    0.07  1.0000
  -5 -13   4      18       6                                                          17    0.02    0.19  1.0000
  -2 -13   4      39       5                                                          40    0.17   -0.27  1.0000
  -1 -13   4     106       9                                                         107    0.12   -0.31  1.0000
   0 -13   4     101      12                                                          97   -0.23   -0.21  1.0000
   1 -13   4     178      16                                                         184   -0.14   -0.17  1.0000
   2 -13   4      69       4                                                          67   -0.06   -0.15  1.0000
   3 -13   4      34       4                                                          35   -0.18    0.10  1.0000
   4 -13   4      21       3                                                          22   -0.16    0.16  1.0000
  -7 -12   4       4       3                                                           4    0.14   -0.10  1.0000
  -6 -12   4      48       4                                                          44    0.34    0.10  1.0000
  -5 -12   4      86       5                                                          94    0.51   -0.27  1.0000
  -4 -12   4      65      11                                                          75    0.46   -0.68  1.0000
  -3 -12   4      36       3                                                          28    0.09   -1.01  1.0000
  -2 -12   4      37       7                                                          43   -0.28   -0.59  1.0000
  -1 -12   4       0       4                                                           1   -0.25   -0.16  1.0000
   0 -12   4      24       4                                                          26   -0.13   -0.20  1.0000
   1 -12   4       3       4                                                           3   -0.07   -0.06  1.0000
   2 -12   4       3       7                                                           2   -0.27    0.05  1.0000
   3 -12   4      43       4                                                          38   -0.24    0.31  1.0000
   4 -12   4      26       3                                                          24   -0.07    0.24  1.0000
   5 -12   4      38       4                                                          38    0.03    0.01  1.0000
   6 -12   4       0       2                                                          -1   -0.02    0.20  1.0000
  -9 -11   4       3       2                                                           3    0.16   -0.28  1.0000
  -8 -11   4      33       5                                                          38    0.31   -0.32  1.0000
  -7 -11   4      11       3                                                           9    0.49   -0.09  1.0000
  -6 -11   4     110       5                                                         118    0.42   -0.18  1.0000
  -5 -11   4      33       4                                                          40    0.19   -0.50  1.0000
  -4 -11   4      64       7                                                          60   -0.07   -0.31  1.0000
  -3 -11   4      30       3                                                          33   -0.03    0.23  1.0000
  -2 -11   4     426       8                                                         407   -0.29    0.55  1.0000
  -1 -11   4     261       8                                                         274   -0.30    0.33  1.0000
   0 -11   4     175       6                                                         162   -0.46    0.15  1.0000
   1 -11   4     259       9                                                         270   -0.22    0.45  1.0000
   2 -11   4      32       6                                                          31   -0.07    0.72  1.0000
   3 -11   4      81      10                                                          91   -0.23    0.50  1.0000
   4 -11   4      62       5                                                          58   -0.19    0.27  1.0000
   5 -11   4      46       4                                                          47    0.03    0.45  1.0000
   6 -11   4      18       3                                                          12    0.35    0.62  1.0000
   7 -11   4       1       3                                                           3    0.40    0.38  1.0000
   8 -11   4      35       3                                                          36    0.07   -0.03  1.0000
 -10 -10   4      42       3                                                          44   -0.12   -0.08  1.0000
  -9 -10   4      15       3                                                          13    0.33   -0.05  1.0000
  -8 -10   4      17       3                                                          24    0.88    0.07  1.0000
  -7 -10   4      14       3                                                           9    0.74    0.01  1.0000
  -6 -10   4     126       6                                                         125    0.05    0.05  1.0000
  -5 -10   4      75       5                                                          82   -0.21    0.29  1.0000
  -4 -10   4      93       7                                                          83    0.22    0.62  1.0000
  -3 -10   4     227       6                                                         207    0.59    0.29  1.0000
  -2 -10   4      59       5                                                          62    0.13   -0.21  1.0000
  -1 -10   4      23       4                                                          26   -0.02   -0.31  1.0000
   0 -10   4     273       9                                                         275    0.31    0.13  1.0000
   1 -10   4      52       3                                                          45    0.62    0.47  1.0000
   2 -10   4      26       6                                                          31    0.34    0.35  1.0000
   3 -10   4      88      10                                                          92    0.10    0.26  1.0000
   4 -10   4      15       6                                                          12    0.21    0.43  1.0000
   5 -10   4     106       7                                                         118    0.52    0.35  1.0000
   6 -10   4       6       3                                                           5    0.14   -0.05  1.0000
   7 -10   4      20       3                                                          21   -0.21   -0.48  1.0000
   8 -10   4      14       3                                                          12   -0.19   -0.41  1.0000
   9 -10   4      32       5                                                          33    0.10   -0.06  1.0000
 -11  -9   4      88       7                                                          89   -0.39    0.03  1.0000
 -10  -9   4      17       2                                                          18   -0.08   -0.02  1.0000
  -9  -9   4      51       5                                                          58    0.54   -0.11  1.0000
  -8  -9   4      24       3                                                          23    0.26   -0.27  1.0000
  -7  -9   4     316       8                                                         301   -0.46   -0.20  1.0000
  -6  -9   4     104       6                                                         106   -0.56   -0.27  1.0000
  -5  -9   4      43       5                                                          42   -0.05   -0.62  1.0000
  -4  -9   4       4       3                                                           1   -0.26   -0.72  1.0000
  -3  -9   4     544      10                                                         554   -1.11   -0.79  1.0000
  -2  -9   4     172       6                                                         181   -1.31   -0.74  1.0000
  -1  -9   4     302       8                                                         282   -0.66   -0.69  1.0000
   0  -9   4      25       3                                                          22   -0.40   -0.43  1.0000
   1  -9   4     133       6                                                         129   -1.15    0.06  1.0000
   2  -9   4     668      11                                                         659   -1.60    0.30  1.0000
   3  -9   4     222       6                                                         236   -0.72   -0.07  1.0000
   4  -9   4       8       3                                                          10    0.19   -0.42  1.0000
   5  -9   4     115       5                                                         115    0.19   -0.35  1.0000
   6  -9   4       3       6                                                           2   -0.31   -0.15  1.0000
   7  -9   4      12       5                                                          12   -0.15    0.02  1.0000
   8  -9   4      12       3                                                          13    0.21   -0.09  1.0000
   9  -9   4      51       4                                                          51    0.05    0.02  1.0000
  10  -9   4      57       5                                                          59   -0.33    0.11  1.0000
 -12  -8   4      67       4                                                          64   -0.04    0.29  1.0000
 -11  -8   4      82       4                                                          73    0.46   -0.20  1.0000
 -10  -8   4      28       3                                                          30    0.74   -0.76  1.0000
  -9  -8   4      73      11                                                          64    0.47   -0.33  1.0000
  -8  -8   4      17       3                                                          14    0.00    0.50  1.0000
  -7  -8   4      27       3                                                          24    0.12    0.28  1.0000
  -6  -8   4     330      12                                                         313    0.64   -0.78  1.0000
  -5  -8   4     372       9                                                         355    0.30   -0.86  1.0000
  -4  -8   4     216       7                                                         200   -0.51    0.31  1.0000
  -3  -8   4      85       8                                                         112   -0.52    1.34  1.0000
  -2  -8   4     443      10                                                         470    0.18    1.06  1.0000
  -1  -8   4      97       5                                                          84    0.67    0.75  1.0000
   0  -8   4      54       4                                                          53    0.17    1.24  1.0000
   1  -8   4     404      10                                                         372    0.10    1.22  1.0000
   2  -8   4      10       3                                                          12    0.59    0.64  1.0000
   3  -8   4     362       8                                                         400    1.18   -0.02  1.0000
   4  -8   4     312       9                                                         287    0.68    0.24  1.0000
   5  -8   4      32       3                                                          28    0.37    0.58  1.0000
   6  -8   4     338       9                                                         342    0.50    0.00  1.0000
   7  -8   4      55       4                                                          67    0.85   -0.44  1.0000
   8  -8   4     158       9                                                         154    0.53   -0.27  1.0000
   9  -8   4      32       4                                                          33   -0.05    0.20  1.0000
  10  -8   4      68       4                                                          69   -0.05   -0.06  1.0000
  11  -8   4      26       4                                                          22    0.21   -0.42  1.0000
 -12  -7   4     109       4                                                         112   -0.12    0.10  1.0000
 -11  -7   4      37       4                                                          38   -0.18   -0.38  1.0000
 -10  -7   4      16       4                                                          15   -0.26    0.05  1.0000
  -9  -7   4     199       9                                                         209   -0.16    0.98  1.0000
  -8  -7   4      38       4                                                          34   -0.09    0.38  1.0000
  -7  -7   4     147      10                                                         160   -0.20   -0.59  1.0000
  -6  -7   4     334       9                                                         346   -0.36   -0.35  1.0000
  -5  -7   4     193       7                                                         188   -0.37    0.67  1.0000
  -4  -7   4     157       8                                                         171   -0.51    0.20  1.0000
  -3  -7   4     109       7                                                         106   -0.81   -1.71  1.0000
  -2  -7   4     219       7                                                         230   -0.81   -2.14  1.0000
  -1  -7   4     379       9                                                         333   -0.80   -1.12  1.0000
   0  -7   4     258       9                                                         247   -0.38   -0.65  1.0000
   1  -7   4      85       8                                                         111   -0.08   -1.99  1.0000
   2  -7   4     422       8                                                         325    0.26   -2.63  1.0000
   3  -7   4     267       7                                                         310    0.98   -1.08  1.0000
   4  -7   4     708      10                                                         668    1.20    0.27  1.0000
   5  -7   4     202       6                                                         238    1.21   -0.03  1.0000
   6  -7   4      86       6                                                         109    0.95   -1.19  1.0000
   7  -7   4     156       7                                                         185    0.78   -0.77  1.0000
   8  -7   4      80      10                                                          70    0.70    0.08  1.0000
   9  -7   4      78       7                                                          80    0.27    0.16  1.0000
  10  -7   4      10       4                                                          11    0.01   -0.35  1.0000
  11  -7   4      70       5                                                          68   -0.17   -0.19  1.0000
 -13  -6   4      28       3                                                          29    0.19   -0.04  1.0000
 -12  -6   4      72       4                                                          81   -0.26   -0.47  1.0000
 -11  -6   4       7       3                                                           9    0.40   -0.08  1.0000
 -10  -6   4     102       6                                                          96    0.99    0.08  1.0000
  -9  -6   4     204       7                                                         186    0.39   -0.98  1.0000
  -8  -6   4      17       5                                                          26   -0.69   -2.25  1.0000
  -7  -6   4      99       7                                                         137   -0.27   -1.77  1.0000
  -6  -6   4     407      13                                                         399    1.31   -0.29  1.0000
  -5  -6   4     485      11                                                         547    1.48   -0.31  1.0000
  -4  -6   4       4       3                                                          -3    0.22   -1.91  1.0000
  -3  -6   4    1167      17                                                        1180   -0.46   -2.20  1.0000
  -2  -6   4    3363      47                                                        3457    0.83   -0.59  1.0000
  -1  -6   4    2284      40                                                        2143    2.16    0.94  1.0000
   0  -6   4    1320      28                                                        1417    2.04    1.12  1.0000
   1  -6   4    1274      24                                                        1377    2.26    1.03  1.0000
   2  -6   4     124       5                                                          72    2.66    1.85  1.0000
   3  -6   4     125       6                                                         202    2.86    2.00  1.0000
   4  -6   4     297       7                                                         340    1.48    0.63  1.0000
   5  -6   4     128       6                                                         123    0.25   -0.29  1.0000
   6  -6   4     584      14                                                         596    0.29    0.10  1.0000
   7  -6   4      91       7                                                         111    0.37    1.12  1.0000
   8  -6   4      70       5                                                          68   -0.23    0.81  1.0000
   9  -6   4      21       4                                                          21   -0.96    0.11  1.0000
  10  -6   4      86       6                                                          81   -0.34    0.23  1.0000
  11  -6   4      38       4                                                          41    0.35    0.69  1.0000
  12  -6   4      76       7                                                          82    0.29    0.51  1.0000
 -13  -5   4      15       3                                                          19   -0.91   -0.39  1.0000
 -12  -5   4     193       6                                                         180   -0.09   -0.52  1.0000
 -11  -5   4      53       4                                                          50    0.93   -0.44  1.0000
 -10  -5   4      25       3                                                          26    0.36   -0.60  1.0000
  -9  -5   4      29       4                                                          38   -0.82   -0.18  1.0000
  -8  -5   4      25       4                                                          21   -0.22    0.47  1.0000
  -7  -5   4     129       8                                                          97    0.77    1.27  1.0000
  -6  -5   4     532      11                                                         571   -0.10    1.31  1.0000
  -5  -5   4      52       7                                                          64   -1.62    1.37  1.0000
  -4  -5   4     729      13                                                         760   -0.40    1.36  1.0000
  -3  -5   4     834      22                                                         821    2.66    1.52  1.0000
  -2  -5   4     294      13                                                         320    3.33    1.33  1.0000
  -1  -5   4     284      12                                                         236    1.38    0.55  1.0000
   0  -5   4     267      19                                                         246    0.82    0.20  1.0000
   1  -5   4     814      38                                                         943    3.04    0.06  1.0000
   2  -5   4      65      11                                                          28    3.77   -0.12  1.0000
   3  -5   4     395      13                                                         374    1.03    0.04  1.0000
   4  -5   4     577       9                                                         493   -1.81    0.05  1.0000
   5  -5   4     294       7                                                         334   -1.48    0.85  1.0000
   6  -5   4     880      23                                                         959    0.23    1.28  1.0000
   7  -5   4     667      13                                                         630   -0.02    1.45  1.0000
   8  -5   4      46       5                                                          57   -0.93    1.10  1.0000
   9  -5   4      58       4                                                          54   -0.74    0.75  1.0000
  10  -5   4     128       7                                                         133    0.28    0.54  1.0000
  11  -5   4      26       4                                                          28   -0.04    0.33  1.0000
  12  -5   4      12       3                                                          16   -0.85    0.25  1.0000
 -14  -4   4      29       4                                                          24   -0.55    0.54  1.0000
 -13  -4   4      33       4                                                          29    0.48    0.36  1.0000
 -12  -4   4      45       3                                                          44    1.04   -0.05  1.0000
 -11  -4   4      38       4                                                          46   -0.08    0.63  1.0000
 -10  -4   4     279       8                                                         280   -1.51    1.40  1.0000
  -9  -4   4      27       4                                                          36   -0.61    1.06  1.0000
  -8  -4   4     204      14                                                         179    1.06    0.21  1.0000
  -7  -4   4      68       7                                                          54    0.68    0.62  1.0000
  -6  -4   4     984      15                                                         924   -0.88    1.79  1.0000
  -5  -4   4    1811      37                                                        1705    0.63    1.42  1.0000
  -4  -4   4    3018      82                                                        2757    4.92   -0.09  1.0000
  -3  -4   4     215       8                                                          99    7.13   -0.58  1.0000
  -2  -4   4    2044      59                                                        1997    5.83    0.98  1.0000
  -1  -4   4    5046     114                                                        5583    3.87    2.07  1.0000
   0  -4   4     607      22                                                         439    3.41    1.42  1.0000
   1  -4   4    1450      49                                                        1401    2.44    1.17  1.0000
   2  -4   4     136      16                                                         101   -0.40    1.71  1.0000
   3  -4   4     627      28                                                         545   -2.07    2.44  1.0000
   4  -4   4     201      10                                                         251   -0.81    1.48  1.0000
   5  -4   4     740      12                                                         710    0.39    0.62  1.0000
   6  -4   4      97       5                                                          83   -0.48    0.66  1.0000
   7  -4   4      90       5                                                          70   -2.16    0.76  1.0000
   8  -4   4     373       9                                                         321   -1.70   -0.10  1.0000
   9  -4   4     584      11                                                         531   -0.68   -0.93  1.0000
  10  -4   4      69       7                                                          68   -0.71   -0.39  1.0000
  11  -4   4      19       4                                                          19   -1.40    0.33  1.0000
  12  -4   4      65       8                                                          54   -0.70    0.23  1.0000
  13  -4   4      11       3                                                           9    0.36   -0.35  1.0000
 -14  -3   4      32       9                                                          33    0.13   -0.09  1.0000
 -13  -3   4      53       5                                                          65    0.16   -0.97  1.0000
 -12  -3   4      67       6                                                          70   -0.53   -0.48  1.0000
 -11  -3   4      19       3                                                          19   -1.14    0.35  1.0000
 -10  -3   4     145       7                                                         127   -0.49   -0.81  1.0000
  -9  -3   4     217       9                                                         277    0.36   -2.27  1.0000
  -8  -3   4     483      12                                                         554    0.78   -1.78  1.0000
  -7  -3   4      74       5                                                          56    1.15   -0.46  1.0000
  -6  -3   4     443      12                                                         563    2.89   -1.13  1.0000
  -5  -3   4    3657      58                                                        3423    4.62   -1.23  1.0000
  -4  -3   4     425      14                                                         363    4.83    1.96  1.0000
  -3  -3   4     384      14                                                         476    3.66    6.86  1.0000
  -2  -3   4     115      10                                                         315    2.51    6.53  1.0000
  -1  -3   4     353      11                                                         341    2.16    2.22  1.0000
   0  -3   4     737      36                                                         727    0.06   -0.43  1.0000
   1  -3   4    2901      59                                                        2777   -2.55    1.51  1.0000
   5  -3   4    1050      27                                                        1130   -2.07   -3.82  1.0000
   6  -3   4     318       9                                                         225   -3.16   -1.40  1.0000
   7  -3   4      87       7                                                         130   -3.40   -1.19  1.0000
   8  -3   4     209       8                                                         186   -2.40   -2.03  1.0000
   9  -3   4     269       9                                                         294   -1.71   -1.12  1.0000
  10  -3   4      85       6                                                          92   -1.22    0.59  1.0000
  11  -3   4      83       6                                                          91   -0.56    0.54  1.0000
  12  -3   4      47      12                                                          50    0.02   -0.54  1.0000
  13  -3   4      10       4                                                          13    0.09   -0.60  1.0000
 -14  -2   4       2       7                                                           7   -0.57   -1.47  1.0000
 -13  -2   4      62       5                                                          69   -0.27   -0.58  1.0000
 -12  -2   4      28       3                                                          30    0.16    0.32  1.0000
 -11  -2   4     182       7                                                         172    0.12   -0.64  1.0000
 -10  -2   4     323       9                                                         348   -0.18   -1.66  1.0000
  -9  -2   4      32       4                                                          26    0.23    0.57  1.0000
  -8  -2   4     412       8                                                         270    0.64    4.14  1.0000
  -7  -2   4     324      16                                                         473    0.38    5.04  1.0000
  -6  -2   4    2635      46                                                        2660   -0.97    4.50  1.0000
  -5  -2   4     825      14                                                         572   -1.58    6.88  1.0000
  -4  -2   4    1252      20                                                         850   -2.42   11.25  1.0000
  -3  -2   4    5430      89                                                        5494   -3.93   10.56  1.0000
  -2  -2   4    3880      74                                                        4385   -5.97    4.26  1.0000
  -1  -2   4     709      25                                                        1109   -6.37   -1.83  1.0000
   0  -2   4     713      36                                                        1037   -4.01   -3.87  1.0000
   1  -2   4    1061      45                                                        1374   -2.14   -4.24  1.0000
   2  -2   4    3067      88                                                        2927   -1.10   -6.45  1.0000
   3  -2   4    2695      75                                                        2483   -1.87   -6.41  1.0000
   4  -2   4     487      33                                                         363   -1.97   -3.06  1.0000
   5  -2   4     901      21                                                        1039   -2.52    0.23  1.0000
   6  -2   4     466       9                                                         353   -3.01    0.08  1.0000
   7  -2   4      66      13                                                         129   -3.03   -1.08  1.0000
   8  -2   4      47       5                                                          71   -1.79    0.25  1.0000
   9  -2   4     254       8                                                         236   -0.52    2.00  1.0000
  10  -2   4      89       5                                                          73   -0.12    1.46  1.0000
  11  -2   4      77      12                                                          68   -0.35   -0.39  1.0000
  12  -2   4      68       6                                                          75   -0.08   -0.50  1.0000
  13  -2   4       2       3                                                           3    0.18    0.37  1.0000
 -14  -1   4      41       4                                                          47    0.36    0.43  1.0000
 -13  -1   4      42       4                                                          45    1.05    1.12  1.0000
 -12  -1   4      87       7                                                          93    0.13    0.47  1.0000
 -11  -1   4      15       4                                                          12   -1.01   -0.13  1.0000
 -10  -1   4      27       4                                                          36   -0.24    0.79  1.0000
  -9  -1   4      13       3                                                           3    0.82    2.08  1.0000
  -8  -1   4      22       4                                                          27   -0.01    2.03  1.0000
  -7  -1   4     236      10                                                         293   -1.28    1.51  1.0000
  -6  -1   4    3065      61                                                        2857   -0.05    1.89  1.0000
  -5  -1   4    3019     147                                                        2909    1.93    1.71  1.0000
  -4  -1   4    4505     132                                                        4758    1.81   -2.14  1.0000
  -3  -1   4    1479      34                                                        1682    1.50   -6.12  1.0000
  -2  -1   4    3460      74                                                        4357    4.95   -7.41  1.0000
  -1  -1   4    3326      95                                                        4710   10.16   -3.95  1.0000
   0  -1   4     463      20                                                         563    9.10   -3.04  1.0000
   1  -1   4    9270     283                                                        9351    1.39   -3.99  1.0000
   2  -1   4    3539     100                                                        3679   -5.47   -4.17  1.0000
   3  -1   4    2739      55                                                        3118   -6.13   -1.09  1.0000
   4  -1   4     651      11                                                         453   -3.67    2.08  1.0000
   5  -1   4    1640      26                                                        1457   -3.38    1.37  1.0000
   6  -1   4      34       4                                                          49   -3.67   -0.51  1.0000
   7  -1   4     224       7                                                         271   -1.87   -0.99  1.0000
   8  -1   4      56       6                                                          68    0.76   -0.29  1.0000
   9  -1   4       2       3                                                           1    1.18   -0.68  1.0000
  10  -1   4      42       3                                                          25    0.29   -1.73  1.0000
  11  -1   4      20       3                                                           9    0.52   -1.54  1.0000
  12  -1   4      80       6                                                          71    1.33   -0.61  1.0000
  13  -1   4      57       5                                                          50    0.93   -0.33  1.0000
 -14   0   4     228       8                                                         258    0.98    0.00  1.0000
 -13   0   4     131       7                                                         137   -0.27    0.00  1.0000
 -12   0   4     507      13                                                         437   -1.60    0.00  1.0000
 -11   0   4     346      10                                                         368   -0.59    0.00  1.0000
 -10   0   4      26       5                                                          20    0.56    0.00  1.0000
  -9   0   4     320       8                                                         272   -1.38    0.00  1.0000
  -8   0   4      54       3                                                           9   -4.37    0.00  1.0000
  -7   0   4       1       4                                                           4   -3.07    0.00  1.0000
  -6   0   4    2086      45                                                        2065    0.23    0.00  1.0000
  -5   0   4     910      21                                                         934    0.39    0.00  1.0000
  -4   0   4    3431      86                                                        2961   -4.13    0.00  1.0000
  -3   0   4    4626     207                                                        5585   -6.67    0.00  1.0000
  -2   0   4     645      37                                                        1057   -7.07    0.00  1.0000
  -1   0   4      40       4                                                          14  -10.01    0.00  1.0000
   0   0   4    8908     239                                                       12090  -15.48    0.00  1.0000
   1   0   4   10544     114                                                        7045  -18.64    0.00  1.0000
   2   0   4    1158      39                                                        2259  -13.42    0.00  1.0000
   3   0   4    4328      89                                                        5361   -7.38    0.00  1.0000
   4   0   4     761      15                                                         978   -3.67    0.00  1.0000
   5   0   4       3       3                                                          -2   -1.86    0.00  1.0000
   6   0   4     870      13                                                         967    1.60    0.00  1.0000
   7   0   4     634       8                                                         446    4.05    0.00  1.0000
   8   0   4       0       3                                                           5    2.70    0.00  1.0000
   9   0   4     358       8                                                         362    0.12    0.00  1.0000
  10   0   4      52       4                                                          50   -0.11    0.00  1.0000
  11   0   4      19       3                                                          26    0.73    0.00  1.0000
  12   0   4      26       3                                                          27    0.08    0.00  1.0000
  13   0   4       1       3                                                           5   -1.39    0.00  1.0000
 -14   1   4      33       4                                                          38   -0.36    0.43  1.0000
 -13   1   4      41       3                                                          43   -1.05    1.12  1.0000
 -12   1   4      84       6                                                          89   -0.13    0.47  1.0000
 -11   1   4      15       4                                                          11    1.01   -0.14  1.0000
 -10   1   4      29       4                                                          37    0.24    0.80  1.0000
  -9   1   4      20       5                                                           6   -0.81    2.08  1.0000
  -8   1   4      23       3                                                          29    0.00    2.03  1.0000
  -7   1   4     248       8                                                         306    1.28    1.51  1.0000
  -6   1   4    3083      43                                                        2875    0.05    1.89  1.0000
  -5   1   4    3126      44                                                        3014   -1.93    1.71  1.0000
  -4   1   4    4232      92                                                        4479   -1.81   -2.14  1.0000
  -3   1   4    1360      34                                                        1550   -1.50   -6.12  1.0000
  -2   1   4    3203      79                                                        4067   -4.95   -7.41  1.0000
  -1   1   4    3359      77                                                        4749  -10.16   -3.95  1.0000
   0   1   4     432      14                                                         529   -9.10   -3.04  1.0000
   1   1   4    9411     152                                                        9486   -1.39   -3.99  1.0000
   2   1   4    3715      63                                                        3857    5.47   -4.17  1.0000
   3   1   4    2887      47                                                        3280    6.13   -1.10  1.0000
   4   1   4     639       9                                                         443    3.67    2.08  1.0000
   5   1   4    1766      22                                                        1572    3.38    1.37  1.0000
   6   1   4      32       4                                                          49    3.67   -0.51  1.0000
   7   1   4     219       6                                                         266    1.88   -0.99  1.0000
   8   1   4      45       4                                                          56   -0.76   -0.29  1.0000
   9   1   4       9       3                                                           8   -1.18   -0.68  1.0000
  10   1   4      24       3                                                          11   -0.28   -1.73  1.0000
  11   1   4      16       3                                                           7   -0.52   -1.54  1.0000
  12   1   4      84       5                                                          74   -1.33   -0.61  1.0000
  13   1   4      62       5                                                          54   -0.93   -0.33  1.0000
 -14   2   4       1       3                                                           3   -0.57    1.47  1.0000
 -13   2   4      58       5                                                          65   -0.28    0.58  1.0000
 -12   2   4      27       4                                                          29    0.16   -0.32  1.0000
 -11   2   4     174       9                                                         165    0.12    0.64  1.0000
 -10   2   4     338      10                                                         363   -0.18    1.66  1.0000
  -9   2   4      32       3                                                          26    0.23   -0.57  1.0000
  -8   2   4     403       7                                                         263    0.64   -4.14  1.0000
  -7   2   4     301       9                                                         445    0.38   -5.04  1.0000
  -6   2   4    2645      40                                                        2663   -0.97   -4.50  1.0000
  -5   2   4     791      11                                                         546   -1.58   -6.88  1.0000
  -4   2   4    1235      18                                                         835   -2.42  -11.25  1.0000
  -3   2   4    5293     336                                                        5374   -3.93  -10.56  1.0000
  -2   2   4    3823      87                                                        4325   -5.97   -4.26  1.0000
  -1   2   4     682      34                                                        1075   -6.37    1.83  1.0000
   0   2   4     723      19                                                        1047   -4.01    3.87  1.0000
   1   2   4    1049      24                                                        1360   -2.14    4.24  1.0000
   2   2   4    3018      49                                                        2883   -1.10    6.45  1.0000
   3   2   4    2570      42                                                        2364   -1.87    6.41  1.0000
   4   2   4     504       8                                                         377   -1.97    3.06  1.0000
   5   2   4     963      17                                                        1106   -2.51   -0.23  1.0000
   6   2   4     477       7                                                         362   -3.02   -0.08  1.0000
   7   2   4      72       5                                                         137   -3.03    1.08  1.0000
   8   2   4      51       4                                                          76   -1.79   -0.25  1.0000
   9   2   4     260       6                                                         241   -0.52   -2.00  1.0000
  10   2   4      88       4                                                          73   -0.12   -1.46  1.0000
  11   2   4      77       6                                                          69   -0.35    0.39  1.0000
  12   2   4      63       4                                                          70   -0.08    0.50  1.0000
  13   2   4       2       3                                                           3    0.18   -0.37  1.0000
 -14   3   4      38       3                                                          40   -0.13   -0.10  1.0000
 -13   3   4      51       4                                                          63   -0.16   -0.97  1.0000
 -12   3   4      77       5                                                          81    0.53   -0.48  1.0000
 -11   3   4      25       4                                                          25    1.14    0.35  1.0000
 -10   3   4     123       6                                                         106    0.49   -0.81  1.0000
  -9   3   4     199       7                                                         255   -0.36   -2.27  1.0000
  -8   3   4     493      10                                                         566   -0.78   -1.78  1.0000
  -7   3   4      82       5                                                          64   -1.15   -0.46  1.0000
  -6   3   4     466      11                                                         588   -2.88   -1.14  1.0000
  -5   3   4    3604      50                                                        3363   -4.62   -1.23  1.0000
  -4   3   4     392       9                                                         326   -4.83    1.96  1.0000
  -3   3   4     395      17                                                         500   -3.66    6.85  1.0000
  -2   3   4     103      14                                                         294   -2.51    6.53  1.0000
  -1   3   4     318      14                                                         311   -2.16    2.22  1.0000
   0   3   4     687      14                                                         678   -0.06   -0.43  1.0000
   1   3   4    2841      46                                                        2719    2.55    1.51  1.0000
   2   3   4     160       7                                                         214    3.74    2.15  1.0000
   3   3   4    4380      54                                                        4153    2.78   -1.14  1.0000
   4   3   4     889      16                                                        1097    1.35   -4.58  1.0000
   5   3   4    1116      17                                                        1191    2.07   -3.82  1.0000
   6   3   4     328       6                                                         232    3.16   -1.41  1.0000
   7   3   4      80       5                                                         125    3.39   -1.19  1.0000
   8   3   4     205       6                                                         185    2.40   -2.03  1.0000
   9   3   4     248       6                                                         272    1.71   -1.12  1.0000
  10   3   4      85       4                                                          92    1.22    0.59  1.0000
  11   3   4      85       5                                                          94    0.56    0.54  1.0000
  12   3   4      43       4                                                          46   -0.02   -0.54  1.0000
  13   3   4       6       2                                                           9   -0.09   -0.60  1.0000
 -14   4   4      33       3                                                          28   -0.55   -0.54  1.0000
 -13   4   4      27       3                                                          23    0.48   -0.36  1.0000
 -12   4   4      53       4                                                          52    1.04    0.05  1.0000
 -11   4   4      32       4                                                          40   -0.08   -0.63  1.0000
 -10   4   4     276       9                                                         278   -1.51   -1.40  1.0000
  -9   4   4      20       3                                                          28   -0.61   -1.06  1.0000
  -8   4   4     208       6                                                         182    1.06   -0.21  1.0000
  -7   4   4      76       4                                                          61    0.68   -0.62  1.0000
  -6   4   4     992      15                                                         931   -0.88   -1.78  1.0000
  -5   4   4    1852      27                                                        1746    0.63   -1.42  1.0000
  -4   4   4    2955      46                                                        2693    4.92    0.09  1.0000
  -3   4   4     215       7                                                          98    7.13    0.58  1.0000
  -1   4   4    5071     159                                                        5612    3.87   -2.07  1.0000
   0   4   4     638      17                                                         466    3.42   -1.42  1.0000
   1   4   4    1443      25                                                        1394    2.44   -1.18  1.0000
   2   4   4     148       5                                                         111   -0.40   -1.71  1.0000
   3   4   4     584       9                                                         505   -2.07   -2.44  1.0000
   4   4   4     194       6                                                         243   -0.81   -1.48  1.0000
   5   4   4     754      11                                                         724    0.39   -0.62  1.0000
   6   4   4      89       4                                                          76   -0.48   -0.66  1.0000
   7   4   4      97       5                                                          76   -2.16   -0.76  1.0000
   8   4   4     378       7                                                         325   -1.70    0.10  1.0000
   9   4   4     610       9                                                         557   -0.68    0.93  1.0000
  10   4   4      59       3                                                          58   -0.71    0.39  1.0000
  11   4   4      11       3                                                          11   -1.40   -0.33  1.0000
  12   4   4      71       3                                                          59   -0.70   -0.23  1.0000
  13   4   4      12       3                                                          10    0.36    0.35  1.0000
 -13   5   4      21       3                                                          26    0.91   -0.39  1.0000
 -12   5   4     205       6                                                         192    0.08   -0.52  1.0000
 -11   5   4      60       4                                                          56   -0.93   -0.43  1.0000
 -10   5   4      35       4                                                          37   -0.36   -0.60  1.0000
  -9   5   4      33       4                                                          43    0.82   -0.18  1.0000
  -8   5   4      25       5                                                          21    0.22    0.48  1.0000
  -7   5   4     133       6                                                         101   -0.77    1.27  1.0000
  -6   5   4     574      11                                                         613    0.10    1.31  1.0000
  -5   5   4      51       5                                                          62    1.63    1.37  1.0000
  -4   5   4     698      18                                                         729    0.40    1.36  1.0000
  -3   5   4     821      21                                                         810   -2.66    1.52  1.0000
  -2   5   4     287      14                                                         311   -3.33    1.33  1.0000
  -1   5   4     323      13                                                         271   -1.38    0.55  1.0000
   0   5   4     260      12                                                         240   -0.82    0.20  1.0000
   1   5   4     844      19                                                         976   -3.04    0.06  1.0000
   2   5   4      47       4                                                          15   -3.77   -0.12  1.0000
   3   5   4     417       8                                                         394   -1.02    0.04  1.0000
   4   5   4     616      10                                                         529    1.81    0.05  1.0000
   5   5   4     317       7                                                         360    1.48    0.85  1.0000
   6   5   4     898      13                                                         978   -0.23    1.28  1.0000
   7   5   4     680      11                                                         644    0.01    1.45  1.0000
   8   5   4      54       5                                                          66    0.93    1.10  1.0000
   9   5   4      60       3                                                          57    0.74    0.75  1.0000
  10   5   4     132       5                                                         137   -0.28    0.54  1.0000
  11   5   4      23       2                                                          24    0.04    0.33  1.0000
  12   5   4      15       2                                                          19    0.85    0.25  1.0000
 -13   6   4      38       3                                                          39    0.19    0.04  1.0000
 -12   6   4      76       5                                                          85   -0.26    0.47  1.0000
 -11   6   4       8       3                                                          10    0.40    0.08  1.0000
 -10   6   4     105       5                                                          99    0.99   -0.08  1.0000
  -9   6   4     201       7                                                         183    0.39    0.98  1.0000
  -8   6   4      18       4                                                          29   -0.69    2.25  1.0000
  -7   6   4      92       7                                                         129   -0.27    1.77  1.0000
  -6   6   4     434      11                                                         426    1.31    0.29  1.0000
  -5   6   4     461      11                                                         521    1.48    0.31  1.0000
  -4   6   4       2       6                                                          11    0.22    1.91  1.0000
  -3   6   4    1180      28                                                        1192   -0.46    2.20  1.0000
  -2   6   4    3419      72                                                        3514    0.83    0.59  1.0000
  -1   6   4    2322      47                                                        2179    2.15   -0.94  1.0000
   0   6   4    1281      32                                                        1376    2.05   -1.12  1.0000
   1   6   4    1290      23                                                        1393    2.26   -1.03  1.0000
   2   6   4     131       5                                                          77    2.66   -1.85  1.0000
   3   6   4     126       7                                                         203    2.86   -2.01  1.0000
   4   6   4     281       8                                                         325    1.48   -0.63  1.0000
   5   6   4     126       5                                                         121    0.25    0.29  1.0000
   6   6   4     570      13                                                         583    0.29   -0.10  1.0000
   7   6   4      93       5                                                         114    0.37   -1.12  1.0000
   8   6   4      63       4                                                          62   -0.23   -0.81  1.0000
   9   6   4      21       2                                                          20   -0.95   -0.11  1.0000
  10   6   4      84       4                                                          79   -0.34   -0.23  1.0000
  11   6   4      40       3                                                          43    0.35   -0.69  1.0000
  12   6   4      75       4                                                          81    0.30   -0.52  1.0000
 -12   7   4     117       6                                                         121    0.12    0.10  1.0000
 -11   7   4      43       4                                                          44    0.18   -0.38  1.0000
 -10   7   4      17       4                                                          16    0.26    0.05  1.0000
  -9   7   4     190       7                                                         199    0.17    0.98  1.0000
  -8   7   4      35       4                                                          31    0.09    0.38  1.0000
  -7   7   4     154       7                                                         168    0.20   -0.59  1.0000
  -6   7   4     340       9                                                         351    0.36   -0.35  1.0000
  -5   7   4     194       8                                                         188    0.37    0.67  1.0000
  -4   7   4     168       9                                                         182    0.51    0.20  1.0000
  -3   7   4     128       8                                                         129    0.81   -1.71  1.0000
  -2   7   4     209      13                                                         217    0.81   -2.14  1.0000
  -1   7   4     381      13                                                         336    0.80   -1.12  1.0000
   0   7   4     282      12                                                         270    0.38   -0.65  1.0000
   1   7   4     104       7                                                         134    0.08   -1.99  1.0000
   2   7   4     443       9                                                         343   -0.26   -2.63  1.0000
   3   7   4     286       9                                                         331   -0.99   -1.08  1.0000
   4   7   4     713      12                                                         674   -1.19    0.27  1.0000
   5   7   4     210       9                                                         247   -1.21   -0.03  1.0000
   6   7   4      79       7                                                         102   -0.95   -1.19  1.0000
   7   7   4     163       6                                                         192   -0.78   -0.77  1.0000
   8   7   4      83       4                                                          71   -0.70    0.08  1.0000
   9   7   4      85       4                                                          87   -0.27    0.16  1.0000
  10   7   4      11       2                                                          12   -0.01   -0.35  1.0000
  11   7   4      72       4                                                          69    0.17   -0.19  1.0000
 -12   8   4      78       6                                                          75   -0.04   -0.29  1.0000
 -11   8   4      88       4                                                          79    0.46    0.20  1.0000
 -10   8   4      33       4                                                          35    0.74    0.76  1.0000
  -9   8   4      67       4                                                          59    0.47    0.33  1.0000
  -8   8   4      21       4                                                          17    0.00   -0.50  1.0000
  -7   8   4      21       4                                                          19    0.12   -0.28  1.0000
  -6   8   4     319      11                                                         302    0.64    0.77  1.0000
  -5   8   4     368      10                                                         352    0.30    0.86  1.0000
  -4   8   4     201       9                                                         187   -0.51   -0.31  1.0000
  -3   8   4      84       9                                                         110   -0.52   -1.34  1.0000
  -2   8   4     440      16                                                         466    0.18   -1.06  1.0000
  -1   8   4      98      11                                                          85    0.67   -0.75  1.0000
   0   8   4      46       5                                                          45    0.17   -1.24  1.0000
   1   8   4     395      10                                                         363    0.10   -1.22  1.0000
   2   8   4      17       4                                                          21    0.59   -0.64  1.0000
   3   8   4     347       9                                                         384    1.18    0.02  1.0000
   4   8   4     313       8                                                         288    0.68   -0.24  1.0000
   5   8   4      26       4                                                          21    0.37   -0.58  1.0000
   6   8   4     342       9                                                         346    0.50    0.00  1.0000
   7   8   4      55       4                                                          67    0.85    0.44  1.0000
   8   8   4     176       6                                                         172    0.53    0.27  1.0000
   9   8   4      26       3                                                          27   -0.05   -0.20  1.0000
  10   8   4      65       3                                                          65   -0.05    0.06  1.0000
  11   8   4      32       3                                                          28    0.21    0.42  1.0000
 -11   9   4      92       5                                                          94    0.39    0.03  1.0000
 -10   9   4      19       3                                                          19    0.08   -0.02  1.0000
  -9   9   4      63       5                                                          72   -0.54   -0.11  1.0000
  -8   9   4      31       5                                                          29   -0.26   -0.27  1.0000
  -7   9   4     299      11                                                         285    0.46   -0.19  1.0000
  -6   9   4     103       7                                                         105    0.56   -0.27  1.0000
  -5   9   4      46       5                                                          46    0.05   -0.62  1.0000
  -4   9   4       9       5                                                           5    0.26   -0.72  1.0000
  -3   9   4     531      18                                                         542    1.11   -0.79  1.0000
  -2   9   4     166      25                                                         174    1.31   -0.74  1.0000
  -1   9   4     338      22                                                         317    0.66   -0.69  1.0000
   0   9   4      32       6                                                          29    0.40   -0.43  1.0000
   1   9   4     124      10                                                         120    1.15    0.06  1.0000
   2   9   4     663      14                                                         654    1.60    0.30  1.0000
   3   9   4     198      12                                                         212    0.72   -0.07  1.0000
   4   9   4       6       4                                                           9   -0.18   -0.42  1.0000
   5   9   4     137       7                                                         138   -0.19   -0.36  1.0000
   6   9   4      10       4                                                           8    0.31   -0.15  1.0000
   7   9   4      12       3                                                          11    0.15    0.02  1.0000
   8   9   4      15       3                                                          17   -0.21   -0.09  1.0000
   9   9   4      44       3                                                          44   -0.05    0.02  1.0000
  10   9   4      62       5                                                          64    0.33    0.11  1.0000
 -10  10   4      44       4                                                          45   -0.13    0.08  1.0000
  -9  10   4      11       4                                                           9    0.33    0.05  1.0000
  -8  10   4      15       4                                                          22    0.88   -0.07  1.0000
  -7  10   4       6       6                                                           3    0.74   -0.01  1.0000
  -6  10   4     121       8                                                         121    0.05   -0.05  1.0000
  -5  10   4      67       6                                                          73   -0.21   -0.29  1.0000
  -4  10   4      84       7                                                          74    0.22   -0.62  1.0000
  -3  10   4     257      12                                                         237    0.60   -0.29  1.0000
  -2  10   4      64       7                                                          68    0.13    0.21  1.0000
  -1  10   4      12       6                                                          14   -0.02    0.31  1.0000
   0  10   4     250      11                                                         252    0.31   -0.13  1.0000
   1  10   4      54       6                                                          47    0.62   -0.47  1.0000
   2  10   4      30       8                                                          35    0.34   -0.35  1.0000
   3  10   4      77       6                                                          80    0.10   -0.26  1.0000
   4  10   4      20       4                                                          18    0.21   -0.43  1.0000
   5  10   4     101       6                                                         112    0.52   -0.35  1.0000
   6  10   4       5       4                                                           5    0.14    0.05  1.0000
   7  10   4      19       4                                                          20   -0.20    0.48  1.0000
   8  10   4      22       3                                                          20   -0.19    0.41  1.0000
   9  10   4      33       4                                                          35    0.10    0.06  1.0000
  -9  11   4       4       3                                                           4   -0.16   -0.28  1.0000
  -8  11   4      34       4                                                          40   -0.31   -0.32  1.0000
  -7  11   4      23       4                                                          20   -0.49   -0.09  1.0000
  -6  11   4     116       8                                                         124   -0.42   -0.18  1.0000
  -5  11   4      38       5                                                          44   -0.18   -0.50  1.0000
  -4  11   4      60       7                                                          57    0.06   -0.31  1.0000
  -3  11   4      34       8                                                          37    0.03    0.23  1.0000
  -2  11   4     435      13                                                         416    0.29    0.55  1.0000
  -1  11   4     266      12                                                         279    0.30    0.33  1.0000
   0  11   4     194      10                                                         181    0.46    0.15  1.0000
   1  11   4     277      11                                                         288    0.22    0.45  1.0000
   2  11   4      36       6                                                          35    0.07    0.72  1.0000
   3  11   4      69       7                                                          78    0.23    0.50  1.0000
   4  11   4      77       5                                                          72    0.19    0.27  1.0000
   5  11   4      47       6                                                          48   -0.03    0.44  1.0000
   6  11   4      12       4                                                           7   -0.35    0.62  1.0000
   7  11   4      10       5                                                          13   -0.40    0.38  1.0000
   8  11   4      43      11                                                          44   -0.07   -0.03  1.0000
  -8  12   4      24       6                                                          24   -0.02    0.10  1.0000
  -7  12   4       0       7                                                          -1    0.14    0.10  1.0000
  -6  12   4      47       7                                                          44    0.34   -0.10  1.0000
  -5  12   4      79       8                                                          86    0.51    0.26  1.0000
  -4  12   4      69       6                                                          80    0.46    0.68  1.0000
  -3  12   4      31       6                                                          23    0.09    1.02  1.0000
  -2  12   4      34       7                                                          40   -0.28    0.58  1.0000
  -1  12   4      15       7                                                          17   -0.25    0.16  1.0000
   0  12   4      30       9                                                          32   -0.13    0.20  1.0000
   1  12   4       1       7                                                           0   -0.07    0.06  1.0000
   2  12   4      15       7                                                          14   -0.27   -0.04  1.0000
   3  12   4      31       6                                                          27   -0.24   -0.31  1.0000
   4  12   4      22       9                                                          20   -0.07   -0.24  1.0000
   5  12   4      42       6                                                          42    0.03   -0.01  1.0000
   6  12   4       0       6                                                          -6   -0.02   -0.20  1.0000
  -6  13   4       0       6                                                           0    0.02    0.07  1.0000
  -5  13   4      19       6                                                          19   -0.02    0.19  1.0000
  -4  13   4       0       5                                                          -5   -0.01    0.08  1.0000
  -3  13   4       9       7                                                           8   -0.34   -0.16  1.0000
  -2  13   4      40       6                                                          41   -0.17   -0.27  1.0000
  -1  13   4     106      13                                                         106   -0.12   -0.31  1.0000
   0  13   4     115       8                                                         111    0.23   -0.20  1.0000
  -5 -13   5       8       3                                                           7    0.06    0.10  1.0000
  -4 -13   5      15       3                                                          15    0.03   -0.08  1.0000
  -3 -13   5      21       4                                                          18    0.25   -0.29  1.0000
  -2 -13   5      50       8                                                          46    0.01   -0.26  1.0000
  -1 -13   5       0       5                                                           0    0.00   -0.18  1.0000
   0 -13   5      57       5                                                          57   -0.24   -0.01  1.0000
   1 -13   5      39       3                                                          41   -0.15    0.01  1.0000
   2 -13   5       8       2                                                           7   -0.17    0.05  1.0000
   3 -13   5       6       3                                                           6   -0.30    0.26  1.0000
   4 -13   5      32       4                                                          28   -0.19    0.25  1.0000
  -7 -12   5      35       3                                                          37    0.14   -0.17  1.0000
  -6 -12   5       2       4                                                           3    0.31   -0.06  1.0000
  -5 -12   5       9       2                                                          14    0.42   -0.51  1.0000
  -4 -12   5      66       5                                                          54    0.28   -0.81  1.0000
  -3 -12   5     136      10                                                         140   -0.11   -0.97  1.0000
  -2 -12   5      14       3                                                          11   -0.41   -0.46  1.0000
  -1 -12   5     163       7                                                         168   -0.31   -0.12  1.0000
   0 -12   5     371      21                                                         363   -0.20   -0.12  1.0000
   1 -12   5      57       8                                                          55   -0.18    0.10  1.0000
   2 -12   5      38       7                                                          42   -0.31    0.23  1.0000
   3 -12   5      12       3                                                          11   -0.18    0.37  1.0000
   4 -12   5       7       2                                                           6    0.00    0.21  1.0000
   5 -12   5      57       7                                                          58    0.04    0.04  1.0000
   6 -12   5      15       3                                                          16   -0.04    0.25  1.0000
  -9 -11   5      23       2                                                          19    0.27   -0.36  1.0000
  -8 -11   5      21       4                                                          27    0.51   -0.32  1.0000
  -7 -11   5      40       3                                                          32    0.60   -0.16  1.0000
  -6 -11   5     107       8                                                         111    0.34   -0.31  1.0000
  -5 -11   5      29       3                                                          24   -0.04   -0.50  1.0000
  -4 -11   5     119      10                                                         124   -0.27   -0.16  1.0000
  -3 -11   5     388       9                                                         398   -0.18    0.31  1.0000
  -2 -11   5     232      11                                                         214   -0.40    0.44  1.0000
  -1 -11   5      81       5                                                          86   -0.38    0.24  1.0000
   0 -11   5      43       4                                                          50   -0.45    0.27  1.0000
   1 -11   5     116       7                                                         102   -0.13    0.64  1.0000
   2 -11   5       3       5                                                           4    0.01    0.75  1.0000
   3 -11   5      93       7                                                          95   -0.17    0.47  1.0000
   4 -11   5      19       3                                                          22   -0.11    0.31  1.0000
   5 -11   5     102       9                                                         111    0.09    0.46  1.0000
   6 -11   5      16       3                                                          12    0.33    0.45  1.0000
   7 -11   5       6       2                                                           5    0.27    0.10  1.0000
 -10 -10   5     118       5                                                         113   -0.21   -0.10  1.0000
  -9 -10   5     177       6                                                         171    0.26   -0.07  1.0000
  -8 -10   5      44       5                                                          51    0.58    0.02  1.0000
  -7 -10   5      88       6                                                          90    0.17   -0.10  1.0000
  -6 -10   5      21       3                                                          22   -0.48    0.03  1.0000
  -5 -10   5     203       7                                                         190   -0.54    0.32  1.0000
  -4 -10   5     193       7                                                         208   -0.07    0.56  1.0000
  -3 -10   5     158       6                                                         156    0.17    0.11  1.0000
  -2 -10   5     338       8                                                         334   -0.20   -0.26  1.0000
  -1 -10   5     226       7                                                         230   -0.09   -0.14  1.0000
   0 -10   5      24       3                                                          23    0.28    0.36  1.0000
   1 -10   5     610      11                                                         576    0.39    0.57  1.0000
   2 -10   5     203       6                                                         193    0.07    0.37  1.0000
   3 -10   5     339       8                                                         336    0.01    0.31  1.0000
   4 -10   5     211       6                                                         204    0.23    0.42  1.0000
   5 -10   5      22       3                                                          21    0.36    0.20  1.0000
   6 -10   5      94       5                                                          90   -0.11   -0.19  1.0000
   7 -10   5      95       7                                                         103   -0.30   -0.41  1.0000
   8 -10   5      26       3                                                          29   -0.12   -0.17  1.0000
   9 -10   5       5       2                                                           5    0.14    0.12  1.0000
 -11  -9   5      20       2                                                          19   -0.38   -0.12  1.0000
 -10  -9   5      14       3                                                          13    0.04   -0.28  1.0000
  -9  -9   5      24       3                                                          20    0.38   -0.36  1.0000
  -8  -9   5      92       8                                                          89   -0.11   -0.39  1.0000
  -7  -9   5     115       6                                                         128   -0.60   -0.27  1.0000
  -6  -9   5      88       6                                                          88   -0.27   -0.44  1.0000
  -5  -9   5      85       5                                                          71    0.23   -0.81  1.0000
  -4  -9   5     128       6                                                         138   -0.21   -0.78  1.0000
  -3  -9   5     420       8                                                         378   -0.99   -0.65  1.0000
  -2  -9   5     310       8                                                         345   -0.88   -0.48  1.0000
  -1  -9   5     171       7                                                         159   -0.25   -0.39  1.0000
   0  -9   5     177       6                                                         186   -0.29   -0.15  1.0000
   1  -9   5     133       6                                                         158   -1.05    0.23  1.0000
   2  -9   5     428       8                                                         382   -1.11    0.27  1.0000
   3  -9   5      48       4                                                          51   -0.14   -0.22  1.0000
   4  -9   5     557       9                                                         539    0.46   -0.56  1.0000
   5  -9   5      11       3                                                          14    0.21   -0.51  1.0000
   6  -9   5     209       8                                                         217   -0.16   -0.31  1.0000
   7  -9   5     176       6                                                         171    0.08   -0.19  1.0000
   8  -9   5       5       2                                                           4    0.23   -0.22  1.0000
   9  -9   5       7       3                                                           6   -0.09   -0.06  1.0000
  10  -9   5      39      13                                                          41   -0.33    0.04  1.0000
 -12  -8   5       7       2                                                           7   -0.02    0.22  1.0000
 -11  -8   5       9       4                                                           6    0.56   -0.40  1.0000
 -10  -8   5     123       5                                                         147    0.71   -0.72  1.0000
  -9  -8   5      21       8                                                          25    0.46   -0.03  1.0000
  -8  -8   5      47       4                                                          43    0.26    0.66  1.0000
  -7  -8   5      51       4                                                          58    0.63    0.20  1.0000
  -6  -8   5      98       5                                                          77    0.95   -0.64  1.0000
  -5  -8   5     393       9                                                         411    0.27   -0.39  1.0000
  -4  -8   5     121       6                                                         102   -0.55    0.68  1.0000
  -3  -8   5     143       7                                                         168   -0.42    1.26  1.0000
  -2  -8   5     436      10                                                         450    0.13    0.91  1.0000
  -1  -8   5     691      13                                                         696    0.29    0.86  1.0000
   0  -8   5     433      11                                                         396   -0.12    1.23  1.0000
   1  -8   5     721      14                                                         724    0.24    0.74  1.0000
   2  -8   5     124       5                                                         138    0.93   -0.04  1.0000
   3  -8   5     333       7                                                         296    1.20   -0.41  1.0000
   4  -8   5      91       4                                                          83    0.45    0.04  1.0000
   5  -8   5     284       7                                                         277    0.16    0.18  1.0000
   6  -8   5     278       9                                                         296    0.35   -0.42  1.0000
   7  -8   5     659      12                                                         620    0.58   -0.53  1.0000
   8  -8   5     125       6                                                         128    0.22   -0.10  1.0000
   9  -8   5     161       5                                                         163   -0.14    0.26  1.0000
  10  -8   5      25       4                                                          26    0.03   -0.12  1.0000
 -12  -7   5      55       8                                                          54   -0.17   -0.33  1.0000
 -11  -7   5       4       2                                                           4   -0.29   -0.57  1.0000
 -10  -7   5       7       4                                                           9   -0.41    0.06  1.0000
  -9  -7   5     405      11                                                         423   -0.44    0.55  1.0000
  -8  -7   5     124       6                                                         109   -0.55   -0.40  1.0000
  -7  -7   5      40       5                                                          55   -0.81   -0.88  1.0000
  -6  -7   5      11       3                                                          15   -0.90    0.05  1.0000
  -5  -7   5      31       4                                                          46   -0.80    0.99  1.0000
  -4  -7   5     608      10                                                         599   -0.83   -0.05  1.0000
  -3  -7   5     261       8                                                         331   -0.97   -1.85  1.0000
  -2  -7   5     356       8                                                         373   -0.74   -1.68  1.0000
  -1  -7   5     174       8                                                         184   -0.47   -0.51  1.0000
   0  -7   5     100       6                                                         100    0.11   -0.44  1.0000
   1  -7   5      61       5                                                          93    0.36   -1.81  1.0000
   2  -7   5     146       5                                                         132    0.55   -1.99  1.0000
   3  -7   5     116       7                                                         141    0.92   -0.54  1.0000
   4  -7   5     879      13                                                         840    0.88    0.18  1.0000
   5  -7   5     401       7                                                         399    0.83   -0.45  1.0000
   6  -7   5     200       7                                                         164    0.69   -1.16  1.0000
   7  -7   5     204      10                                                         198    0.67   -0.47  1.0000
   8  -7   5     105       6                                                          93    0.66    0.06  1.0000
   9  -7   5      85       5                                                          91    0.32   -0.18  1.0000
  10  -7   5       8       3                                                           6    0.15   -0.50  1.0000
  11  -7   5      36       4                                                          37   -0.01   -0.12  1.0000
 -13  -6   5      81       5                                                          76   -0.20   -0.26  1.0000
 -12  -6   5     101       7                                                         110   -0.52   -0.46  1.0000
 -11  -6   5     181       7                                                         186    0.32    0.13  1.0000
 -10  -6   5      19       3                                                          21    0.74    0.15  1.0000
  -9  -6   5     817      14                                                         778    0.16   -0.78  1.0000
  -8  -6   5     157       7                                                         194   -0.39   -1.35  1.0000
  -7  -6   5     179       7                                                         167    0.60   -0.23  1.0000
  -6  -6   5     353      10                                                         438    1.95    1.01  1.0000
  -5  -6   5     289       8                                                         339    1.77    0.48  1.0000
  -4  -6   5     186       6                                                         155    0.81   -0.91  1.0000
  -3  -6   5    1160      15                                                        1147    0.76   -0.77  1.0000
  -2  -6   5     543      12                                                         526    1.91    0.42  1.0000
  -1  -6   5    1452      22                                                        1378    2.39    0.84  1.0000
   0  -6   5     135       7                                                         128    1.90    0.45  1.0000
   1  -6   5     498      12                                                         551    2.24    0.54  1.0000
   2  -6   5     492       9                                                         383    2.50    1.33  1.0000
   3  -6   5      39       3                                                          46    2.13    0.90  1.0000
   4  -6   5     140       5                                                         122    0.60   -0.65  1.0000
   5  -6   5     566       9                                                         579   -0.03   -1.06  1.0000
   6  -6   5    1232      18                                                        1208    0.40   -0.18  1.0000
   7  -6   5     411      11                                                         444    0.36    0.77  1.0000
   8  -6   5     238       8                                                         221   -0.35    0.40  1.0000
   9  -6   5     233       8                                                         253   -0.74    0.08  1.0000
  10  -6   5      17       3                                                          14    0.04    0.48  1.0000
  11  -6   5      11       3                                                          17    0.44    0.77  1.0000
  12  -6   5     164       6                                                         160    0.10    0.36  1.0000
 -13  -5   5       4       3                                                           2   -0.46   -0.34  1.0000
 -12  -5   5      32       3                                                          24    0.63   -0.37  1.0000
 -11  -5   5     189       7                                                         178    1.12   -0.30  1.0000
 -10  -5   5     332       8                                                         321    0.09   -0.33  1.0000
  -9  -5   5      66       4                                                          69   -0.72    0.29  1.0000
  -8  -5   5     159       7                                                         183    0.16    1.02  1.0000
  -7  -5   5     143       8                                                         111    0.25    1.50  1.0000
  -6  -5   5     195      10                                                         249   -1.61    1.11  1.0000
  -5  -5   5      21       4                                                          37   -2.89    0.81  1.0000
  -4  -5   5      29       5                                                          38   -0.72    0.50  1.0000
  -3  -5   5      97       6                                                          58    2.21    0.28  1.0000
  -2  -5   5    3936      84                                                        4023    2.09   -0.27  1.0000
  -1  -5   5    1179      44                                                        1178    0.09   -1.04  1.0000
   0  -5   5    2525      83                                                        2597    0.22   -1.03  1.0000
   1  -5   5     108      19                                                          72    2.35   -0.79  1.0000
   2  -5   5     336      10                                                         310    2.33   -0.60  1.0000
   3  -5   5     564      11                                                         578   -0.27   -0.19  1.0000
   4  -5   5     145       6                                                         118   -1.91    0.16  1.0000
   5  -5   5     426       8                                                         368   -0.92    1.13  1.0000
   6  -5   5      76       4                                                          63    0.27    1.59  1.0000
   7  -5   5      76       5                                                          51   -0.31    1.78  1.0000
   8  -5   5     204      11                                                         217   -0.68    1.49  1.0000
   9  -5   5      35       6                                                          50   -0.02    1.17  1.0000
  10  -5   5      78       7                                                          78    0.63    0.85  1.0000
  11  -5   5     113       7                                                         109   -0.09    0.46  1.0000
  12  -5   5      35       4                                                          41   -0.66    0.23  1.0000
 -14  -4   5      49       6                                                          58   -0.52    0.42  1.0000
 -13  -4   5      14       3                                                          14    0.37    0.04  1.0000
 -12  -4   5      40       3                                                          42    0.12   -0.23  1.0000
 -11  -4   5      93       4                                                          74   -1.49    0.57  1.0000
 -10  -4   5      84       4                                                          45   -2.43    1.05  1.0000
  -9  -4   5     162       6                                                         149   -0.97    0.59  1.0000
  -8  -4   5     396       9                                                         380    0.41    0.03  1.0000
  -7  -4   5     378       9                                                         382   -0.07    0.74  1.0000
  -6  -4   5     253       9                                                         292   -0.59    1.57  1.0000
  -5  -4   5     834      17                                                         940    2.19    1.04  1.0000
  -4  -4   5     280      12                                                         326    6.28    0.22  1.0000
  -3  -4   5    5812     141                                                        7069    7.77    0.60  1.0000
  -2  -4   5    2971      50                                                        2304    6.82    2.03  1.0000
  -1  -4   5    1368      56                                                        1744    5.88    2.21  1.0000
   0  -4   5      58      11                                                          67    5.11    1.38  1.0000
   1  -4   5    1012      40                                                        1013    2.66    1.53  1.0000
   2  -4   5     517      31                                                         613   -0.75    2.07  1.0000
   3  -4   5     699      31                                                         573   -1.45    2.03  1.0000
   4  -4   5     507       9                                                         513    0.33    0.69  1.0000
   5  -4   5      86       4                                                          73    0.89    0.26  1.0000
   6  -4   5      41       4                                                          41   -0.63    0.68  1.0000
   7  -4   5      98       8                                                         117   -1.94    0.71  1.0000
   8  -4   5     893      15                                                         938   -1.11   -0.15  1.0000
   9  -4   5      35       5                                                          30   -0.40   -0.53  1.0000
  10  -4   5      52       5                                                          50   -0.75    0.22  1.0000
  11  -4   5       6       4                                                          13   -1.12    0.59  1.0000
  12  -4   5     164       9                                                         159   -0.19    0.13  1.0000
 -14  -3   5      20       5                                                          16    0.21   -0.52  1.0000
 -13  -3   5     105       5                                                          87    0.05   -0.92  1.0000
 -12  -3   5      87       5                                                          84   -0.53   -0.06  1.0000
 -11  -3   5      92       5                                                          96   -0.51    0.28  1.0000
 -10  -3   5     257       8                                                         271    0.61   -1.08  1.0000
  -9  -3   5     981      15                                                         880    1.33   -1.75  1.0000
  -8  -3   5     137       8                                                         170    1.53   -0.57  1.0000
  -7  -3   5      48       5                                                          72    2.12   -0.08  1.0000
  -6  -3   5    1907      28                                                        1825    4.02   -1.81  1.0000
  -5  -3   5    1445      39                                                        1558    4.98   -1.99  1.0000
  -4  -3   5    1079      40                                                        1338    3.96    1.25  1.0000
  -3  -3   5      10       5                                                          66    1.83    4.58  1.0000
  -2  -3   5    1466      45                                                        1409    0.42    2.34  1.0000
  -1  -3   5     831      20                                                         744   -0.12   -1.97  1.0000
   0  -3   5     447      13                                                         313   -1.99   -2.92  1.0000
   1  -3   5     789      20                                                         654   -3.58   -0.02  1.0000
   2  -3   5     247      20                                                         346   -3.55    0.60  1.0000
   3  -3   5    4384     134                                                        4493   -2.17   -1.87  1.0000
   4  -3   5    1779      36                                                        1478   -1.37   -3.45  1.0000
   5  -3   5     429      14                                                         535   -2.55   -1.74  1.0000
   6  -3   5     186       7                                                         194   -3.43   -0.04  1.0000
   7  -3   5     104       7                                                         119   -3.28   -0.38  1.0000
   8  -3   5     203       8                                                         272   -2.28   -0.75  1.0000
   9  -3   5     128       9                                                         160   -1.72    0.42  1.0000
  10  -3   5      20       5                                                          36   -1.18    1.24  1.0000
  11  -3   5      99       9                                                          94   -0.51    0.31  1.0000
  12  -3   5      13       5                                                          19   -0.12   -0.67  1.0000
  13  -3   5      43       6                                                          47   -0.20   -0.34  1.0000
 -14  -2   5      16       3                                                          23   -0.40   -1.25  1.0000
 -13  -2   5      73       6                                                          74   -0.01   -0.05  1.0000
 -12  -2   5     134       6                                                         143    0.24    0.29  1.0000
 -11  -2   5       4       3                                                           8    0.00   -1.04  1.0000
 -10  -2   5     108       6                                                          99   -0.34   -1.53  1.0000
  -9  -2   5     540      12                                                         522   -0.12    1.03  1.0000
  -8  -2   5     558      13                                                         730   -0.26    3.66  1.0000
  -7  -2   5     819      12                                                         634   -1.01    3.68  1.0000
  -6  -2   5    1928      35                                                        2292   -2.40    3.41  1.0000
  -5  -2   5    1225      31                                                        1228   -2.75    5.94  1.0000
  -4  -2   5      97      14                                                         368   -3.33    8.80  1.0000
  -3  -2   5     955      18                                                         534   -3.87    7.11  1.0000
  -2  -2   5    1161      27                                                        1536   -4.12    3.09  1.0000
  -1  -2   5    4659      73                                                        4397   -2.62    1.15  1.0000
   0  -2   5    1348      68                                                        1246   -0.14    1.50  1.0000
   1  -2   5    4768     143                                                        4805    0.46    0.85  1.0000
   2  -2   5     462      23                                                         514   -0.17   -1.49  1.0000
   3  -2   5    6380     186                                                        6350   -1.75   -0.70  1.0000
   4  -2   5      75      10                                                          29   -2.31    2.22  1.0000
   5  -2   5     123       4                                                          50   -3.08    3.25  1.0000
   6  -2   5      25       4                                                          17   -3.43    1.16  1.0000
   7  -2   5     358      14                                                         413   -2.88   -0.22  1.0000
   8  -2   5     197      11                                                         249   -1.38    1.08  1.0000
   9  -2   5     104       5                                                          79   -0.34    1.84  1.0000
  10  -2   5      16       3                                                          19   -0.21    0.46  1.0000
  11  -2   5      19       3                                                          22   -0.31   -0.99  1.0000
  12  -2   5      24       3                                                          21    0.12   -0.46  1.0000
  13  -2   5     118       8                                                         110    0.26    0.34  1.0000
 -14  -1   5      26       3                                                          22    0.67    0.84  1.0000
 -13  -1   5       3       3                                                           2    0.83    1.15  1.0000
 -12  -1   5      81       6                                                          76   -0.35    0.34  1.0000
 -11  -1   5     170       7                                                         148   -0.88    0.15  1.0000
 -10  -1   5      81       5                                                          75    0.34    1.36  1.0000
  -9  -1   5     290       7                                                         246    0.95    2.04  1.0000
  -8  -1   5     221       7                                                         254    0.06    1.50  1.0000
  -7  -1   5     519      11                                                         486    0.28    1.26  1.0000
  -6  -1   5    1517      40                                                        1842    3.30    2.18  1.0000
  -5  -1   5    1284      23                                                         959    5.58    1.69  1.0000
  -4  -1   5     515      13                                                         566    4.83   -1.92  1.0000
  -3  -1   5     346      10                                                         297    4.12   -4.18  1.0000
  -2  -1   5    2182      36                                                        1664    6.64   -2.85  1.0000
  -1  -1   5    2632     105                                                        3602    8.92    1.67  1.0000
   0  -1   5    3678      84                                                        4214    4.59    2.18  1.0000
   1  -1   5    3198      75                                                        3619   -3.72    0.73  1.0000
   2  -1   5     637      11                                                         407   -8.60   -0.02  1.0000
   3  -1   5      50       6                                                          56   -7.49    1.49  1.0000
   4  -1   5     431      11                                                         540   -4.78    2.14  1.0000
   5  -1   5     488      11                                                         638   -4.12    0.09  1.0000
   6  -1   5       0       3                                                           9   -3.16   -1.48  1.0000
   7  -1   5     420       8                                                         359   -0.72   -1.36  1.0000
   8  -1   5      37       4                                                          56    1.15   -0.92  1.0000
   9  -1   5     128       6                                                         148    0.75   -1.57  1.0000
  10  -1   5      33       3                                                          20    0.02   -2.17  1.0000
  11  -1   5      26       4                                                          31    0.54   -1.40  1.0000
  12  -1   5      27       3                                                          34    0.98   -0.50  1.0000
  13  -1   5      66       5                                                          61    0.23   -0.40  1.0000
 -14   0   5     101       7                                                         120    0.89    0.00  1.0000
 -13   0   5       2       6                                                           3   -0.50    0.00  1.0000
 -12   0   5       4       4                                                           9   -1.02    0.00  1.0000
 -11   0   5      48       4                                                          57    0.58    0.00  1.0000
 -10   0   5     104       6                                                         132    1.28    0.00  1.0000
  -9   0   5      12       4                                                          19   -0.89    0.00  1.0000
  -8   0   5      25       4                                                          64   -2.98    0.00  1.0000
  -7   0   5    2941      41                                                        3102   -1.46    0.00  1.0000
  -6   0   5    1666      30                                                        1646   -0.25    0.00  1.0000
  -5   0   5     899      19                                                        1078   -2.83    0.00  1.0000
  -4   0   5       5       4                                                          41   -8.63    0.00  1.0000
  -3   0   5     466      54                                                        1123  -11.85    0.00  1.0000
  -2   0   5    1568      79                                                        2930  -14.44    0.00  1.0000
  -1   0   5    5031     160                                                        8058  -18.72    0.00  1.0000
   0   0   5     380       2                                                           7  -21.90    0.00  1.0000
   1   0   5     618      35                                                        1998  -19.71    0.00  1.0000
   2   0   5     583       7                                                         161  -11.42    0.00  1.0000
   3   0   5    3866      60                                                        4623   -5.78    0.00  1.0000
[truncated: 634,887 more chars]
